# Supplementary material for: Comparative Proteomic Analysis of Polarized Human THP-1 and Mouse RAW264.7 Macrophages
Source: Front Immunol. 2021 Jun 29;12:700009. doi: 10.3389/fimmu.2021.700009 (PMC8276023; doi:10.3389/fimmu.2021.700009)
Supplement: Supplementary file 2 [file DataSheet_2.xlsx]

## Sheet: Table S1
Table S1. qPCR primer sequences for CMPK2, RSAD2, DDX58, DHX58, and GAPDH from human and mouse
OS	Gene	Forward	Reverse
huamn	CMPK2	GCCCTTTTGATAGGCTTCT	TGGAGCATCTTGGCTTG
huamn	RSAD2	GCATCGTGAGCAATGGA	CCACGGCCAATAAGGAC
huamn	DDX58	TTGTGGTGGAGGATATTGC	TTGGACATTTCTGCTGGAT
huamn	DHX58	TGGCCCTGTTCGATGAC	GGTGCGGGTGAAGATGA
huamn	GAPDH	TCTTCTTTTGCGTCGCCAG	AGCCCCAGCCTTCTCCA
mouse	CMPK2	GGTACTGGCATAGCACAGC	GCAGTCTCCGCACTCTCT
mouse	RSAD2	AAGCGTGGCGGAAAGTA	GGCGTGAATGTCCCTGT
mouse	DDX58	AGAACAAACCGGGCAAC	CATCAGCGACCGAGGTA
mouse	DHX58	GGAAGATGAACGCAGGAG	GCAAGGGAGGGATGTTG
mouse	GAPDH	AACGACCCCTTCATTGAC	TCCACGACATACTCAGCAC

## Sheet: Table S2
Table S2. Proteins identified and quantified from the global proteome of the human THP-1 macrophages
Checked	FDR Confidence	Master	Unique Sequence ID	Protein Group IDs	Accession	Description	Gene Name	Coverage [%]	Peptides	PSMs	Protein Unique Peptides	Unique Peptides	AAs	MW [kDa]	Score Sequest HT	Razor Peptides	Abundance Ratio: (M1) / (M0)	Abundance Ratio: (M2) / (M0)	Abundance Ratio: (M2) / (M1)	Abundance Ratio (log2): (M1) / (M0)	Abundance Ratio (log2): (M2) / (M0)	Abundance Ratio (log2): (M2) / (M1)	Abundance Ratio Variability [%]: (M1) / (M0)	Abundance Ratio Variability [%]: (M2) / (M0)	Abundance Ratio Variability [%]: (M2) / (M1)	Abundances (Grouped): M0	Abundances (Grouped): M1	Abundances (Grouped): M2	Abundances (Grouped) CV [%]: M0	Abundances (Grouped) CV [%]: M1	Abundances (Grouped) CV [%]: M2	Abundances (Grouped) Count: M0	Abundances (Grouped) Count: M1	Abundances (Grouped) Count: M2	Abundances (Scaled): F1: M0	Abundances (Scaled): F2: M0	Abundances (Scaled): F3: M0	Abundances (Scaled): F4: M1	Abundances (Scaled): F5: M1	Abundances (Scaled): F6: M1	Abundances (Scaled): F7: M2	Abundances (Scaled): F8: M2	Abundances (Scaled): F9: M2	Abundances (Normalized): F1: M0	Abundances (Normalized): F2: M0	Abundances (Normalized): F3: M0	Abundances (Normalized): F4: M1	Abundances (Normalized): F5: M1	Abundances (Normalized): F6: M1
FALSE	High	Master Protein	-8.80435e+17	2904	Q09666	Neuroblast differentiation-associated protein AHNAK OS=Homo sapiens OX=9606 GN=AHNAK PE=1 SV=2	AHNAK	72	236	1960	235	236	5890	628.7	4781.56	0	0.498	0.546	1.105	-1.01	-0.87	0.14	8.38	7.59	27.58	146.4	72.9	80.7	1.1	3.45	2.84	3	3	3	146	149.1	146.8	73.1	69	73.4	80.9	83.1	78.5	3.36226e+10	3.43384e+10	3.37953e+10	1.68313e+10	1.58822e+10	1.69056e+10
FALSE	High	Master Protein	2.96228e+18	4258	P35579	Myosin-9 OS=Homo sapiens OX=9606 GN=MYH9 PE=1 SV=4	MYH9	60	129	3250	105	115	1960	226.4	7529.33	16	1.364	1.4	1.045	0.45	0.49	0.06	38.14	28.3	26.93	80.2	107.4	112.4	0.65	0.56	1.41	3	3	3	80.4	79.7	80.7	107.1	108.3	107.7	110.2	113.2	112.7	5.3745e+10	5.33002e+10	5.39875e+10	7.16008e+10	7.24125e+10	7.19981e+10
FALSE	High	Master Protein	-4.61529e+18	1614	Q9Y490	Talin-1 OS=Homo sapiens OX=9606 GN=TLN1 PE=1 SV=3	TLN1	68	120	2474	108	108	2541	269.6	6437.25	12	2.121	2.139	1.022	1.08	1.1	0.03	24.71	21.43	20.45	56.9	120	123.1	4.7	2.26	4.25	3	3	3	61.1	56.3	56.4	118.2	123.2	118.9	122.1	116.7	127.1	3.3702e+10	3.10662e+10	3.11396e+10	6.51912e+10	6.79723e+10	6.56104e+10
FALSE	High	Master Protein	-2.30578e+18	2400	Q14204	Cytoplasmic dynein 1 heavy chain 1 OS=Homo sapiens OX=9606 GN=DYNC1H1 PE=1 SV=5	DYNC1H1	55	207	1685	205	207	4646	532.1	3880.53	0	1.318	1.441	1.124	0.4	0.53	0.17	32.3	29.39	24.18	81.3	105	113.7	2.01	0.99	2.18	3	3	3	82.6	79.4	81.2	105.5	104.9	103.4	117.2	113.5	112.4	1.4276e+10	1.37145e+10	1.40277e+10	1.82207e+10	1.81178e+10	1.7873e+10
FALSE	High	Master Protein	-3.24189e+18	2083	Q15149	Plectin OS=Homo sapiens OX=9606 GN=PLEC PE=1 SV=3	PLEC	51	198	1389	190	190	4684	531.5	3275.28	6	1.388	1.279	0.93	0.47	0.35	-0.11	37.09	31.42	21.82	81.1	111.8	107	2.79	4.49	1.01	3	3	3	85.3	81.1	81.5	112.3	104.2	113.1	107.5	106.4	108.6	9.71151e+09	9.23782e+09	9.28012e+09	1.27913e+10	1.18669e+10	1.28805e+10
FALSE	High	Master Protein	5.92752e+18	5354	P78527	DNA-dependent protein kinase catalytic subunit OS=Homo sapiens OX=9606 GN=PRKDC PE=1 SV=3	PRKDC	49	184	1595	183	183	4128	468.8	3582.25	1	0.739	0.806	1.106	-0.44	-0.31	0.15	17.03	15.01	24.14	116.6	87.8	95.6	2.05	4.59	1.68	3	3	3	116	115.6	119.9	91.2	83.2	87.4	95.1	94.3	97.4	1.83387e+10	1.82752e+10	1.89636e+10	1.44218e+10	1.31547e+10	1.382e+10
FALSE	High	Master Protein	4.769e+18	4904	Q00610	Clathrin heavy chain 1 OS=Homo sapiens OX=9606 GN=CLTC PE=1 SV=5	CLTC	63	89	1667	70	89	1675	191.5	4094.95	0	1.201	1.432	1.192	0.26	0.52	0.25	36.55	24.96	29.37	81.9	99.8	118.3	2	2.54	1.09	3	3	3	84.7	82.2	81.5	100.7	96.1	100.1	116.8	119.2	118.7	2.54763e+10	2.47236e+10	2.45359e+10	3.03045e+10	2.89134e+10	3.01207e+10
FALSE	High	Master Protein	-6.25237e+18	1020	P49327	Fatty acid synthase OS=Homo sapiens OX=9606 GN=FASN PE=1 SV=3	FASN	59	105	1066	104	104	2511	273.3	2864.98	1	0.62	0.609	0.999	-0.69	-0.72	0	10.63	8.71	25.89	135.4	84.2	80.5	2.5	1.49	1.01	3	3	3	140	134.3	133.9	85.6	83.4	83.5	79.8	79	80.6	1.96478e+10	1.88475e+10	1.87967e+10	1.20144e+10	1.17014e+10	1.17192e+10
FALSE	High	Master Protein	-1.64271e+18	2635	Q702N8	Xin actin-binding repeat-containing protein 1 OS=Homo sapiens OX=9606 GN=XIRP1 PE=1 SV=1	XIRP1	71	87	510	87	87	1843	198.4	1424.65	0	7.258	1.838	0.165	2.86	0.88	-2.6	115.73	56.92	1.13	12.3	250	37.7	11.75	2.2	15.21	3	3	3	14.7	12	12.2	239.9	248.3	250	37.5	37.2	48.1	1.04261e+09	8.5106e+08	8.60917e+08	1.69787e+10	1.75701e+10	1.76947e+10
FALSE	High	Master Protein	8.70548e+18	6295	P46940	Ras GTPase-activating-like protein IQGAP1 OS=Homo sapiens OX=9606 GN=IQGAP1 PE=1 SV=1	IQGAP1	67	93	1387	89	89	1657	189.1	3621.15	4	1.314	1.366	1.06	0.39	0.45	0.08	31.43	23.74	26.79	82.4	103.2	114.5	1.57	2.9	3.34	3	3	3	84	82.6	81.4	101.7	107.6	103.5	108.7	114.8	115.7	1.88846e+10	1.85698e+10	1.83002e+10	2.287e+10	2.4191e+10	2.32576e+10
FALSE	High	Master Protein	-1.51806e+18	2682	P12814	Alpha-actinin-1 OS=Homo sapiens OX=9606 GN=ACTN1 PE=1 SV=2	ACTN1	74	62	1628	38	42	892	103	4063.21	20	1.319	1.351	0.991	0.4	0.43	-0.01	30.07	24.31	24.68	85.1	106.3	108.7	2.97	1.92	0.86	3	3	3	85.9	85	81.2	106.1	109.7	106.2	109.5	107.6	108.6	3.24372e+10	3.21252e+10	3.06697e+10	4.0077e+10	4.14495e+10	4.01274e+10
FALSE	High	Master Protein	1.15614e+18	3608	P07814	Bifunctional glutamate/proline--tRNA ligase OS=Homo sapiens OX=9606 GN=EPRS PE=1 SV=5	EPRS	61	77	797	77	77	1512	170.5	2117.92	0	0.783	1.124	1.465	-0.35	0.17	0.55	20.11	27.37	27.09	102.7	79.6	117.8	3.36	3.06	1.8	3	3	3	97.8	103.6	103.9	82.3	77.4	80.3	118.9	120	115.9	1.10567e+10	1.17096e+10	1.17408e+10	9.29809e+09	8.74744e+09	9.07293e+09
FALSE	High	Master Protein	-5.59469e+18	1262	Q63HN8	E3 ubiquitin-protein ligase RNF213 OS=Homo sapiens OX=9606 GN=RNF213 PE=1 SV=3	RNF213	33	123	441	123	123	5207	591	803.11	0	2.036	0.663	0.364	1.03	-0.59	-1.46	46.42	16.68	7.66	107	139.4	53.7	4.6	3.39	19.52	3	3	3	108	104.3	98.6	135.9	143.6	135.2	52.3	50.9	71.2	1.96585e+09	1.89767e+09	1.79362e+09	2.47287e+09	2.61422e+09	2.46114e+09
FALSE	High	Master Protein	-4.93481e+18	1489	Q6ZS81	WD repeat- and FYVE domain-containing protein 4 OS=Homo sapiens OX=9606 GN=WDFY4 PE=1 SV=3	WDFY4	41	92	595	92	92	3184	353.4	1529.34	0	2.92	6.105	2.134	1.55	2.61	1.09	50.32	48.24	22.81	30.6	90.2	179.2	4.78	3.21	2.45	3	3	3	30.6	29.6	32.5	90.2	89.5	94.9	180.8	172.6	179.2	1.51186e+09	1.46425e+09	1.60754e+09	4.45942e+09	4.42525e+09	4.69188e+09
FALSE	High	Master Protein	3.4537e+18	4430	O43707	Alpha-actinin-4 OS=Homo sapiens OX=9606 GN=ACTN4 PE=1 SV=2	ACTN4	68	59	1274	37	38	911	104.8	3373.2	1	0.767	0.74	0.951	-0.38	-0.44	-0.07	12.22	7.85	19.34	119.7	93	87.3	1.54	1.71	0.87	3	3	3	122.3	118.8	119.5	93.8	90.7	92.9	87.1	86.7	88.2	1.58875e+10	1.54348e+10	1.55225e+10	1.21774e+10	1.17791e+10	1.2061e+10
FALSE	High	Master Protein	-2.22084e+18	2429	P08238	Heat shock protein HSP 90-beta OS=Homo sapiens OX=9606 GN=HSP90AB1 PE=1 SV=4	HSP90AB1	64	55	2929	20	33	724	83.2	6018.01	23	1.013	1.16	1.139	0.02	0.21	0.19	31.24	18.64	23.23	96.7	93.8	109.6	1.48	1.44	0.91	3	3	3	94.9	96.3	97.8	93.3	93.4	95.7	108.7	109.2	110.6	1.26163e+11	1.28045e+11	1.29955e+11	1.24018e+11	1.24181e+11	1.27218e+11
FALSE	High	Master Protein	3.65065e+18	4502	O75369	Filamin-B OS=Homo sapiens OX=9606 GN=FLNB PE=1 SV=2	FLNB	50	90	639	84	90	2602	278	1592.09	0	0.911	1.127	1.266	-0.14	0.17	0.34	29.53	29.66	31.5	102.5	89.5	108	2.34	2.81	4.8	3	3	3	101	105.1	100.9	86.8	88.2	91.7	105.3	106.3	114.8	3.93838e+09	4.09867e+09	3.93599e+09	3.38651e+09	3.43844e+09	3.57487e+09
FALSE	High	Master Protein	6.48886e+18	5538	P14618	Pyruvate kinase PKM OS=Homo sapiens OX=9606 GN=PKM PE=1 SV=4	PKM	74	41	2588	40	40	531	57.9	6231.93	1	2.19	2.258	1.023	1.13	1.17	0.03	30.35	21.18	25.85	55.7	119.3	125	2.65	2.05	0.27	3	3	3	57.3	55.6	54.4	117.1	119.2	122	125.1	124.4	124.9	6.82114e+10	6.61839e+10	6.47122e+10	1.39354e+11	1.4189e+11	1.45156e+11
FALSE	High	Master Protein	7.7528e+18	5987	Q5T4S7	E3 ubiquitin-protein ligase UBR4 OS=Homo sapiens OX=9606 GN=UBR4 PE=1 SV=1	UBR4	27	100	545	100	100	5183	573.5	1047.6	0	1.202	1.445	1.215	0.27	0.53	0.28	38.02	38.6	30.75	74.9	102.6	122.4	4.32	67.07	64.86	3	3	3	50.3	54.8	52.8	203.6	72.3	68.4	231.8	79.7	86.2	1.07815e+09	1.17555e+09	1.13177e+09	4.36708e+09	1.55022e+09	1.46709e+09
FALSE	High	Master Protein	-8.29308e+18	342	P14625	Endoplasmin OS=Homo sapiens OX=9606 GN=HSP90B1 PE=1 SV=1	HSP90B1	66	54	1314	44	52	803	92.4	2700.57	0	0.848	0.914	1.122	-0.24	-0.13	0.17	24.35	23.28	40.73	106.7	94	99.4	0.79	2.73	0.89	3	3	3	106.2	107	107.9	91	94.3	96	99.7	99.7	98.2	3.30698e+10	3.33096e+10	3.35943e+10	2.83142e+10	2.93371e+10	2.98855e+10
FALSE	High	Master Protein	-1.62768e+18	2641	Q92616	eIF-2-alpha kinase activator GCN1 OS=Homo sapiens OX=9606 GN=GCN1 PE=1 SV=6	GCN1	46	99	622	99	99	2671	292.6	1263.74	0	1.092	1.337	1.219	0.13	0.42	0.29	38.33	29.54	32.04	79.5	103.5	117	1.15	6.24	6	3	3	3	79.8	80.4	78.6	112.8	99.9	104	107	117.5	120	2.27982e+09	2.29437e+09	2.24348e+09	3.22042e+09	2.8525e+09	2.96834e+09
FALSE	High	Master Protein	-8.47054e+18	288	Q9NZM1	Myoferlin OS=Homo sapiens OX=9606 GN=MYOF PE=1 SV=1	MYOF	52	86	519	85	85	2061	234.6	1125.62	1	2.606	3.228	1.221	1.38	1.69	0.29	39.39	36.97	22.38	32.3	122.1	145.6	9.39	11.64	7.93	3	3	3	31.3	37.4	32.7	101.4	126.2	123.7	147.5	138.2	161.7	1.00728e+09	1.20127e+09	1.0495e+09	3.25931e+09	4.05594e+09	3.97403e+09
FALSE	High	Master Protein	3.91095e+18	4583	Q9UPN3	Microtubule-actin cross-linking factor 1, isoforms 1/2/3/5 OS=Homo sapiens OX=9606 GN=MACF1 PE=1 SV=4	MACF1	21	116	486	111	115	7388	837.8	746.46	0	1.118	1.094	0.938	0.16	0.13	-0.09	52.41	53.36	31.08	76.9	128.2	95	7.45	4.57	12.62	3	3	3	69.1	80.3	75	125	121.8	133	90.3	92.6	112.9	1.14696e+09	1.33182e+09	1.24331e+09	2.07276e+09	2.02017e+09	2.20637e+09
FALSE	High	Master Protein	-7.11514e+18	718	P08670	Vimentin OS=Homo sapiens OX=9606 GN=VIM PE=1 SV=4	VIM	88	51	4956	42	49	466	53.6	9523.28	2	4.72	4.367	0.863	2.24	2.13	-0.21	42	33.16	21.83	29.6	142	128.4	1.92	2.91	1.13	3	3	3	29.9	29.7	28.8	142.2	146.4	138.1	128.6	129.5	126.7	7.54892e+10	7.48924e+10	7.27659e+10	3.58628e+11	3.69301e+11	3.48452e+11
FALSE	High	Master Protein	-7.06501e+18	738	P07900	Heat shock protein HSP 90-alpha OS=Homo sapiens OX=9606 GN=HSP90AA1 PE=1 SV=5	HSP90AA1	61	49	2251	22	27	732	84.6	4399.39	2	1.101	1.12	1.028	0.14	0.16	0.04	34.98	22.5	31.44	92.3	102.2	105.6	8.11	2.33	1.47	3	3	3	103.1	91.4	88.8	102.7	98.1	101.1	106.7	103.7	104.5	2.82169e+10	2.49982e+10	2.42862e+10	2.80945e+10	2.68308e+10	2.76668e+10
FALSE	High	Master Protein	-7.00049e+17	2963	P06396	Gelsolin OS=Homo sapiens OX=9606 GN=GSN PE=1 SV=1	GSN	60	35	1214	35	35	782	85.6	3345.03	0	1.306	1.478	1.152	0.38	0.56	0.2	31.14	15.31	26.86	81.7	100.7	117.6	0.79	0.88	1.58	3	3	3	82.5	81.5	81.2	99.5	101.2	100.5	117.4	116.3	119.9	5.92745e+10	5.8599e+10	5.83818e+10	7.14852e+10	7.27536e+10	7.22431e+10
FALSE	High	Master Protein	-1.03952e+18	2844	P42704	Leucine-rich PPR motif-containing protein, mitochondrial OS=Homo sapiens OX=9606 GN=LRPPRC PE=1 SV=3	LRPPRC	60	72	546	72	72	1394	157.8	1396.86	0	0.547	0.877	1.597	-0.87	-0.19	0.68	9.08	16.24	27.12	122.6	69.8	107.6	2.06	4.04	2.59	3	3	3	119.6	123.9	124	66.8	72.4	70.5	108.7	104.4	109.7	6.50001e+09	6.73257e+09	6.74123e+09	3.63249e+09	3.93392e+09	3.83214e+09
FALSE	High	Master Protein	-9.5177e+17	2879	P09874	Poly [ADP-ribose] polymerase 1 OS=Homo sapiens OX=9606 GN=PARP1 PE=1 SV=4	PARP1	57	53	492	53	53	1014	113	1290.59	0	0.297	0.578	1.888	-1.75	-0.79	0.92	2.65	6.21	26.35	158.9	45.9	95.2	0.69	4.68	3.65	3	3	3	158.3	159.1	160.5	42.6	46.5	46	95.4	92.4	99.3	1.17718e+10	1.18349e+10	1.19334e+10	3.16658e+09	3.45434e+09	3.41747e+09
FALSE	High	Master Protein	3.81914e+18	4555	P13639	Elongation factor 2 OS=Homo sapiens OX=9606 GN=EEF2 PE=1 SV=4	EEF2	67	52	1671	51	51	858	95.3	3255.23	1	1.132	1.086	0.981	0.18	0.12	-0.03	36.89	30.1	28.6	94.1	107.1	98.7	0.92	3.92	3.8	3	3	3	94.9	94.1	93.2	107.1	109.6	101.5	98.7	96.7	104	3.58986e+10	3.55968e+10	3.5245e+10	4.05043e+10	4.14478e+10	3.838e+10
FALSE	High	Master Protein	7.83414e+18	6007	Q7Z6Z7	E3 ubiquitin-protein ligase HUWE1 OS=Homo sapiens OX=9606 GN=HUWE1 PE=1 SV=3	HUWE1	30	84	478	83	84	4374	481.6	973.01	0	0.782	0.86	1.053	-0.35	-0.22	0.07	21.58	24.47	31.49	115.1	88.5	96.3	4.66	2.83	4.04	3	3	3	117.7	108.1	116.8	90.5	85.8	89.8	97.7	92.9	100.6	1.73312e+09	1.59088e+09	1.71904e+09	1.332e+09	1.26347e+09	1.32198e+09
FALSE	High	Master Protein	6.56085e+18	5561	P53621	Coatomer subunit alpha OS=Homo sapiens OX=9606 GN=COPA PE=1 SV=2	COPA	60	61	599	61	61	1224	138.3	1430.88	0	1.079	0.981	0.915	0.11	-0.03	-0.13	29.05	20.3	21.36	96.1	104.2	99.8	1.53	2.3	0.96	3	3	3	94.9	97.8	95.7	107.6	103.2	103.8	99.4	97.9	99.7	6.22101e+09	6.40753e+09	6.2728e+09	7.0544e+09	6.76312e+09	6.80318e+09
FALSE	High	Master Protein	5.66019e+18	5265	P15144	Aminopeptidase N OS=Homo sapiens OX=9606 GN=ANPEP PE=1 SV=4	ANPEP	53	44	995	44	44	967	109.5	2099.52	0	4.358	7.058	1.554	2.12	2.82	0.64	41.42	38.16	25.56	32.5	105.4	162	8.85	3.16	4.86	3	3	3	36.5	31.2	31.8	108.7	103.1	102.7	156.4	158.5	171	7.36233e+09	6.27694e+09	6.41205e+09	2.18886e+10	2.07744e+10	2.06937e+10
FALSE	High	Master Protein	-6.89695e+18	794	P55072	Transitional endoplasmic reticulum ATPase OS=Homo sapiens OX=9606 GN=VCP PE=1 SV=4	VCP	70	48	861	47	47	806	89.3	2047.28	1	1.157	1.385	1.213	0.21	0.47	0.28	30.22	21.51	29.69	85.2	98.5	116.3	3.8	3.41	1.57	3	3	3	88.4	82	85.6	98.9	101.5	94.8	114.3	116.8	117.8	1.64726e+10	1.52665e+10	1.59374e+10	1.84178e+10	1.89047e+10	1.76628e+10
FALSE	High	Master Protein	-5.00534e+18	1467	P13796	Plastin-2 OS=Homo sapiens OX=9606 GN=LCP1 PE=1 SV=6	LCP1	85	46	2227	37	39	627	70.2	5246.52	6	1.553	2.384	1.507	0.64	1.25	0.59	44.56	25.28	34.88	60.2	95.3	144.6	1.84	1.16	1.05	3	3	3	61.6	60.1	59.5	93.4	95.2	95.4	144.4	143.7	146.6	3.86342e+10	3.76902e+10	3.72779e+10	5.85691e+10	5.96733e+10	5.98281e+10
FALSE	High	Master Protein	7.05427e+18	5730	Q08211	ATP-dependent RNA helicase A OS=Homo sapiens OX=9606 GN=DHX9 PE=1 SV=4	DHX9	55	53	707	53	53	1270	140.9	1662.43	0	0.731	0.784	1.098	-0.45	-0.35	0.13	17.26	14.61	27.15	118.9	89.2	91.9	3.69	0.91	0.76	3	3	3	125.4	118	117.4	89.6	88.6	88	91.5	90.2	91.3	1.45254e+10	1.36716e+10	1.36014e+10	1.03748e+10	1.02579e+10	1.01901e+10
FALSE	High	Master Protein	-3.02869e+18	2164	Q14697	Neutral alpha-glucosidase AB OS=Homo sapiens OX=9606 GN=GANAB PE=1 SV=3	GANAB	57	42	537	42	42	944	106.8	1473.54	0	0.847	0.841	0.978	-0.24	-0.25	-0.03	20.47	14.73	21.81	109.5	96	94.5	4.85	2.85	0.78	3	3	3	117.6	108.6	107.9	95.2	92.2	97.6	93	94.4	93.7	1.08883e+10	1.00567e+10	9.98953e+09	8.81913e+09	8.53579e+09	9.03555e+09
FALSE	High	Master Protein	-1.2134e+18	2779	P26038	Moesin OS=Homo sapiens OX=9606 GN=MSN PE=1 SV=3	MSN	69	44	1648	30	30	577	67.8	3301.62	18	1.097	1.166	1.058	0.13	0.22	0.08	35.59	26.47	26.5	93.3	102.5	104.3	1.07	2.56	1.24	3	3	3	92.5	94.5	93.3	102.5	104.7	99.5	104.3	103.1	105.7	4.00993e+10	4.09626e+10	4.04588e+10	4.44572e+10	4.5386e+10	4.31255e+10
FALSE	High	Master Protein	5.61948e+18	5244	P10809	60 kDa heat shock protein, mitochondrial OS=Homo sapiens OX=9606 GN=HSPD1 PE=1 SV=2	HSPD1	73	40	1644	40	40	573	61	3955.55	0	0.854	0.945	1.058	-0.23	-0.08	0.08	27.08	23.31	32.96	109.1	90.5	100.4	1.99	3.58	2.88	3	3	3	111.6	110.3	107.3	92.2	86.3	91.5	102.4	101.4	97	3.98292e+10	3.93501e+10	3.8307e+10	3.2888e+10	3.07875e+10	3.26494e+10
FALSE	High	Master Protein	6.21093e+18	5454	Q14980	Nuclear mitotic apparatus protein 1 OS=Homo sapiens OX=9606 GN=NUMA1 PE=1 SV=2	NUMA1	42	61	249	61	61	2115	238.1	632.43	0	0.304	0.276	0.891	-1.72	-1.85	-0.17	6.26	5.25	35.68	189	65.1	45.9	5.39	16.42	17.23	3	3	3	193.9	194.3	176.6	50.5	69.2	66.8	42.5	47.1	59.1	2.09937e+09	2.10357e+09	1.91139e+09	5.46204e+08	7.49624e+08	7.22805e+08
FALSE	High	Master Protein	2.40205e+18	4051	P06576	ATP synthase subunit beta, mitochondrial OS=Homo sapiens OX=9606 GN=ATP5F1B PE=1 SV=3	ATP5F1B	73	27	1453	27	27	529	56.5	3457.02	0	1.04	1.106	1.067	0.06	0.15	0.09	36.81	23.94	34.67	96.6	95.8	107.6	2.86	1.66	2.93	3	3	3	99.8	94.3	96.6	98	95.8	94.9	109.6	103.5	107.6	2.69543e+10	2.54642e+10	2.60872e+10	2.64625e+10	2.58571e+10	2.56284e+10
FALSE	High	Master Protein	-6.34408e+18	988	Q9BYK8	Helicase with zinc finger domain 2 OS=Homo sapiens OX=9606 GN=HELZ2 PE=1 SV=6	HELZ2	42	79	230	79	79	2649	294.5	508.23	0	4.099	0.775	0.266	2.04	-0.37	-1.91	66.63	34.24	4.92	41.9	233.4	24.7	2.99	7.44	33.33	3	3	3	43.6	41.9	44.4	243.7	213.3	242.9	25.7	29.8	14.7	5.45991e+08	5.23907e+08	5.55499e+08	3.04868e+09	2.66818e+09	3.03934e+09
FALSE	High	Master Protein	6.2564e+18	5472	O75643	U5 small nuclear ribonucleoprotein 200 kDa helicase OS=Homo sapiens OX=9606 GN=SNRNP200 PE=1 SV=2	SNRNP200	46	78	491	78	78	2136	244.4	1042.24	0	0.681	0.684	1.011	-0.55	-0.55	0.02	18.62	14.66	30.5	67.4	191.3	41.3	1.62	1.92	89.88	3	3	3	59.5	58.9	57.7	167.3	165.3	171.6	34.4	149.2	36.1	3.56317e+09	3.52419e+09	3.45112e+09	1.00096e+10	9.8906e+09	1.02688e+10
FALSE	High	Master Protein	3.00271e+18	4267	P78371	T-complex protein 1 subunit beta OS=Homo sapiens OX=9606 GN=CCT2 PE=1 SV=4	CCT2	74	34	701	34	34	535	57.5	1768.06	0	0.792	0.918	1.162	-0.34	-0.12	0.22	18.39	17.07	28.99	109.8	87.5	102.7	1.83	4.26	0.25	3	3	3	110	106.7	110.4	92.2	87.6	84.7	102.8	103	102.5	1.37397e+10	1.33343e+10	1.37878e+10	1.15139e+10	1.0943e+10	1.05828e+10
FALSE	High	Master Protein	6.71806e+18	5611	P50395	Rab GDP dissociation inhibitor beta OS=Homo sapiens OX=9606 GN=GDI2 PE=1 SV=2	GDI2	78	36	790	27	27	445	50.6	1783.29	10	1.258	1.383	1.057	0.33	0.47	0.08	28.87	22.66	26.3	83.3	105.2	111.5	1.08	2.51	2.9	3	3	3	82.9	82.5	81.2	103.5	108.4	104.3	110.6	110.4	116.1	1.6332e+10	1.62545e+10	1.59987e+10	2.03745e+10	2.13507e+10	2.05441e+10
FALSE	High	Master Protein	6.98012e+18	5706	P63261	Actin, cytoplasmic 2 OS=Homo sapiens OX=9606 GN=ACTG1 PE=1 SV=1	ACTG1	75	21	12600	1	10	375	41.8	23461.9	15	1.048	1.05	0.985	0.07	0.07	-0.02	26.63	25.43	25.71	97.7	99.8	102.5	2.18	1.37	1.28	3	3	3	95.4	97.9	99.7	99.2	101.9	99.9	102.7	102.9	100.5	8.57573e+11	8.79568e+11	8.95769e+11	8.91567e+11	9.15441e+11	8.98239e+11
FALSE	High	Master Protein	-4.95201e+18	1484	Q9Y4L1	Hypoxia up-regulated protein 1 OS=Homo sapiens OX=9606 GN=HYOU1 PE=1 SV=1	HYOU1	55	45	626	44	45	999	111.3	1491.1	0	0.974	1.266	1.29	-0.04	0.34	0.37	28.78	23.48	26.6	94.1	91.7	114.2	2.08	1.5	2.31	3	3	3	97	93.9	93.4	91.5	91.7	89.2	114	112	117.3	8.53924e+09	8.26086e+09	8.22036e+09	8.05448e+09	8.06694e+09	7.8532e+09
FALSE	High	Master Protein	-6.13397e+17	2990	P34932	Heat shock 70 kDa protein 4 OS=Homo sapiens OX=9606 GN=HSPA4 PE=1 SV=4	HSPA4	67	43	571	41	41	840	94.3	1454.83	2	0.958	1.163	1.218	-0.06	0.22	0.28	27.6	24.21	20.44	95.2	93.2	111.6	3.6	2.98	2.02	3	3	3	91.8	96.2	98.6	89.7	94.8	94.1	109.1	112.7	113.2	7.94506e+09	8.32277e+09	8.53286e+09	7.76206e+09	8.20327e+09	8.14349e+09
FALSE	High	Master Protein	4.87467e+18	4954	Q6P2Q9	Pre-mRNA-processing-splicing factor 8 OS=Homo sapiens OX=9606 GN=PRPF8 PE=1 SV=2	PRPF8	43	77	503	77	77	2335	273.4	914.82	0	0.702	0.691	0.981	-0.51	-0.53	-0.03	17.74	14.11	29.74	128.7	83.8	87.6	2.6	3.91	5.79	3	3	3	124.7	131.3	128.7	83.8	89.4	83.4	90.3	80.6	87.6	2.39466e+09	2.52177e+09	2.47238e+09	1.60957e+09	1.71687e+09	1.6022e+09
FALSE	High	Master Protein	2.42686e+18	4064	P22314	Ubiquitin-like modifier-activating enzyme 1 OS=Homo sapiens OX=9606 GN=UBA1 PE=1 SV=3	UBA1	55	43	673	43	43	1058	117.8	1718.33	0	1.158	1.227	1.067	0.21	0.3	0.09	25.93	18.93	23.94	86.1	103.4	110.5	4.17	1.43	2.77	3	3	3	91.7	85.6	85.2	102.7	103	100.4	107.8	109.8	113.8	1.06421e+10	9.93133e+09	9.88648e+09	1.19212e+10	1.19527e+10	1.1645e+10
FALSE	High	Master Protein	1.54778e+18	3745	P30101	Protein disulfide-isomerase A3 OS=Homo sapiens OX=9606 GN=PDIA3 PE=1 SV=4	PDIA3	73	42	1165	42	42	505	56.7	2766.81	0	1.28	1.017	0.773	0.36	0.02	-0.37	36.76	13.08	17.76	94.7	110.5	94.8	2.08	1.08	0.56	3	3	3	97.2	94.7	93.3	108.7	110.5	110.9	94.5	95.5	94.8	3.65625e+10	3.56142e+10	3.50994e+10	4.0873e+10	4.15634e+10	4.1709e+10
FALSE	High	Master Protein	-6.12318e+18	1064	Q96BY6	Dedicator of cytokinesis protein 10 OS=Homo sapiens OX=9606 GN=DOCK10 PE=1 SV=3	DOCK10	42	69	437	64	67	2186	249.4	865.53	1	1.285	1.092	0.895	0.36	0.13	-0.16	43	33.91	26.97	95.8	112.1	92.1	15.1	8.32	9.97	3	3	3	113.5	90.6	86.3	106	105.3	121.6	86.8	102.9	87.1	2.52398e+09	2.0149e+09	1.91926e+09	2.35892e+09	2.34177e+09	2.70583e+09
FALSE	High	Master Protein	1.47364e+18	3716	P16615	Sarcoplasmic/endoplasmic reticulum calcium ATPase 2 OS=Homo sapiens OX=9606 GN=ATP2A2 PE=1 SV=1	ATP2A2	50	47	529	30	39	1042	114.7	1158.5	8	1.812	1.866	1.06	0.86	0.9	0.08	37.22	31.66	29.77	63.4	114.8	121.8	2.7	2.35	1.81	3	3	3	65.3	63.3	61.9	114.6	114	119	118.1	122.2	121.5	3.95984e+09	3.83739e+09	3.75345e+09	6.95213e+09	6.91354e+09	7.21679e+09
FALSE	High	Master Protein	6.82896e+17	3450	P11021	Endoplasmic reticulum chaperone BiP OS=Homo sapiens OX=9606 GN=HSPA5 PE=1 SV=2	HSPA5	57	43	1472	40	41	654	72.3	3526.44	2	1.147	1.421	1.259	0.2	0.51	0.33	23.76	16.15	22.04	89	96.2	114.9	0.15	3	1.84	3	3	3	89.1	88.9	89.2	91.7	96.3	96.9	114.3	115.1	118.4	6.26086e+10	6.24551e+10	6.26318e+10	6.44038e+10	6.76543e+10	6.80448e+10
FALSE	High	Master Protein	-6.67535e+16	3177	Q13813	Spectrin alpha chain, non-erythrocytic 1 OS=Homo sapiens OX=9606 GN=SPTAN1 PE=1 SV=3	SPTAN1	37	70	309	70	70	2472	284.4	595.15	0	0.449	0.771	1.642	-1.15	-0.38	0.72	8.83	20.61	51.21	136.9	55.5	107.6	6.82	8.91	7.13	3	3	3	152.8	136.5	135.6	55.3	49.1	58.7	95.5	107.3	109.1	1.59556e+09	1.42542e+09	1.41643e+09	5.77488e+08	5.1312e+08	6.12891e+08
FALSE	High	Master Protein	1.97827e+18	3903	Q01518	Adenylyl cyclase-associated protein 1 OS=Homo sapiens OX=9606 GN=CAP1 PE=1 SV=5	CAP1	74	38	4190	36	38	475	51.9	7642.86	0	1.091	1.124	1.041	0.13	0.17	0.06	30.85	27.34	37.3	96.4	98.6	105	1.74	1.72	1.87	3	3	3	96.4	99.4	96.6	99.4	98.7	96.2	105.2	105.8	102.2	4.12875e+11	4.25898e+11	4.13735e+11	4.25798e+11	4.22901e+11	4.12073e+11
FALSE	High	Master Protein	7.74225e+18	5982	Q7KZF4	Staphylococcal nuclease domain-containing protein 1 OS=Homo sapiens OX=9606 GN=SND1 PE=1 SV=1	SND1	57	41	452	41	41	910	101.9	1101.82	0	1.147	1.485	1.297	0.2	0.57	0.37	20.07	17.86	18.63	82.7	96.8	120.5	0.83	0.93	1.64	3	3	3	81.4	82.6	82.6	95.7	96.6	97.5	119.7	123.4	120.4	6.40464e+09	6.49837e+09	6.49619e+09	7.52916e+09	7.59933e+09	7.67067e+09
FALSE	High	Master Protein	-1.11929e+18	2811	P00558	Phosphoglycerate kinase 1 OS=Homo sapiens OX=9606 GN=PGK1 PE=1 SV=3	PGK1	81	32	1467	28	28	417	44.6	2972.28	5	0.988	1.051	1.068	-0.02	0.07	0.09	34.84	20.06	31.64	99.2	96.7	104.1	1.09	2.64	0.22	3	3	3	99.5	99.8	97.8	93.8	97	98.9	104.4	104.6	104.1	4.70717e+10	4.72196e+10	4.6269e+10	4.43916e+10	4.58945e+10	4.67758e+10
FALSE	High	Master Protein	-7.72083e+17	2936	P11142	Heat shock cognate 71 kDa protein OS=Homo sapiens OX=9606 GN=HSPA8 PE=1 SV=1	HSPA8	61	35	2041	25	25	646	70.9	5216.1	8	0.835	0.773	0.904	-0.26	-0.37	-0.15	20.63	12.53	22.14	115.5	95.7	88.8	1.71	3	0.75	3	3	3	112	115.3	115.4	95.3	100.5	95.6	88	88.7	89.3	8.34174e+10	8.58801e+10	8.5988e+10	7.09607e+10	7.48369e+10	7.1197e+10
FALSE	High	Master Protein	2.01519e+18	3921	P53396	ATP-citrate synthase OS=Homo sapiens OX=9606 GN=ACLY PE=1 SV=3	ACLY	52	46	541	46	46	1101	120.8	1383.75	0	1.017	1.057	1.094	0.02	0.08	0.13	31.87	26.37	24.85	97	97.7	105.3	3.17	4.22	2.9	3	3	3	96.8	97.4	102.5	98.9	91.5	98.2	107.5	105.8	101.6	7.59117e+09	7.63915e+09	8.03864e+09	7.75493e+09	7.17817e+09	7.70164e+09
FALSE	High	Master Protein	-6.82654e+18	811	P23381	Tryptophan--tRNA ligase, cytoplasmic OS=Homo sapiens OX=9606 GN=WARS PE=1 SV=2	WARS	76	35	912	35	35	471	53.1	2034.65	0	13.719	2.152	0.16	3.78	1.11	-2.64	69.12	37.06	1.21	23.6	234.8	41.6	2.33	2.13	3.7	3	3	3	24.3	23.2	23.7	235	238.7	228.8	41.6	41	43.9	7.11882e+09	6.79615e+09	6.9328e+09	6.88564e+10	6.99406e+10	6.70441e+10
FALSE	High	Master Protein	-7.30396e+18	668	P49792	E3 SUMO-protein ligase RanBP2 OS=Homo sapiens OX=9606 GN=RANBP2 PE=1 SV=2	RANBP2	34	71	366	46	47	3224	358	679	22	0.568	0.627	1.121	-0.82	-0.67	0.16	11.41	13.17	29.3	139	77	84	0.58	6.56	3.11	3	3	3	139.9	138.4	139.7	82.9	72.7	77.4	80	84.4	84.5	2.40209e+09	2.3762e+09	2.39797e+09	1.42214e+09	1.24728e+09	1.32922e+09
FALSE	High	Master Protein	-7.01787e+18	754	P18206	Vinculin OS=Homo sapiens OX=9606 GN=VCL PE=1 SV=4	VCL	53	50	442	50	50	1134	123.7	1228.57	0	1.008	1.447	1.464	0.01	0.53	0.55	25	22.03	17.52	87.5	86.8	125.8	1.02	0.72	1.07	3	3	3	87.4	87.8	86.1	85.7	86.8	86.7	125.7	125.7	128	5.93763e+09	5.9612e+09	5.84662e+09	5.819e+09	5.89475e+09	5.88931e+09
FALSE	High	Master Protein	-8.20075e+18	376	Q8NF50	Dedicator of cytokinesis protein 8 OS=Homo sapiens OX=9606 GN=DOCK8 PE=1 SV=3	DOCK8	36	63	453	59	62	2099	238.4	987.44	1	1.425	1.213	0.859	0.51	0.28	-0.22	34.14	27.85	20.57	82.3	118	99.7	2.47	2.73	1.03	3	3	3	78.9	82.4	82.3	118	117.5	123.4	98	99.9	99.7	2.12162e+09	2.21579e+09	2.21401e+09	3.17508e+09	3.16038e+09	3.31952e+09
FALSE	High	Master Protein	-3.28354e+18	2055	O75533	Splicing factor 3B subunit 1 OS=Homo sapiens OX=9606 GN=SF3B1 PE=1 SV=3	SF3B1	49	49	340	49	49	1304	145.7	872.04	0	0.464	0.565	1.321	-1.11	-0.82	0.4	11.17	12.73	41.97	140	83.7	76.3	0.89	4.15	3.55	3	3	3	137.2	139.4	139.3	80.9	83.3	87.8	80.5	75.9	75.6	3.57875e+09	3.63597e+09	3.6322e+09	2.11091e+09	2.17223e+09	2.2898e+09
FALSE	High	Master Protein	-4.10325e+17	3063	P68104	Elongation factor 1-alpha 1 OS=Homo sapiens OX=9606 GN=EEF1A1 PE=1 SV=1	EEF1A1	72	23	4229	1	12	462	50.1	8229.45	10	0.9	0.898	0.945	-0.15	-0.15	-0.08	36.22	31.57	33.13	104.6	96.8	98.6	6.19	7.75	4.74	3	3	3	114.2	104.9	101.4	101.8	87.3	97.1	98.9	101.7	92.7	2.12171e+11	1.94883e+11	1.88387e+11	1.89113e+11	1.62193e+11	1.80406e+11
FALSE	High	Master Protein	4.91541e+17	3371	P02545	Prelamin-A/C OS=Homo sapiens OX=9606 GN=LMNA PE=1 SV=1	LMNA	70	47	1061	46	46	664	74.1	2456.73	1	1.048	1.195	1.154	0.07	0.26	0.21	29.26	17.88	20	90.8	97.2	112	0.53	3.01	0.62	3	3	3	90.9	91.1	91.8	97.5	93.4	99	112.7	112.4	111.4	3.82225e+10	3.83259e+10	3.86145e+10	4.1011e+10	3.92747e+10	4.16404e+10
FALSE	High	Master Protein	5.99076e+18	5376	O75083	WD repeat-containing protein 1 OS=Homo sapiens OX=9606 GN=WDR1 PE=1 SV=4	WDR1	65	31	616	31	31	606	66.2	1866.65	0	1.33	1.435	1.101	0.41	0.52	0.14	28.46	16.08	20.59	79.9	104.8	115.3	6.17	6.51	1.04	3	3	3	85.8	80.6	75.8	107	94.8	105.6	116.2	116	118.2	1.47216e+10	1.38267e+10	1.30125e+10	1.83634e+10	1.62705e+10	1.81238e+10
FALSE	High	Master Protein	-5.79372e+18	1191	Q14764	Major vault protein OS=Homo sapiens OX=9606 GN=MVP PE=1 SV=4	MVP	62	43	401	43	43	893	99.3	1086.69	0	2.194	1.215	0.534	1.13	0.28	-0.9	30.2	22.6	9.17	63.1	152.1	84.8	4.46	2.34	1.55	3	3	3	66.4	62.5	60.9	149.4	150.7	156.1	83.8	86.2	84	3.6609e+09	3.44686e+09	3.35812e+09	8.23628e+09	8.30966e+09	8.6072e+09
FALSE	High	Master Protein	-5.36461e+18	1354	P08575	Receptor-type tyrosine-protein phosphatase C OS=Homo sapiens OX=9606 GN=PTPRC PE=1 SV=3	PTPRC	42	52	454	52	52	1306	147.4	1093.13	0	0.801	0.811	0.986	-0.32	-0.3	-0.02	22.02	13.14	29.13	113.4	93.7	92.9	0.44	3.59	1.28	3	3	3	112.4	113	113.4	93.3	99.1	93.1	92.6	90.5	92.5	4.59073e+09	4.61207e+09	4.63091e+09	3.80911e+09	4.0475e+09	3.80276e+09
FALSE	High	Master Protein	6.48014e+18	5536	P07437	Tubulin beta chain OS=Homo sapiens OX=9606 GN=TUBB PE=1 SV=2	TUBB	81	26	2120	4	4	444	49.6	4936.67	2	0.914	0.857	0.895	-0.13	-0.22	-0.16	21.13	16.58	15.98	112.9	97.8	89.3	0.52	4.69	2.64	3	3	3	111.6	112.7	112.1	97.2	103.6	94.7	87.4	92	88.7	8.76197e+09	8.85301e+09	8.807e+09	7.63128e+09	8.13864e+09	7.43606e+09
FALSE	High	Master Protein	7.44937e+18	5883	P12270	Nucleoprotein TPR OS=Homo sapiens OX=9606 GN=TPR PE=1 SV=3	TPR	35	62	328	61	61	2363	267.1	767.34	1	0.692	0.574	0.892	-0.53	-0.8	-0.16	20.61	10.13	27.75	125.3	98	76.6	4.08	7.27	9.63	3	3	3	128.8	122.1	118.9	95.5	106.7	93.4	74.6	73.1	86.8	2.28107e+09	2.16353e+09	2.10627e+09	1.69227e+09	1.89073e+09	1.65451e+09
FALSE	High	Master Protein	-4.30256e+18	1718	P20591	Interferon-induced GTP-binding protein Mx1 OS=Homo sapiens OX=9606 GN=MX1 PE=1 SV=4	MX1	76	38	416	35	35	662	75.5	974.06	3	3.785	0.117	0.034	1.92	-3.1	-4.86	32.32	1.47	0.12	63.5	230.8	5.6	3.99	2.15	12.52	3	3	3	64.3	60.3	65	234	233.5	225.2	6.7	5.7	5.2	5.19348e+09	4.87682e+09	5.257e+09	1.89161e+10	1.88748e+10	1.82026e+10
FALSE	High	Master Protein	1.55529e+17	3246	Q68CZ2	Tensin-3 OS=Homo sapiens OX=9606 GN=TNS3 PE=1 SV=2	TNS3	51	46	362	45	45	1445	155.2	1058.63	1	1.522	1.338	0.721	0.61	0.42	-0.47	50.72	34.12	31.75	77	116.2	106.9	2.96	4.65	1.63	3	3	3	80.6	76.9	76.4	116	121.1	110.3	107.7	106.7	104.3	2.82987e+09	2.69848e+09	2.68182e+09	4.07204e+09	4.25314e+09	3.87466e+09
FALSE	High	Master Protein	-2.15874e+18	2448	P29401	Transketolase OS=Homo sapiens OX=9606 GN=TKT PE=1 SV=3	TKT	71	33	466	32	33	623	67.8	1091.87	0	1.084	1.384	1.264	0.12	0.47	0.34	29.33	18.38	26.75	88.6	94	117.3	1.62	7.3	2	3	3	3	88.9	86.1	88.2	103.4	89.9	93.6	116.7	119	114.3	7.44408e+09	7.21516e+09	7.38452e+09	8.66027e+09	7.53089e+09	7.83579e+09
FALSE	High	Master Protein	-8.48809e+18	279	Q86UX7	Fermitin family homolog 3 OS=Homo sapiens OX=9606 GN=FERMT3 PE=1 SV=1	FERMT3	67	37	724	36	37	667	75.9	1761.52	0	1.63	2.336	1.362	0.7	1.22	0.45	22.86	19.25	18.73	62.4	98.1	139.5	0.3	1.33	1.32	3	3	3	62.2	62.4	62.6	100.3	97.9	98.1	139.5	140.3	136.8	1.31278e+10	1.31533e+10	1.32042e+10	2.11474e+10	2.06501e+10	2.06835e+10
FALSE	High	Master Protein	3.49007e+18	4440	P49588	Alanine--tRNA ligase, cytoplasmic OS=Homo sapiens OX=9606 GN=AARS PE=1 SV=2	AARS	60	40	463	40	40	968	106.7	1095.24	0	0.743	1.06	1.459	-0.43	0.08	0.54	18.6	21.25	28.28	87.6	116.3	96	3.99	4.54	2.7	3	3	3	83.4	90.3	86.9	113.7	123.7	115.3	95.2	93.1	98.3	5.4548e+09	5.90862e+09	5.6817e+09	7.43918e+09	8.08942e+09	7.54409e+09
FALSE	High	Master Protein	-2.58686e+18	2313	P07237	Protein disulfide-isomerase OS=Homo sapiens OX=9606 GN=P4HB PE=1 SV=3	P4HB	77	39	1357	39	39	508	57.1	2916.24	0	0.912	0.948	1.05	-0.13	-0.08	0.07	22.7	15.32	25.78	103.4	98.2	98.4	0.86	2.76	1.69	3	3	3	104.1	103.4	102.3	94.4	99.5	98.3	98.4	98.4	101.3	4.77339e+10	4.74238e+10	4.69277e+10	4.32783e+10	4.56317e+10	4.50802e+10
FALSE	High	Master Protein	6.67439e+18	5600	P68371	Tubulin beta-4B chain OS=Homo sapiens OX=9606 GN=TUBB4B PE=1 SV=1	TUBB4B	81	26	2314	1	1	445	49.8	5273.11	38	0.86	0.833	0.977	-0.22	-0.26	-0.03	18.87	14.35	19.67	114.1	94.6	91.3	1.3	1.87	2.71	3	3	3	115	113.6	112.1	92.5	94.2	96	90.9	90.5	95	7.00874e+10	6.92075e+10	6.82828e+10	5.63468e+10	5.7403e+10	5.8498e+10
FALSE	High	Master Protein	8.13436e+17	3493	P48681	Nestin OS=Homo sapiens OX=9606 GN=NES PE=1 SV=2	NES	43	54	279	54	54	1621	177.3	742	0	1.607	4.382	3.068	0.68	2.13	1.62	103.06	114.82	25.18	9.7	71.9	218.4	15.78	4.59	2.49	3	3	3	9.7	11.6	8.5	67.2	71.7	73.6	214.5	217.9	225.2	2.64581e+08	3.16202e+08	2.31416e+08	1.829e+09	1.95106e+09	2.00111e+09
FALSE	High	Master Protein	5.92693e+18	5353	Q92598	Heat shock protein 105 kDa OS=Homo sapiens OX=9606 GN=HSPH1 PE=1 SV=1	HSPH1	61	39	406	36	37	858	96.8	1086.42	1	1.136	1.37	1.226	0.18	0.45	0.29	23.77	19.25	22.43	59.6	115.9	124.6	0.86	4.46	2.33	3	3	3	59.6	59.8	60.6	119.6	109.5	116.4	125.1	127.5	121.7	5.06772e+09	5.08416e+09	5.15016e+09	1.016e+10	9.3055e+09	9.88947e+09
FALSE	High	Master Protein	7.37995e+18	5851	P48643	T-complex protein 1 subunit epsilon OS=Homo sapiens OX=9606 GN=CCT5 PE=1 SV=1	CCT5	69	35	561	34	34	541	59.6	1248.07	1	0.802	0.979	1.199	-0.32	-0.03	0.26	23	21.86	31.01	107.1	89.1	103.8	0.93	1.29	3.29	3	3	3	106.7	106.8	108.5	90.2	88	88.8	107.2	103.4	100.4	1.17344e+10	1.17426e+10	1.19287e+10	9.92055e+09	9.66997e+09	9.76342e+09
FALSE	High	Master Protein	-2.77045e+18	2260	Q9Y678	Coatomer subunit gamma-1 OS=Homo sapiens OX=9606 GN=COPG1 PE=1 SV=1	COPG1	70	42	395	39	39	874	97.7	957.4	3	1.229	0.947	0.814	0.3	-0.08	-0.3	31.66	21.79	16.53	92.8	116.7	90.5	3.69	3.06	4.54	3	3	3	97	90.2	92.7	116.7	116.9	110.7	90.4	88.8	96.7	4.11719e+09	3.82795e+09	3.93598e+09	4.95173e+09	4.96069e+09	4.6984e+09
FALSE	High	Master Protein	-5.45932e+18	1318	Q04637	Eukaryotic translation initiation factor 4 gamma 1 OS=Homo sapiens OX=9606 GN=EIF4G1 PE=1 SV=4	EIF4G1	42	52	419	46	46	1599	175.4	931.53	7	0.825	0.969	1.171	-0.28	-0.04	0.23	26.11	24.13	32.85	107.6	88.1	104.2	1.8	1.95	2.72	3	3	3	106.4	110.3	108.1	88.7	85.6	88.5	106.7	104.6	101.1	4.54833e+09	4.71432e+09	4.61753e+09	3.7897e+09	3.65889e+09	3.78003e+09
FALSE	High	Master Protein	3.94567e+18	4593	Q9P2E9	Ribosome-binding protein 1 OS=Homo sapiens OX=9606 GN=RRBP1 PE=1 SV=5	RRBP1	36	39	325	38	38	1410	152.4	931.91	1	2.204	1.105	0.511	1.14	0.14	-0.97	30.04	28.79	6.24	66.9	160.3	72.7	4.81	3.25	2.42	3	3	3	69.3	63	67.2	166.8	161	156.3	73.3	73	70.1	1.26618e+09	1.15146e+09	1.22854e+09	3.04864e+09	2.94264e+09	2.85736e+09
FALSE	High	Master Protein	6.401e+18	5517	Q9NYU2	UDP-glucose:glycoprotein glucosyltransferase 1 OS=Homo sapiens OX=9606 GN=UGGT1 PE=1 SV=3	UGGT1	51	55	389	51	51	1555	177.1	931.73	3	1.032	1.105	1.097	0.05	0.14	0.13	36.2	27.27	30.45	93.8	101.1	105.1	2.58	8.63	4.84	3	3	3	94.8	90	92.4	99.5	113.8	97.4	99.3	109.3	103.5	1.96618e+09	1.86735e+09	1.91703e+09	2.06555e+09	2.3617e+09	2.02032e+09
FALSE	High	Master Protein	3.41891e+18	4413	P29144	Tripeptidyl-peptidase 2 OS=Homo sapiens OX=9606 GN=TPP2 PE=1 SV=4	TPP2	55	55	404	55	55	1249	138.3	988.18	0	0.922	1.002	1.1	-0.12	0	0.14	18.04	19.34	17.88	113.4	94.9	91.6	10.28	4.52	6.66	3	3	3	111.5	110.2	131.8	99.5	91.3	93.3	90.1	91.5	80.8	6.6557e+09	6.58059e+09	7.86856e+09	5.94062e+09	5.4502e+09	5.56991e+09
FALSE	High	Master Protein	3.93028e+18	4587	P31948	Stress-induced-phosphoprotein 1 OS=Homo sapiens OX=9606 GN=STIP1 PE=1 SV=1	STIP1	60	41	840	41	41	543	62.6	1648.33	0	1.519	2.685	1.704	0.6	1.43	0.77	28.89	25.26	30.72	58.9	88.3	152.7	1.74	3.87	0.75	3	3	3	57.7	59.4	59.6	84.1	90.6	89	153.8	154	151.9	1.16865e+10	1.20187e+10	1.2069e+10	1.702e+10	1.83447e+10	1.80133e+10
FALSE	High	Master Protein	5.56161e+18	5227	P38646	Stress-70 protein, mitochondrial OS=Homo sapiens OX=9606 GN=HSPA9 PE=1 SV=2	HSPA9	62	36	761	36	36	679	73.6	1825.18	0	1.029	1.36	1.316	0.04	0.44	0.4	26.07	14.41	17.69	89	92.3	118.7	0.32	2.4	1.15	3	3	3	89	89.2	89.6	92.9	88.9	92.4	119	118.2	120.9	1.32996e+10	1.3326e+10	1.33825e+10	1.3884e+10	1.32827e+10	1.38113e+10
FALSE	High	Master Protein	4.8045e+18	4922	P41252	Isoleucine--tRNA ligase, cytoplasmic OS=Homo sapiens OX=9606 GN=IARS PE=1 SV=2	IARS	51	50	444	50	50	1262	144.4	1099.9	0	0.957	1.464	1.516	-0.06	0.55	0.6	24.28	21.04	20.17	90.7	83.4	125.9	2.49	7.42	1.29	3	3	3	92.8	88.4	90.3	83.1	77.8	90.2	125.3	127.6	124.5	3.22469e+09	3.06884e+09	3.13684e+09	2.88643e+09	2.70211e+09	3.13228e+09
FALSE	High	Master Protein	-5.90368e+18	1149	Q13200	26S proteasome non-ATPase regulatory subunit 2 OS=Homo sapiens OX=9606 GN=PSMD2 PE=1 SV=3	PSMD2	59	42	382	41	41	908	100.1	898.18	1	1.139	1.291	1.126	0.19	0.37	0.17	28.76	24	22.54	89.4	98.6	112	2.39	2.32	2.41	3	3	3	86.4	89	90.6	98	98.2	102.1	111.5	114.8	109.5	3.50497e+09	3.60979e+09	3.67532e+09	3.9741e+09	3.98293e+09	4.14068e+09
FALSE	High	Master Protein	-9.16962e+18	19	P04075	Fructose-bisphosphate aldolase A OS=Homo sapiens OX=9606 GN=ALDOA PE=1 SV=2	ALDOA	79	27	2166	22	22	364	39.4	4479.22	5	1.107	1.177	1.093	0.15	0.23	0.13	41.28	15.5	34.56	88.3	102.2	109.6	4.28	1.55	1.02	3	3	3	88.2	94	86.8	99.4	102.1	102.1	109.5	110.1	107.9	7.37675e+10	7.86628e+10	7.26199e+10	8.31091e+10	8.53761e+10	8.53976e+10
FALSE	High	Master Protein	3.66582e+18	4509	Q15154	Pericentriolar material 1 protein OS=Homo sapiens OX=9606 GN=PCM1 PE=1 SV=5	PCM1	33	51	232	50	50	2024	228.4	544.04	0	0.222	0.298	1.322	-2.17	-1.75	0.4	2.79	2.45	59.64	219.4	29.7	50.9	2.31	24.71	7.33	3	3	3	217.6	225.3	215.6	23.5	29.5	38.5	50.5	46.1	53.3	2.31748e+09	2.39857e+09	2.29598e+09	2.50644e+08	3.13998e+08	4.10121e+08
FALSE	High	Master Protein	5.13338e+17	3379	P11717	Cation-independent mannose-6-phosphate receptor OS=Homo sapiens OX=9606 GN=IGF2R PE=1 SV=3	IGF2R	32	54	313	54	54	2491	274.2	730.62	0	0.434	1.203	2.765	-1.2	0.27	1.47	8.34	29.32	43.51	120.3	33.8	145.9	1.47	27.11	4.63	3	3	3	118.6	119.7	116.3	33.2	51.9	33.4	135.1	143.9	148	1.32112e+09	1.33342e+09	1.29561e+09	3.70242e+08	5.7762e+08	3.71842e+08
FALSE	High	Master Protein	-5.98819e+18	1117	P26640	Valine--tRNA ligase OS=Homo sapiens OX=9606 GN=VARS PE=1 SV=4	VARS	54	52	502	52	52	1264	140.4	1102.8	0	0.939	1.091	1.159	-0.09	0.13	0.21	22.68	23.48	18.95	99.5	93.4	107	5.65	4.15	1.94	3	3	3	92.4	103	100.8	94.7	88.2	95.1	108.4	106.5	110.8	7.24978e+09	8.07957e+09	7.9069e+09	7.42455e+09	6.92001e+09	7.45807e+09
FALSE	High	Master Protein	5.53016e+18	5221	Q15075	Early endosome antigen 1 OS=Homo sapiens OX=9606 GN=EEA1 PE=1 SV=2	EEA1	50	58	348	58	58	1411	162.4	777.25	0	1.333	1.723	1.299	0.41	0.78	0.38	37.37	33.86	27.92	78.5	99.9	121.6	9.4	5.52	7.86	3	3	3	78.4	74.9	89.5	99.8	103.3	92.6	110.6	121.4	129.5	1.21758e+09	1.16296e+09	1.38931e+09	1.54916e+09	1.60468e+09	1.43857e+09
FALSE	High	Master Protein	8.3753e+18	6183	P36776	Lon protease homolog, mitochondrial OS=Homo sapiens OX=9606 GN=LONP1 PE=1 SV=2	LONP1	59	45	371	44	45	959	106.4	911.53	0	1.382	1.883	1.374	0.47	0.91	0.46	35.32	35.19	33.37	77.9	97.2	124.9	4.42	1.94	1.54	3	3	3	82.6	77.9	75.8	97.3	94.4	97.9	122.7	126.5	124.9	3.54157e+09	3.34048e+09	3.24992e+09	4.16836e+09	4.04411e+09	4.19398e+09
FALSE	High	Master Protein	5.7786e+18	5305	P52272	Heterogeneous nuclear ribonucleoprotein M OS=Homo sapiens OX=9606 GN=HNRNPM PE=1 SV=3	HNRNPM	51	35	764	35	35	730	77.5	1294.78	0	0.607	0.565	0.968	-0.72	-0.82	-0.05	11.99	10.22	27.84	139.1	81.3	79.6	5.92	2.17	3.72	3	3	3	130.2	139.7	146.6	80.6	81.7	84.1	80	75.8	81.4	1.59908e+10	1.71572e+10	1.80013e+10	9.8945e+09	1.00281e+10	1.03228e+10
FALSE	High	Master Protein	8.36435e+18	6179	P04040	Catalase OS=Homo sapiens OX=9606 GN=CAT PE=1 SV=3	CAT	68	29	698	29	29	527	59.7	1756.49	0	0.542	0.49	0.893	-0.88	-1.03	-0.16	8.99	3.9	17.36	146.7	79.9	73.3	1.28	5.29	1.08	3	3	3	150	146.4	147.3	80.2	74.3	82.3	73.6	72.3	73.7	2.78762e+10	2.72012e+10	2.73651e+10	1.49023e+10	1.37996e+10	1.52946e+10
FALSE	High	Master Protein	2.21401e+18	3992	P12956	X-ray repair cross-complementing protein 6 OS=Homo sapiens OX=9606 GN=XRCC6 PE=1 SV=2	XRCC6	60	33	618	33	33	609	69.8	1299.77	0	0.654	0.64	0.987	-0.61	-0.64	-0.02	15.94	8.25	26.67	135.2	83.7	81.1	1.83	2.06	4.12	3	3	3	138.8	135	134.1	80.8	83.5	83.9	78.1	84.8	81	1.31322e+10	1.27752e+10	1.26886e+10	7.64578e+09	7.90547e+09	7.94059e+09
FALSE	High	Master Protein	-8.78524e+18	165	P28838	Cytosol aminopeptidase OS=Homo sapiens OX=9606 GN=LAP3 PE=1 SV=3	LAP3	71	31	572	31	31	519	56.1	1382.44	0	2.468	1.058	0.442	1.3	0.08	-1.18	41.27	18.65	6.08	74.8	154.3	70.9	1.17	1.94	1.35	3	3	3	76.2	75.3	74.4	150.3	155.6	155.3	71.7	69.9	71.4	9.76622e+09	9.65002e+09	9.54011e+09	1.9269e+10	1.99468e+10	1.99164e+10
FALSE	High	Master Protein	4.54472e+18	4830	P02751	Fibronectin OS=Homo sapiens OX=9606 GN=FN1 PE=1 SV=4	FN1	33	50	246	50	50	2386	262.5	629.95	0	1.358	1.889	1.459	0.44	0.92	0.54	32.04	28.9	26.44	67.6	84.9	147.5	11.7	15.86	5.07	3	3	3	66.3	56.4	71.3	83.4	106.8	80.8	137.7	144.9	152.4	9.04771e+08	7.69424e+08	9.71952e+08	1.13704e+09	1.45672e+09	1.10235e+09
FALSE	High	Master Protein	-8.48403e+18	281	P13010	X-ray repair cross-complementing protein 5 OS=Homo sapiens OX=9606 GN=XRCC5 PE=1 SV=3	XRCC5	71	41	475	41	41	732	82.7	1132.21	0	0.741	0.724	0.99	-0.43	-0.47	-0.01	18.15	11.92	29.71	121.8	89.8	88.4	1.44	3.12	3.55	3	3	3	122	122	119	89.9	92.4	86.8	92.8	88.5	86.6	9.57668e+09	9.57854e+09	9.34048e+09	7.05742e+09	7.25165e+09	6.81332e+09
FALSE	High	Master Protein	-6.62534e+18	887	P33176	Kinesin-1 heavy chain OS=Homo sapiens OX=9606 GN=KIF5B PE=1 SV=1	KIF5B	56	45	336	37	45	963	109.6	913.9	0	1.293	1.159	0.918	0.37	0.21	-0.12	33.82	29.2	22.74	90.4	111.5	98	11.55	11.53	3.43	3	3	3	103.9	84.4	87	107.3	103.5	127.7	92.8	94.3	99	2.67473e+09	2.17192e+09	2.23955e+09	2.76214e+09	2.66277e+09	3.28564e+09
FALSE	High	Master Protein	-8.67647e+18	204	P08133	Annexin A6 OS=Homo sapiens OX=9606 GN=ANXA6 PE=1 SV=3	ANXA6	71	42	521	42	42	673	75.8	1192.91	0	0.88	0.724	0.841	-0.18	-0.47	-0.25	16.84	9.35	15.48	115.9	100.6	83.5	1.82	1.03	2.72	3	3	3	115.1	118.7	115	100.8	98.7	99.8	82.4	82.9	86.6	1.02203e+10	1.05398e+10	1.02088e+10	8.94537e+09	8.76292e+09	8.86509e+09
FALSE	High	Master Protein	2.4755e+18	4082	Q9UM54	Unconventional myosin-VI OS=Homo sapiens OX=9606 GN=MYO6 PE=1 SV=4	MYO6	46	51	318	51	51	1294	149.6	689.01	0	1.376	2.263	1.674	0.46	1.18	0.74	44.54	39.33	34.02	61.1	86.9	152	1.26	7.83	4.88	3	3	3	60.4	60.5	59.1	86	94.2	80.6	150.4	147.3	161.5	1.08589e+09	1.08599e+09	1.0624e+09	1.54538e+09	1.69152e+09	1.44849e+09
FALSE	High	Master Protein	-7.30594e+18	667	Q9Y3Z3	Deoxynucleoside triphosphate triphosphohydrolase SAMHD1 OS=Homo sapiens OX=9606 GN=SAMHD1 PE=1 SV=2	SAMHD1	72	40	475	40	40	626	72.2	1191.21	0	0.723	0.437	0.61	-0.47	-1.19	-0.71	9.95	5.05	7.83	134	103.7	62.3	2.58	3.03	3.9	3	3	3	138.4	131.5	133.9	104.1	98.6	103.7	61.4	62.3	66.1	1.17654e+10	1.11819e+10	1.13904e+10	8.85492e+09	8.38061e+09	8.81635e+09
FALSE	High	Master Protein	-7.57652e+18	581	P13667	Protein disulfide-isomerase A4 OS=Homo sapiens OX=9606 GN=PDIA4 PE=1 SV=2	PDIA4	57	37	471	36	36	645	72.9	1087.45	1	0.874	1.089	1.268	-0.19	0.12	0.34	17.64	20.86	18.67	99.3	88.3	112.4	0.6	3.24	1.23	3	3	3	99.4	99.5	100.5	84.6	88.4	90.2	112.7	113.7	110.9	7.71154e+09	7.71499e+09	7.79305e+09	6.5638e+09	6.85897e+09	6.9948e+09
FALSE	High	Master Protein	6.14892e+18	5431	P35606	Coatomer subunit beta' OS=Homo sapiens OX=9606 GN=COPB2 PE=1 SV=2	COPB2	66	40	382	40	40	906	102.4	971.53	0	1.11	0.903	0.825	0.15	-0.15	-0.28	30.98	15.45	14.27	98.2	110.1	91.7	4.54	2.76	3.52	3	3	3	97.6	100.7	92	109.4	109.3	114.7	89.4	91.2	95.7	3.79906e+09	3.91908e+09	3.58145e+09	4.25855e+09	4.25417e+09	4.46304e+09
FALSE	High	Master Protein	5.95067e+18	5360	Q01082	Spectrin beta chain, non-erythrocytic 1 OS=Homo sapiens OX=9606 GN=SPTBN1 PE=1 SV=2	SPTBN1	33	53	211	51	53	2364	274.4	467.73	0	0.571	1.036	1.848	-0.81	0.05	0.89	12.98	41.83	60.35	128.6	37.7	133.8	11.26	21.88	2	3	3	3	130.7	106.4	129.6	35.2	52.2	38	139.1	134.8	134	6.28479e+08	5.11265e+08	6.23068e+08	1.69175e+08	2.51115e+08	1.82536e+08
FALSE	High	Master Protein	-2.05055e+18	2481	Q01813	ATP-dependent 6-phosphofructokinase, platelet type OS=Homo sapiens OX=9606 GN=PFKP PE=1 SV=2	PFKP	52	34	346	30	30	784	85.5	909.88	5	1.158	1.955	1.722	0.21	0.97	0.78	31.61	27.35	26.01	73.6	82.9	143.5	6.4	3.67	3.06	3	3	3	66.9	75.8	73.6	82.8	81.8	87.6	139.6	143.4	148.4	3.45981e+09	3.91892e+09	3.8025e+09	4.28015e+09	4.22889e+09	4.527e+09
FALSE	High	Master Protein	-8.06881e+17	2921	Q71U36	Tubulin alpha-1A chain OS=Homo sapiens OX=9606 GN=TUBA1A PE=1 SV=1	TUBA1A	81	27	1587	0	3	451	50.1	3689.22	4	0.809	0.718	0.887	-0.31	-0.48	-0.17	20.01	21.41	13.22	112.5	95.6	91.8	8.38	5.48	7.5	3	3	3	111	110.9	127.8	89.7	94.3	100.1	90.6	81.4	94.3	5.72165e+09	5.71673e+09	6.59102e+09	4.62407e+09	4.86377e+09	5.15868e+09
FALSE	High	Master Protein	-7.23831e+18	680	Q14974	Importin subunit beta-1 OS=Homo sapiens OX=9606 GN=KPNB1 PE=1 SV=2	KPNB1	55	34	424	34	34	876	97.1	1049.65	0	1.108	1.182	1.065	0.15	0.24	0.09	30.43	18.88	27.72	85.6	106.1	108.3	3.8	7.1	2.9	3	3	3	90.2	83.7	86.3	109.7	106.9	95.7	112.3	109.2	106	6.27143e+09	5.81651e+09	5.99823e+09	7.62923e+09	7.4319e+09	6.65709e+09
FALSE	High	Master Protein	-8.64945e+18	213	Q12906	Interleukin enhancer-binding factor 3 OS=Homo sapiens OX=9606 GN=ILF3 PE=1 SV=3	ILF3	62	38	339	32	32	894	95.3	804.23	6	0.737	0.911	1.316	-0.44	-0.14	0.4	17.55	22.04	28.25	115.1	79.1	105.9	6.54	3.23	0.53	3	3	3	115	120.9	106.1	79	78.3	83.1	105.3	105.8	106.4	6.56278e+09	6.90058e+09	6.05505e+09	4.50992e+09	4.47204e+09	4.74506e+09
FALSE	High	Master Protein	4.54806e+17	3354	P40939	Trifunctional enzyme subunit alpha, mitochondrial OS=Homo sapiens OX=9606 GN=HADHA PE=1 SV=2	HADHA	60	35	631	35	35	763	82.9	1524.07	0	1.158	1.196	1.055	0.21	0.26	0.08	27.8	24.19	20.22	88.3	102.4	109.3	1.26	1.12	1.09	3	3	3	88.3	88.8	86.7	102.4	103.6	101.3	109.3	108.6	110.9	1.05947e+10	1.06444e+10	1.03926e+10	1.2283e+10	1.24295e+10	1.21537e+10
FALSE	High	Master Protein	8.6104e+18	6262	P27797	Calreticulin OS=Homo sapiens OX=9606 GN=CALR PE=1 SV=1	CALR	75	25	944	25	25	417	48.1	2481.74	0	0.87	0.935	1.095	-0.2	-0.1	0.13	19.05	14.12	19.19	107.7	92.4	99.9	0.17	1.53	1.53	3	3	3	107.6	107.9	108	90.5	92.6	93.1	98.6	101.6	100.1	3.76496e+10	3.77383e+10	3.77697e+10	3.16373e+10	3.239e+10	3.25614e+10
FALSE	High	Master Protein	5.57973e+18	5233	P06733	Alpha-enolase OS=Homo sapiens OX=9606 GN=ENO1 PE=1 SV=2	ENO1	76	31	2716	26	26	434	47.1	4684.08	5	1.007	1.011	0.96	0.01	0.02	-0.06	37.03	24.12	38.12	103.9	95.5	100.6	2.53	3.32	0.07	3	3	3	104.6	103.9	99.8	95.5	100.3	94.2	100.6	100.7	100.5	8.59688e+10	8.54038e+10	8.2013e+10	7.84448e+10	8.2381e+10	7.73812e+10
FALSE	High	Master Protein	6.57683e+18	5567	Q9BQE3	Tubulin alpha-1C chain OS=Homo sapiens OX=9606 GN=TUBA1C PE=1 SV=1	TUBA1C	81	27	1433	4	4	449	49.9	3082.61	27	1.005	0.936	0.979	0.01	-0.1	-0.03	41.47	27.25	28.39	106.2	98.2	95.5	3.22	1.46	0.58	3	3	3	111.1	104.7	105.6	99.2	97.7	96.4	95.7	94.6	95	5.72679e+10	5.39737e+10	5.44616e+10	5.11596e+10	5.03773e+10	4.96847e+10
FALSE	High	Master Protein	3.85102e+18	4565	P31939	Bifunctional purine biosynthesis protein PURH OS=Homo sapiens OX=9606 GN=ATIC PE=1 SV=3	ATIC	79	36	448	36	36	592	64.6	1054.21	0	0.811	1.05	1.288	-0.3	0.07	0.37	15.21	14.95	20.29	110.4	84.4	105.2	2.48	5.72	1.61	3	3	3	110.4	105.5	109.9	84	91.4	82	107.6	104.7	104.5	6.18018e+09	5.90686e+09	6.1549e+09	4.70514e+09	5.11571e+09	4.59402e+09
FALSE	High	Master Protein	2.61347e+18	4128	P14866	Heterogeneous nuclear ribonucleoprotein L OS=Homo sapiens OX=9606 GN=HNRNPL PE=1 SV=2	HNRNPL	52	21	319	20	20	589	64.1	1054.64	1	0.682	0.75	1.144	-0.55	-0.42	0.19	13.83	12.12	20.41	119.8	90.3	89.9	0.74	2.13	4.46	3	3	3	119	120.4	118.7	86.9	90.6	89.7	89.3	89.2	96.3	8.59958e+09	8.69924e+09	8.58073e+09	6.28347e+09	6.54538e+09	6.48403e+09
FALSE	High	Master Protein	5.6232e+17	3405	P04406	Glyceraldehyde-3-phosphate dehydrogenase OS=Homo sapiens OX=9606 GN=GAPDH PE=1 SV=3	GAPDH	74	20	2110	19	20	335	36	4704.44	0	1.056	1.027	0.949	0.08	0.04	-0.07	43.41	30.7	37.29	97.1	103	99.9	3.21	4.69	1.1	3	3	3	97.5	95.5	101.7	96.4	105.5	103.3	98.9	100.2	101	4.6545e+10	4.56242e+10	4.8566e+10	4.60372e+10	5.04098e+10	4.93417e+10
FALSE	High	Master Protein	4.49521e+18	4818	Q7L576	Cytoplasmic FMR1-interacting protein 1 OS=Homo sapiens OX=9606 GN=CYFIP1 PE=1 SV=1	CYFIP1	45	51	357	33	33	1253	145.1	706.89	17	1.275	1.698	1.3	0.35	0.76	0.38	41.5	41.34	30.61	81.9	99.9	118.1	5.83	3.88	3.65	3	3	3	77.2	81.7	86.7	104.1	96.3	99.7	113.9	117.9	122.5	2.63124e+09	2.78614e+09	2.95687e+09	3.54701e+09	3.28328e+09	3.39857e+09
FALSE	High	Master Protein	7.01404e+18	5717	Q13459	Unconventional myosin-IXb OS=Homo sapiens OX=9606 GN=MYO9B PE=1 SV=3	MYO9B	37	53	249	51	53	2157	243.2	434.37	0	1.559	1.836	1.078	0.64	0.88	0.11	45.93	43.58	33.84	63.5	106	130.5	3.27	2.89	6.67	3	3	3	64.1	66.9	62.7	102.9	107	108.9	119.5	131.7	136.2	3.59353e+08	3.75029e+08	3.51846e+08	5.7719e+08	6.00061e+08	6.10911e+08
FALSE	High	Master Protein	-2.65187e+18	2294	Q9P2J5	Leucine--tRNA ligase, cytoplasmic OS=Homo sapiens OX=9606 GN=LARS PE=1 SV=2	LARS	47	48	406	48	48	1176	134.4	919.35	0	0.91	1.321	1.376	-0.14	0.4	0.46	27.48	28.94	28.71	91.3	86.8	121.9	7.25	4.07	3.11	3	3	3	90.9	83.6	96.7	86.3	92.6	86.4	121.4	117.2	124.8	2.50619e+09	2.30391e+09	2.66435e+09	2.37943e+09	2.55258e+09	2.38176e+09
FALSE	High	Master Protein	-8.29179e+18	343	Q14203	Dynactin subunit 1 OS=Homo sapiens OX=9606 GN=DCTN1 PE=1 SV=3	DCTN1	43	40	262	40	40	1278	141.6	647.79	0	1.374	1.617	1.153	0.46	0.69	0.21	33.99	30.38	23.12	70.3	108.1	121.6	10.43	4.21	2.15	3	3	3	73.9	60.4	71.4	109.7	103.6	112.5	125.1	119.9	123.5	8.30161e+08	6.79209e+08	8.0276e+08	1.23319e+09	1.1644e+09	1.26504e+09
FALSE	High	Master Protein	-4.59589e+18	1618	Q99460	26S proteasome non-ATPase regulatory subunit 1 OS=Homo sapiens OX=9606 GN=PSMD1 PE=1 SV=2	PSMD1	53	36	296	36	36	953	105.8	762.34	0	1.196	1.345	1.12	0.26	0.43	0.16	29.57	25.18	19.89	89.7	101.7	108.6	4.79	1.25	3.22	3	3	3	90.3	83.5	91.3	102.4	102.4	104.7	111.5	104.6	109.3	2.25892e+09	2.0882e+09	2.28219e+09	2.56214e+09	2.56073e+09	2.61748e+09
FALSE	High	Master Protein	-4.50113e+18	1654	O60763	General vesicular transport factor p115 OS=Homo sapiens OX=9606 GN=USO1 PE=1 SV=2	USO1	52	38	332	38	38	962	107.8	860.99	0	1.264	1.346	1.062	0.34	0.43	0.09	35.18	27.84	19.16	81.7	105.5	112.8	1.61	3.25	0.91	3	3	3	81.6	80.6	83.2	105.3	102.6	109.4	111.3	112.6	113.3	2.47802e+09	2.44613e+09	2.52539e+09	3.19721e+09	3.11491e+09	3.32229e+09
FALSE	High	Master Protein	-4.0287e+18	1801	Q0VD83	Apolipoprotein B receptor OS=Homo sapiens OX=9606 GN=APOBR PE=1 SV=2	APOBR	47	35	234	35	35	1088	114.8	728.65	0	1.072	1.15	1.14	0.1	0.2	0.19	29.41	31.88	20.1	88.1	98.5	113.4	9.52	1.93	1.6	3	3	3	80.4	87.7	97.2	95.5	98.2	99.2	113	112.8	116.1	1.24138e+09	1.35497e+09	1.50074e+09	1.47523e+09	1.516e+09	1.53146e+09
FALSE	High	Master Protein	-2.08476e+18	2472	P05023	Sodium/potassium-transporting ATPase subunit alpha-1 OS=Homo sapiens OX=9606 GN=ATP1A1 PE=1 SV=1	ATP1A1	44	40	401	24	40	1023	112.8	1036.29	0	1.258	1.488	1.235	0.33	0.57	0.3	28.24	22.76	20.05	74.8	102	123.3	2.74	0.53	1.31	3	3	3	73.3	77.4	74.7	102	102.9	102	120.8	123.8	123.2	4.26915e+09	4.50594e+09	4.35348e+09	5.93843e+09	5.99388e+09	5.93901e+09
FALSE	High	Master Protein	6.70793e+18	5608	Q99798	Aconitate hydratase, mitochondrial OS=Homo sapiens OX=9606 GN=ACO2 PE=1 SV=2	ACO2	50	35	322	35	35	780	85.4	867.03	0	1.006	1.337	1.4	0.01	0.42	0.49	29.47	28.38	30.3	91.9	84	124.1	8.46	8.25	3.77	3	3	3	95.1	92.3	80.8	93.4	84.4	79.5	120.2	129.6	124.6	2.52659e+09	2.45239e+09	2.14729e+09	2.48068e+09	2.24097e+09	2.11029e+09
FALSE	High	Master Protein	-4.69022e+17	3048	P53618	Coatomer subunit beta OS=Homo sapiens OX=9606 GN=COPB1 PE=1 SV=3	COPB1	50	35	304	35	35	953	107.1	809.08	0	1.277	0.963	0.804	0.35	-0.05	-0.31	34.8	27.52	17.61	94.2	113.7	92.1	3.98	1	0.96	3	3	3	92.4	93.5	99.4	114.6	112.9	112.4	91.4	90.8	92.6	2.90529e+09	2.93965e+09	3.12668e+09	3.60305e+09	3.55046e+09	3.53504e+09
FALSE	High	Master Protein	8.73235e+18	6305	Q86UP2	Kinectin OS=Homo sapiens OX=9606 GN=KTN1 PE=1 SV=1	KTN1	46	51	325	51	51	1357	156.2	753.6	0	0.912	1.06	1.197	-0.13	0.08	0.26	31.54	36.94	32.56	102.4	90.8	106.8	1.7	3.1	1.8	3	3	3	102.5	104.5	101	86.7	91	91.9	106.9	105.9	109.6	1.42832e+09	1.45559e+09	1.40701e+09	1.20791e+09	1.26728e+09	1.28077e+09
FALSE	High	Master Protein	-2.2548e+18	2415	O60271	C-Jun-amino-terminal kinase-interacting protein 4 OS=Homo sapiens OX=9606 GN=SPAG9 PE=1 SV=4	SPAG9	47	45	328	40	45	1321	146.1	894.13	0	1.155	1.233	1.061	0.21	0.3	0.09	22.97	18.83	18.8	85.1	104.8	110.1	1.72	2.94	1.45	3	3	3	83.8	85.5	86.7	105.4	101.2	107.3	108.2	110.7	111.2	2.42985e+09	2.47992e+09	2.51453e+09	3.05524e+09	2.93584e+09	3.11014e+09
FALSE	High	Master Protein	-3.98828e+18	1819	Q92974	Rho guanine nucleotide exchange factor 2 OS=Homo sapiens OX=9606 GN=ARHGEF2 PE=1 SV=4	ARHGEF2	50	39	377	39	39	986	111.5	948.41	0	0.92	0.784	0.845	-0.12	-0.35	-0.24	22.45	15.98	17.32	114.2	102.1	83.7	7.21	3.49	1.98	3	3	3	124.1	113.3	107.8	105.9	101.3	98.8	83.1	81.2	84.5	2.90705e+09	2.65554e+09	2.5248e+09	2.48026e+09	2.37453e+09	2.3157e+09
FALSE	High	Master Protein	-1.8662e+18	2552	Q13263	Transcription intermediary factor 1-beta OS=Homo sapiens OX=9606 GN=TRIM28 PE=1 SV=5	TRIM28	63	28	392	28	28	835	88.5	1041.89	0	0.343	0.476	1.371	-1.54	-1.07	0.46	4.47	5.86	27.67	167.1	57	75.8	2.51	5.96	2.4	3	3	3	162.8	167.4	171.1	52.2	57.1	58.6	75.9	75.8	79.1	6.67618e+09	6.8645e+09	7.01991e+09	2.14159e+09	2.34294e+09	2.40268e+09
FALSE	High	Master Protein	-5.64676e+18	1238	Q16555	Dihydropyrimidinase-related protein 2 OS=Homo sapiens OX=9606 GN=DPYSL2 PE=1 SV=1	DPYSL2	78	27	367	23	24	572	62.3	1089.81	4	1.081	1.575	1.415	0.11	0.66	0.5	23.86	20.66	20.01	91.1	88	120.9	3.56	2.71	2.91	3	3	3	95.6	91.4	89.2	88.3	84.7	89.2	121.3	116.7	123.6	8.20639e+09	7.84069e+09	7.65332e+09	7.57985e+09	7.26926e+09	7.65146e+09
FALSE	High	Master Protein	-4.66972e+18	1590	Q9BSJ8	Extended synaptotagmin-1 OS=Homo sapiens OX=9606 GN=ESYT1 PE=1 SV=1	ESYT1	48	39	415	39	39	1104	122.8	971.72	0	0.777	0.99	1.284	-0.36	-0.02	0.36	20.89	22.33	27.2	108.8	83.8	107.4	4.28	0.17	3.68	3	3	3	114.4	105.2	108.4	83.5	83.3	83.6	111.3	103.4	107	3.40293e+09	3.1287e+09	3.22512e+09	2.48333e+09	2.47869e+09	2.48695e+09
FALSE	High	Master Protein	9.45585e+17	3531	P43243	Matrin-3 OS=Homo sapiens OX=9606 GN=MATR3 PE=1 SV=2	MATR3	44	30	322	30	30	847	94.6	727.23	0	0.589	0.563	0.939	-0.76	-0.83	-0.09	14.81	9.47	30.19	137.1	84.4	78.5	3.42	2.05	4.36	3	3	3	144	136.5	135.2	84.1	81.2	84.1	75	78.2	81.8	6.85696e+09	6.50279e+09	6.43836e+09	4.00768e+09	3.8664e+09	4.00654e+09
FALSE	High	Master Protein	-6.01194e+18	1104	O00429	Dynamin-1-like protein OS=Homo sapiens OX=9606 GN=DNM1L PE=1 SV=2	DNM1L	66	36	306	36	36	736	81.8	799.11	0	1.286	1.288	0.994	0.36	0.37	-0.01	28.93	23.09	19.42	79.9	110	110.1	5.93	1.66	4.63	3	3	3	77.9	86.9	79.6	109.6	109.1	112.5	112.2	102.5	109.7	2.35723e+09	2.63234e+09	2.40871e+09	3.31804e+09	3.30492e+09	3.40722e+09
FALSE	High	Master Protein	6.10273e+18	5417	Q14152	Eukaryotic translation initiation factor 3 subunit A OS=Homo sapiens OX=9606 GN=EIF3A PE=1 SV=1	EIF3A	36	46	365	46	46	1382	166.5	864.72	0	0.772	0.635	0.808	-0.37	-0.66	-0.31	15.67	11.95	17.21	128.5	96.2	75.4	2.04	1.71	1.39	3	3	3	126.7	131.9	128.4	96.1	96.7	93.6	75.4	76.7	74.6	3.90162e+09	4.06057e+09	3.95444e+09	2.96035e+09	2.97712e+09	2.88291e+09
FALSE	High	Master Protein	-5.15523e+17	3028	O60506	Heterogeneous nuclear ribonucleoprotein Q OS=Homo sapiens OX=9606 GN=SYNCRIP PE=1 SV=2	SYNCRIP	52	28	592	21	21	623	69.6	1402.13	8	0.674	0.772	1.138	-0.57	-0.37	0.19	12.86	8.37	20.77	127.3	83.8	88.9	0.34	3.62	2.19	3	3	3	128.2	127.8	127.3	79	84.1	84.3	88.1	89.2	91.9	1.91115e+10	1.9054e+10	1.89821e+10	1.17833e+10	1.2542e+10	1.25679e+10
FALSE	High	Master Protein	4.13722e+18	4679	Q06210	Glutamine--fructose-6-phosphate aminotransferase [isomerizing] 1 OS=Homo sapiens OX=9606 GN=GFPT1 PE=1 SV=3	GFPT1	63	32	307	25	25	699	78.8	885.78	5	1.81	1.885	1.065	0.86	0.91	0.09	29.62	24.14	17.34	65.5	119.4	115.1	5.26	7.24	2.79	3	3	3	60.5	66	66.7	120.3	108.8	125.6	116	121.1	115	2.18347e+09	2.38169e+09	2.4068e+09	4.34412e+09	3.9293e+09	4.53391e+09
FALSE	High	Master Protein	3.45368e+18	4429	Q8WUM4	Programmed cell death 6-interacting protein OS=Homo sapiens OX=9606 GN=PDCD6IP PE=1 SV=1	PDCD6IP	62	43	439	43	43	868	96	1024.4	0	0.971	1.064	1.11	-0.04	0.09	0.15	25.82	20.68	18.22	104.3	91.9	103.8	4.8	4.2	0.77	3	3	3	96.5	105.6	104.2	98.5	91.5	91.8	103.7	104.9	103.4	6.00312e+09	6.57025e+09	6.48121e+09	6.12784e+09	5.69427e+09	5.71152e+09
FALSE	High	Master Protein	-4.85891e+18	1518	Q16881	Thioredoxin reductase 1, cytoplasmic OS=Homo sapiens OX=9606 GN=TXNRD1 PE=1 SV=3	TXNRD1	56	28	334	27	27	649	70.9	981.93	1	0.994	1.189	1.185	-0.01	0.25	0.24	41.23	29.28	45.28	95.3	95.3	109.4	1.19	3.18	3.49	3	3	3	94.4	96	96.6	96	98.5	92.5	104.4	111.5	110.2	2.01279e+09	2.04733e+09	2.0597e+09	2.0474e+09	2.10095e+09	1.97182e+09
FALSE	High	Master Protein	-5.24368e+18	1391	Q5JPE7	Nodal modulator 2 OS=Homo sapiens OX=9606 GN=NOMO2 PE=1 SV=1	NOMO2	43	35	284	1	3	1267	139.4	709.85	31	1.108	1.322	1.164	0.15	0.4	0.22	29.01	36.4	33.64	91.4	94.7	113.9	5.01	6.02	7.22	3	3	3	94	91.8	85.3	95	105.2	94.9	114.3	102.2	117.3	1.54679e+09	1.51115e+09	1.40363e+09	1.56431e+09	1.73238e+09	1.56261e+09
FALSE	High	Master Protein	-7.90357e+18	477	Q9Y6N5	Sulfide:quinone oxidoreductase, mitochondrial OS=Homo sapiens OX=9606 GN=SQOR PE=1 SV=1	SQOR	70	29	568	29	29	450	49.9	1540.09	0	4.267	3.554	0.829	2.09	1.83	-0.27	23.35	20.91	11.73	35.3	143.7	121	2.43	3.59	2.07	3	3	3	35	35.6	33.9	140.1	142.4	150	119.3	119.8	123.9	4.76582e+09	4.85434e+09	4.62568e+09	1.91021e+10	1.94055e+10	2.04488e+10
FALSE	High	Master Protein	-7.9561e+17	2928	P15311	Ezrin OS=Homo sapiens OX=9606 GN=EZR PE=1 SV=4	EZR	50	32	749	19	20	586	69.4	1415.44	1	0.699	0.489	0.667	-0.52	-1.03	-0.58	14.66	7.39	13.45	138.1	95.2	66.7	2.33	3.14	0.33	3	3	3	139.8	137.6	133.5	94.9	99.9	94.5	66.8	66.4	66.5	5.49009e+09	5.40429e+09	5.24287e+09	3.72555e+09	3.92417e+09	3.7119e+09
FALSE	High	Master Protein	-3.95957e+18	1830	P17987	T-complex protein 1 subunit alpha OS=Homo sapiens OX=9606 GN=TCP1 PE=1 SV=1	TCP1	73	31	525	31	31	556	60.3	1134.25	0	0.957	1.046	1.136	-0.06	0.06	0.18	33.97	18.36	28.17	103.8	91.3	104.9	1.33	3.36	0.49	3	3	3	104.1	105.5	102.7	92.9	87.1	91.6	105.2	104.9	105.9	1.06035e+10	1.07471e+10	1.04653e+10	9.46491e+09	8.87361e+09	9.32761e+09
FALSE	High	Master Protein	-1.65801e+17	3141	Q00839	Heterogeneous nuclear ribonucleoprotein U OS=Homo sapiens OX=9606 GN=HNRNPU PE=1 SV=6	HNRNPU	45	30	908	29	29	825	90.5	1836.97	2	0.538	0.496	0.952	-0.89	-1.01	-0.07	13.16	7.23	33.75	146.3	78.4	75.4	0.91	4.59	2.63	3	3	3	147.4	145.2	147.5	73.8	80.7	79	76	73.3	77.2	3.8436e+10	3.78484e+10	3.84682e+10	1.92401e+10	2.1029e+10	2.05886e+10
FALSE	High	Master Protein	2.17004e+18	3977	O15027	Protein transport protein Sec16A OS=Homo sapiens OX=9606 GN=SEC16A PE=1 SV=4	SEC16A	35	46	252	46	46	2357	251.7	534.58	0	0.713	0.667	0.91	-0.49	-0.59	-0.14	15.61	19.49	29.72	61.1	126.5	112.4	10.65	11.41	7.11	3	3	3	53.2	64.7	64.1	108.5	133.5	132.8	105.1	120.1	118	1.25842e+09	1.52922e+09	1.5163e+09	2.5647e+09	3.15664e+09	3.14037e+09
FALSE	High	Master Protein	2.5024e+18	4089	P27824	Calnexin OS=Homo sapiens OX=9606 GN=CANX PE=1 SV=2	CANX	47	28	535	27	27	592	67.5	1276.3	1	0.998	1.147	1.142	0	0.2	0.19	47.63	30.01	46.38	97.6	99.7	102.8	2.81	4.57	2.36	3	3	3	96.1	97.5	101.4	93.3	99.6	101.9	102.8	101.3	106.1	1.43573e+10	1.45783e+10	1.51573e+10	1.39415e+10	1.48926e+10	1.52375e+10
FALSE	High	Master Protein	-1.20555e+18	2782	Q92900	Regulator of nonsense transcripts 1 OS=Homo sapiens OX=9606 GN=UPF1 PE=1 SV=2	UPF1	46	42	272	42	42	1129	124.3	663.75	0	0.813	0.766	0.97	-0.3	-0.38	-0.04	26.6	14.03	29.94	112.2	95.9	91.9	3.64	1.62	11.52	3	3	3	116.6	108.4	111.6	92.8	95.6	95.4	83.5	91.4	104.7	2.06797e+09	1.92402e+09	1.98063e+09	1.64731e+09	1.69655e+09	1.69199e+09
FALSE	High	Master Protein	-2.00691e+18	2499	Q9Y520	Protein PRRC2C OS=Homo sapiens OX=9606 GN=PRRC2C PE=1 SV=4	PRRC2C	25	49	262	48	48	2896	316.7	525.02	1	0.608	0.529	0.876	-0.72	-0.92	-0.19	12.51	8.75	24.08	122	97.1	80.9	7.25	4.94	5.85	3	3	3	132.3	124.4	114.4	99.4	91	99.1	82.6	82.5	74.4	3.35948e+09	3.15767e+09	2.90511e+09	2.52231e+09	2.30898e+09	2.51447e+09
FALSE	High	Master Protein	4.39754e+18	4779	O43491	Band 4.1-like protein 2 OS=Homo sapiens OX=9606 GN=EPB41L2 PE=1 SV=1	EPB41L2	45	33	276	29	29	1005	112.5	672.9	3	0.64	0.472	0.723	-0.64	-1.08	-0.47	14.62	5.63	17.65	143.6	92.7	63.7	2.82	1.64	3.81	3	3	3	149.3	142	142.4	89.7	91.9	92.5	66.8	62.2	63.1	2.43881e+09	2.32066e+09	2.32681e+09	1.46559e+09	1.50176e+09	1.51224e+09
FALSE	High	Master Protein	-8.01291e+18	438	Q99832	T-complex protein 1 subunit eta OS=Homo sapiens OX=9606 GN=CCT7 PE=1 SV=2	CCT7	68	31	617	31	31	543	59.3	1265.58	0	0.932	1.075	1.193	-0.1	0.1	0.25	29.37	24.58	26.41	104.2	90.6	105.3	2.23	5.05	2.75	3	3	3	102.1	104.3	106.8	93.9	90.7	84.9	103.1	105.4	108.8	8.44144e+09	8.62093e+09	8.8266e+09	7.75763e+09	7.49557e+09	7.01835e+09
FALSE	High	Master Protein	-9.074e+18	62	P11586	C-1-tetrahydrofolate synthase, cytoplasmic OS=Homo sapiens OX=9606 GN=MTHFD1 PE=1 SV=3	MTHFD1	56	41	386	41	41	935	101.5	924.4	0	0.797	1.086	1.387	-0.33	0.12	0.47	16.91	22.34	22.74	103.1	82.4	114.5	3.3	3.02	0.7	3	3	3	98.4	103.5	104.8	82.7	80.1	85.1	114.9	114.5	116	5.16053e+09	5.42586e+09	5.49537e+09	4.33546e+09	4.20045e+09	4.46203e+09
FALSE	High	Master Protein	-2.77938e+18	2257	P17655	Calpain-2 catalytic subunit OS=Homo sapiens OX=9606 GN=CAPN2 PE=1 SV=6	CAPN2	59	33	305	32	33	700	79.9	751.07	0	1.002	0.972	0.975	0	-0.04	-0.04	28.77	18.5	25.29	104	100.4	95.6	2.8	3.34	4.53	3	3	3	104.7	99.2	103.5	105.3	99.9	99.1	95.1	92.4	100.9	3.13082e+09	2.96715e+09	3.09318e+09	3.14847e+09	2.98559e+09	2.96317e+09
FALSE	High	Master Protein	-8.78185e+18	166	P38606	V-type proton ATPase catalytic subunit A OS=Homo sapiens OX=9606 GN=ATP6V1A PE=1 SV=2	ATP6V1A	78	37	372	37	37	617	68.3	823.35	0	1.291	1.381	1.085	0.37	0.47	0.12	29.42	22.19	20.87	75.6	108.9	115.4	4.38	3.21	1.3	3	3	3	80.6	74.7	74.9	107.9	111.9	105	114.3	116.7	114	3.67128e+09	3.40181e+09	3.41122e+09	4.91414e+09	5.09851e+09	4.78353e+09
FALSE	High	Master Protein	1.47737e+18	3718	Q15155	Nodal modulator 1 OS=Homo sapiens OX=9606 GN=NOMO1 PE=1 SV=5	NOMO1	43	34	276	2	2	1222	134.2	671.18	0	0.01	2.055	100	-6.64	1.04	6.64		49.88		98.2		201.8	9.44		41.57	2		3	121.3	106.1					233	312.7	126.9	1.71238e+07	1.49799e+07
FALSE	High	Master Protein	9.13326e+18	6445	O00410	Importin-5 OS=Homo sapiens OX=9606 GN=IPO5 PE=1 SV=4	IPO5	46	35	258	33	33	1097	123.6	590.56	3	0.874	0.984	1.156	-0.19	-0.02	0.21	41.04	37.73	34.85	104.2	94.5	101.3	4.84	5.12	10.4	3	3	3	110.2	104.2	100.1	88	97.3	94.4	112.9	91.7	101.3	1.63723e+09	1.5478e+09	1.48736e+09	1.3073e+09	1.44593e+09	1.4032e+09
FALSE	High	Master Protein	4.78075e+18	4910	O95373	Importin-7 OS=Homo sapiens OX=9606 GN=IPO7 PE=1 SV=1	IPO7	41	34	253	33	33	1038	119.4	639.63	0	0.964	1.268	1.359	-0.05	0.34	0.44	31.95	24.58	22.88	92.8	88.4	118.9	6.45	4.44	4.15	3	3	3	99.6	87.8	92	83.9	91.7	87.7	117.9	114.9	124.5	2.11995e+09	1.86773e+09	1.9582e+09	1.78499e+09	1.95077e+09	1.86523e+09
FALSE	High	Master Protein	-8.53383e+18	260	Q86VP6	Cullin-associated NEDD8-dissociated protein 1 OS=Homo sapiens OX=9606 GN=CAND1 PE=1 SV=2	CAND1	52	47	387	45	47	1230	136.3	833.32	0	1.092	1.247	1.145	0.13	0.32	0.2	32.6	27.72	24.71	90.9	100.8	108.3	11.46	3.23	4.25	3	3	3	97.9	78	92	104.7	98.2	102	109.6	104.1	113.4	3.19671e+09	2.54633e+09	3.00519e+09	3.42031e+09	3.20686e+09	3.33152e+09
FALSE	High	Master Protein	-1.03482e+18	2848	P50990	T-complex protein 1 subunit theta OS=Homo sapiens OX=9606 GN=CCT8 PE=1 SV=4	CCT8	67	32	636	32	32	548	59.6	1420.07	0	0.839	1.013	1.241	-0.25	0.02	0.31	18.24	22.01	22.57	105	87	108	2.96	2.81	1.17	3	3	3	100.2	104.8	106.1	86.3	86.9	90.8	107.3	109.7	107.9	1.19124e+10	1.24574e+10	1.26062e+10	1.02574e+10	1.03269e+10	1.0798e+10
FALSE	High	Master Protein	-1.89131e+18	2537	P21980	Protein-glutamine gamma-glutamyltransferase 2 OS=Homo sapiens OX=9606 GN=TGM2 PE=1 SV=2	TGM2	62	32	333	31	32	687	77.3	798.38	0	3.472	28.06	9.115	1.8	4.81	3.19	89.89	102.29	33.17	3.5	26.1	270.5	6.67	5.55	1.91	3	3	3	3.7	3.5	3.3	25.8	26.1	28.5	264.1	270.7	274.2	2.83527e+08	2.64071e+08	2.48213e+08	1.95626e+09	1.97475e+09	2.16014e+09
FALSE	High	Master Protein	-1.43795e+18	2699	O60664	Perilipin-3 OS=Homo sapiens OX=9606 GN=PLIN3 PE=1 SV=3	PLIN3	71	20	409	20	20	434	47	1128.92	0	1.026	0.995	0.973	0.04	-0.01	-0.04	27.63	21.41	23.36	99.9	102	98	4.33	3.96	5.46	3	3	3	105.8	98.5	98.1	100.5	106.9	99.4	96.6	91.8	102.3	8.40301e+09	7.81941e+09	7.78775e+09	7.98154e+09	8.49121e+09	7.89538e+09
FALSE	High	Master Protein	8.42826e+18	6203	Q15029	116 kDa U5 small nuclear ribonucleoprotein component OS=Homo sapiens OX=9606 GN=EFTUD2 PE=1 SV=1	EFTUD2	58	39	287	38	38	972	109.4	722.9	0	0.584	0.544	0.922	-0.78	-0.88	-0.12	12.14	8.22	28.12	147.5	79.3	73.2	9.99	5.62	3.6	3	3	3	154.6	152.4	128.5	82	74.6	82.6	75.6	72.2	77.5	2.6832e+09	2.6457e+09	2.22991e+09	1.42327e+09	1.29419e+09	1.43375e+09
FALSE	High	Master Protein	2.03619e+18	3934	P23469	Receptor-type tyrosine-protein phosphatase epsilon OS=Homo sapiens OX=9606 GN=PTPRE PE=1 SV=1	PTPRE	58	35	291	32	35	700	80.6	707.86	0	1.831	2.144	1.187	0.87	1.1	0.25	39.87	43.75	27.59	58.9	106.4	134.7	9.2	8.82	1.86	3	3	3	50.4	60.2	58.3	102.9	105.3	120.7	131.9	136.8	133.4	1.05189e+09	1.25557e+09	1.21636e+09	2.14619e+09	2.19571e+09	2.51758e+09
FALSE	High	Master Protein	4.36952e+18	4770	P43490	Nicotinamide phosphoribosyltransferase OS=Homo sapiens OX=9606 GN=NAMPT PE=1 SV=1	NAMPT	68	29	367	29	29	491	55.5	820.6	0	9.802	2.938	0.291	3.29	1.55	-1.78	31.32	26.69	2.47	21.5	213.8	64.6	6.79	4.24	3.3	3	3	3	24	21.3	21.4	224.3	206.4	212.5	65	64.2	61	1.60922e+09	1.43e+09	1.4375e+09	1.50668e+10	1.3864e+10	1.42768e+10
FALSE	High	Master Protein	-6.99694e+18	761	Q16531	DNA damage-binding protein 1 OS=Homo sapiens OX=9606 GN=DDB1 PE=1 SV=1	DDB1	43	43	324	43	43	1140	126.9	771.97	0	0.69	0.729	1.071	-0.53	-0.46	0.1	16.23	11.94	29.34	126.3	85.1	88.6	1.38	6.33	6.61	3	3	3	127.4	124	126.2	85	87	77.1	88.5	86.9	98.1	2.6762e+09	2.60454e+09	2.65105e+09	1.78599e+09	1.82813e+09	1.61922e+09
FALSE	High	Master Protein	-2.09881e+18	2462	P13489	Ribonuclease inhibitor OS=Homo sapiens OX=9606 GN=RNH1 PE=1 SV=2	RNH1	76	23	532	23	23	461	49.9	1426.03	0	0.715	0.709	0.993	-0.48	-0.5	-0.01	8.07	6.88	15.73	122.7	88.7	88.6	1.5	3.01	4.87	3	3	3	124.9	122.3	121.4	88.4	92.1	86.9	88.3	83.6	92.2	1.82888e+10	1.79012e+10	1.77686e+10	1.29385e+10	1.34793e+10	1.27154e+10
FALSE	High	Master Protein	3.23293e+18	4349	Q9C0C2	182 kDa tankyrase-1-binding protein OS=Homo sapiens OX=9606 GN=TNKS1BP1 PE=1 SV=4	TNKS1BP1	38	40	226	40	40	1729	181.7	589.07	0	2.504	2.299	1.061	1.32	1.2	0.09	37.48	45.49	31	34.4	157.1	108.5	11.73	5.74	2.77	3	3	3	34.1	34.7	41.8	143.9	158.1	160.1	109.2	106	112.1	4.10295e+08	4.17724e+08	5.04026e+08	1.73344e+09	1.90495e+09	1.92859e+09
FALSE	High	Master Protein	-5.52179e+18	1292	P52789	Hexokinase-2 OS=Homo sapiens OX=9606 GN=HK2 PE=1 SV=2	HK2	55	43	301	38	38	917	102.3	665.72	6	9.094	5.044	0.553	3.18	2.33	-0.85	68.9	68.05	8.93	17.6	186.3	96.1	22.25	7.04	5.35	3	3	3	21.6	13.7	17.7	193.6	168.9	187.8	96.9	104.9	94.9	5.58264e+08	3.54832e+08	4.58398e+08	5.0044e+09	4.36627e+09	4.85547e+09
FALSE	High	Master Protein	-5.43495e+18	1328	P42224	Signal transducer and activator of transcription 1-alpha/beta OS=Homo sapiens OX=9606 GN=STAT1 PE=1 SV=2	STAT1	56	36	340	36	36	750	87.3	785.75	0	1.944	0.377	0.192	0.96	-1.41	-2.38	20.94	4.06	1.04	90.2	177.4	32.5	3.36	6	1.41	3	3	3	86.4	91.4	91.8	165.4	179.8	186.1	33.6	32.7	32.9	3.41719e+09	3.61631e+09	3.63054e+09	6.54256e+09	7.11244e+09	7.3633e+09
FALSE	High	Master Protein	2.83215e+18	4208	Q02218	2-oxoglutarate dehydrogenase, mitochondrial OS=Homo sapiens OX=9606 GN=OGDH PE=1 SV=3	OGDH	51	43	307	35	43	1023	115.9	656.82	0	1.694	1.589	0.971	0.76	0.67	-0.04	43.11	33.92	30.08	72.6	117.6	109.9	14.05	7.65	1.98	3	3	3	77.8	58.8	72.4	129.7	117.3	111.8	109.4	109.6	113.3	1.05989e+09	8.01028e+08	9.85959e+08	1.76675e+09	1.59763e+09	1.52351e+09
FALSE	High	Master Protein	5.28371e+17	3385	Q92945	Far upstream element-binding protein 2 OS=Homo sapiens OX=9606 GN=KHSRP PE=1 SV=4	KHSRP	49	29	317	27	27	711	73.1	759.97	2	0.46	0.657	1.425	-1.12	-0.61	0.51	4.39	8.39	22.86	145.4	62.1	92.5	3.29	0.94	3.26	3	3	3	143.7	143.8	152.1	61.7	61.5	60.6	95.5	89.6	91.6	7.00927e+09	7.01764e+09	7.42042e+09	3.00911e+09	2.99893e+09	2.9561e+09
FALSE	High	Master Protein	4.08767e+18	4652	P63010	AP-2 complex subunit beta OS=Homo sapiens OX=9606 GN=AP2B1 PE=1 SV=1	AP2B1	53	39	350	24	24	937	104.5	859.14	14	1.108	1.219	1.112	0.15	0.29	0.15	29.87	24.7	23.72	87	102	111	5.25	3.5	0.56	3	3	3	94.6	86.9	86.1	102.1	101.9	96	110.9	110.2	111.4	2.82125e+09	2.59297e+09	2.56754e+09	3.04671e+09	3.04039e+09	2.86278e+09
FALSE	High	Master Protein	-7.38279e+18	642	Q15393	Splicing factor 3B subunit 3 OS=Homo sapiens OX=9606 GN=SF3B3 PE=1 SV=4	SF3B3	43	38	316	38	38	1217	135.5	789.57	0	0.556	0.648	1.144	-0.85	-0.63	0.19	8.43	8.72	21.7	146	72.7	81.3	5.57	7.18	2.13	3	3	3	141.5	157.4	145.8	72.6	64.3	73.3	83.7	81.2	80.3	4.04071e+09	4.49673e+09	4.16443e+09	2.07323e+09	1.83557e+09	2.09411e+09
FALSE	High	Master Protein	7.2738e+18	5814	P05455	Lupus La protein OS=Homo sapiens OX=9606 GN=SSB PE=1 SV=2	SSB	53	30	372	30	30	408	46.8	864.73	0	0.882	0.592	0.663	-0.18	-0.76	-0.59	31.99	8.91	17.72	118.3	114.3	67.4	4.91	5.39	4.32	3	3	3	125.5	119.2	113.8	115.4	115.2	104.8	66.2	67.9	72	6.80025e+09	6.46078e+09	6.16529e+09	6.25125e+09	6.23971e+09	5.67991e+09
FALSE	High	Master Protein	1.07422e+18	3585	P22626	Heterogeneous nuclear ribonucleoproteins A2/B1 OS=Homo sapiens OX=9606 GN=HNRNPA2B1 PE=1 SV=2	HNRNPA2B1	71	26	933	21	21	353	37.4	2187.3	5	0.551	0.599	1.072	-0.86	-0.74	0.1	9.63	7.29	24.67	140.9	75.2	84	1.24	0.67	1.97	3	3	3	140.7	143.8	140.8	75.1	75.1	74.3	83.9	84.6	81.5	5.66612e+10	5.79147e+10	5.67085e+10	3.0253e+10	3.02572e+10	2.99069e+10
FALSE	High	Master Protein	-2.89028e+18	2219	P22102	Trifunctional purine biosynthetic protein adenosine-3 OS=Homo sapiens OX=9606 GN=GART PE=1 SV=1	GART	50	38	318	38	38	1010	107.7	843.51	0	0.869	1.008	1.147	-0.2	0.01	0.2	21.2	21.6	28.75	106.7	90.5	102.9	0.84	2.73	3.89	3	3	3	107.5	107.6	106	91.2	92.4	87.7	103.7	98	105.7	2.55648e+09	2.55822e+09	2.52021e+09	2.16809e+09	2.19726e+09	2.0842e+09
FALSE	High	Master Protein	-2.4118e+18	2366	Q9NSE4	Isoleucine--tRNA ligase, mitochondrial OS=Homo sapiens OX=9606 GN=IARS2 PE=1 SV=2	IARS2	53	38	328	38	38	1012	113.7	779.91	0	1.07	1.275	1.198	0.1	0.35	0.26	32.73	27.56	25.74	87.3	99.7	113	1.34	0.9	5.12	3	3	3	85.7	87.1	88	99.5	98.4	100.1	112.9	108.4	119.9	2.70323e+09	2.74958e+09	2.7759e+09	3.1408e+09	3.10304e+09	3.15798e+09
FALSE	High	Master Protein	6.94235e+18	5688	P49368	T-complex protein 1 subunit gamma OS=Homo sapiens OX=9606 GN=CCT3 PE=1 SV=4	CCT3	64	36	552	35	36	545	60.5	1166.62	0	0.773	0.948	1.211	-0.37	-0.08	0.28	26.3	22.79	30.96	109.6	85.9	104.5	4.27	3.43	1.25	3	3	3	103.8	109	113	85.4	84.8	90.2	104	103.7	106.1	1.18403e+10	1.2436e+10	1.28961e+10	9.74246e+09	9.67311e+09	1.02924e+10
FALSE	High	Master Protein	-8.58605e+18	238	P20020	Plasma membrane calcium-transporting ATPase 1 OS=Homo sapiens OX=9606 GN=ATP2B1 PE=1 SV=4	ATP2B1	40	36	241	20	21	1220	134.6	589.2	13	3.342	3.14	0.913	1.74	1.65	-0.13	65.71	51.71	31.02	42.5	131.2	126.3	7.25	4.84	3.24	3	3	3	37.6	42.5	42.9	141.5	129.5	131.4	127.7	120.2	126.6	5.52934e+08	6.25597e+08	6.3155e+08	2.08216e+09	1.90421e+09	1.93352e+09
FALSE	High	Master Protein	4.11377e+18	4663	A0AVT1	Ubiquitin-like modifier-activating enzyme 6 OS=Homo sapiens OX=9606 GN=UBA6 PE=1 SV=1	UBA6	55	39	276	39	39	1052	117.9	678.48	0	1.928	1.134	0.613	0.95	0.18	-0.71	40.54	39.11	12.77	73	151.4	75.6	8.77	10.54	3.7	3	3	3	62.4	72.3	73.4	150	173.6	142.2	78.4	72.8	74.9	7.95771e+08	9.22261e+08	9.36883e+08	1.91305e+09	2.21494e+09	1.81416e+09
FALSE	High	Master Protein	-2.61364e+18	2302	P04844	Dolichyl-diphosphooligosaccharide--protein glycosyltransferase subunit 2 OS=Homo sapiens OX=9606 GN=RPN2 PE=1 SV=3	RPN2	51	21	324	21	21	631	69.2	990.2	0	1.306	1.272	0.986	0.39	0.35	-0.02	41.06	25.07	28.02	84.9	109.5	105.7	5.55	3.52	7.66	3	3	3	91.4	84.7	82.1	109.3	112	104.5	105.5	97.2	113.3	4.26809e+09	3.9558e+09	3.83566e+09	5.10222e+09	5.23163e+09	4.87889e+09
FALSE	High	Master Protein	-5.52608e+18	1289	O14617	AP-3 complex subunit delta-1 OS=Homo sapiens OX=9606 GN=AP3D1 PE=1 SV=1	AP3D1	40	34	223	34	34	1153	130.1	574.21	0	1.234	1.191	0.938	0.3	0.25	-0.09	41	32.98	30.62	82.2	116	101.7	3.44	8.22	1.26	3	3	3	86.5	82.9	80.8	117	103.6	121.7	101.1	103.7	102.6	1.12887e+09	1.08242e+09	1.05477e+09	1.52731e+09	1.35292e+09	1.58908e+09
FALSE	High	Master Protein	8.3729e+18	6182	P09651	Heterogeneous nuclear ribonucleoprotein A1 OS=Homo sapiens OX=9606 GN=HNRNPA1 PE=1 SV=5	HNRNPA1	49	19	681	5	14	372	38.7	1622.38	0	0.615	0.615	0.928	-0.7	-0.7	-0.11	14.08	7.4	28.23	136.8	80.7	82.5	2.88	4.24	3.16	3	3	3	135.9	142.4	135.2	80.1	78	84.7	83.3	81.9	78.4	2.20764e+10	2.31286e+10	2.19551e+10	1.30132e+10	1.26708e+10	1.37611e+10
FALSE	High	Master Protein	-5.11973e+18	1434	O60610	Protein diaphanous homolog 1 OS=Homo sapiens OX=9606 GN=DIAPH1 PE=1 SV=2	DIAPH1	38	41	310	41	41	1272	141.3	751.98	0	0.964	1.207	1.22	-0.05	0.27	0.29	41.59	23.61	33.14	104.9	89.5	105.6	5.35	5.77	3.72	3	3	3	97.1	103.7	108.1	86.4	96.3	88.5	111.2	104.2	104.5	1.55284e+09	1.65827e+09	1.72777e+09	1.38171e+09	1.5399e+09	1.41478e+09
FALSE	High	Master Protein	8.96119e+18	6379	Q16891	MICOS complex subunit MIC60 OS=Homo sapiens OX=9606 GN=IMMT PE=1 SV=1	IMMT	58	33	268	33	33	758	83.6	711.17	0	1.044	1.189	1.143	0.06	0.25	0.19	31.98	26.89	24.12	98.1	100.7	101.2	1.44	3.45	10.37	3	3	3	96.2	99	98.1	100.7	94.9	100.9	94	101.1	115.1	3.50266e+09	3.60361e+09	3.56991e+09	3.66589e+09	3.45514e+09	3.67392e+09
FALSE	High	Master Protein	4.37721e+18	4772	P51858	Hepatoma-derived growth factor OS=Homo sapiens OX=9606 GN=HDGF PE=1 SV=1	HDGF	76	23	330	22	22	240	26.8	880.07	1	0.957	0.986	1.019	-0.06	-0.02	0.03	25.11	18.9	27.3	100	101.4	98.6	0.8	2.1	0.43	3	3	3	100	100.1	101.5	98.3	101.5	102.3	98.6	99.3	98.5	7.38865e+09	7.39557e+09	7.49459e+09	7.25955e+09	7.49828e+09	7.55339e+09
FALSE	High	Master Protein	-9.15817e+17	2892	O14980	Exportin-1 OS=Homo sapiens OX=9606 GN=XPO1 PE=1 SV=1	XPO1	49	39	366	39	39	1071	123.3	773.75	0	0.823	0.805	1.014	-0.28	-0.31	0.02	25.5	22.07	28.63	114.9	94.8	90.4	3.82	2.88	7.01	3	3	3	110.1	113.8	118.8	93.9	96.8	91.4	89.6	98.9	86.6	3.16686e+09	3.27535e+09	3.41699e+09	2.70154e+09	2.78629e+09	2.63078e+09
FALSE	High	Master Protein	-7.2246e+18	686	P50991	T-complex protein 1 subunit delta OS=Homo sapiens OX=9606 GN=CCT4 PE=1 SV=4	CCT4	60	28	519	27	27	539	57.9	1152.2	0	0.893	1.073	1.224	-0.16	0.1	0.29	21.51	18.97	23.54	99.1	91.1	109.8	4.67	4.25	1.85	3	3	3	106	97.9	97.7	94.1	90	86.4	107.8	108.4	111.6	8.88239e+09	8.20954e+09	8.19317e+09	7.88505e+09	7.54334e+09	7.24382e+09
FALSE	High	Master Protein	-5.86407e+18	1162	P27708	CAD protein OS=Homo sapiens OX=9606 GN=CAD PE=1 SV=3	CAD	33	52	287	50	52	2225	242.8	592.76	0	0.811	0.956	1.185	-0.3	-0.06	0.25	20.95	25.12	31.59	108.4	81.5	110.1	4.21	12.97	6.46	3	3	3	116.4	107.4	109.9	67.9	82.6	87.7	115	101.5	111.6	9.39708e+08	8.66567e+08	8.86665e+08	5.47932e+08	6.66922e+08	7.08044e+08
FALSE	High	Master Protein	-7.74085e+18	533	Q9NR30	Nucleolar RNA helicase 2 OS=Homo sapiens OX=9606 GN=DDX21 PE=1 SV=5	DDX21	48	37	270	35	35	783	87.3	685.16	2	0.335	0.439	1.308	-1.58	-1.19	0.39	3.38	4.54	26.79	170.7	55.6	73.7	1.88	3.27	4.04	3	3	3	170.9	170.8	176.5	52.7	55.7	55.8	69.2	74.7	73.8	5.33413e+09	5.33246e+09	5.50932e+09	1.64413e+09	1.73824e+09	1.74318e+09
FALSE	High	Master Protein	-2.84715e+18	2237	P20700	Lamin-B1 OS=Homo sapiens OX=9606 GN=LMNB1 PE=1 SV=2	LMNB1	62	35	540	33	33	586	66.4	1282.84	1	0.649	0.526	0.799	-0.62	-0.93	-0.32	11.35	6.19	18.08	141.1	90	68.9	1.15	2.01	3.97	3	3	3	138	141.1	140.4	89.5	88.9	92.3	68.1	73.1	68.6	1.2325e+10	1.26007e+10	1.25357e+10	7.99444e+09	7.93806e+09	8.24239e+09
FALSE	High	Master Protein	-5.37603e+17	3019	P30153	Serine/threonine-protein phosphatase 2A 65 kDa regulatory subunit A alpha isoform OS=Homo sapiens OX=9606 GN=PPP2R1A PE=1 SV=4	PPP2R1A	56	27	375	21	21	589	65.3	896.03	6	1.064	1.188	1.175	0.09	0.25	0.23	35.31	29.01	33.15	102.3	82.4	115.3	1.12	15.42	5.48	3	3	3	100	100.7	98.5	80.6	103.6	79.7	112.7	105.9	118.2	6.02946e+09	6.07008e+09	5.93885e+09	4.85476e+09	6.2426e+09	4.80177e+09
FALSE	High	Master Protein	-1.43769e+18	2700	Q9BUF5	Tubulin beta-6 chain OS=Homo sapiens OX=9606 GN=TUBB6 PE=1 SV=1	TUBB6	81	25	1046	11	11	446	49.8	2494.56	6	1.042	1.032	1.016	0.06	0.05	0.02	24.7	20.28	24.14	97.8	99	103.2	5.33	1.81	6.18	3	3	3	100.6	91	99	102.5	100.3	98.9	95.5	104.5	107.7	4.20983e+09	3.8076e+09	4.14492e+09	4.28894e+09	4.19865e+09	4.1373e+09
FALSE	High	Master Protein	6.72789e+18	5613	Q9UH99	SUN domain-containing protein 2 OS=Homo sapiens OX=9606 GN=SUN2 PE=1 SV=3	SUN2	66	27	210	27	27	717	80.3	573.85	0	0.376	0.427	1.287	-1.41	-1.23	0.36	6.12	7.79	42.23	167.2	59	73.8	6.13	9.42	8.9	3	3	3	182.5	169	161.8	60.4	59.6	50.7	74.6	64.7	76.7	2.08533e+09	1.93204e+09	1.84889e+09	6.89994e+08	6.81236e+08	5.79802e+08
FALSE	High	Master Protein	7.73822e+18	5981	P41250	Glycine--tRNA ligase OS=Homo sapiens OX=9606 GN=GARS PE=1 SV=3	GARS	54	31	364	31	31	739	83.1	814.44	0	1.231	1.713	1.349	0.3	0.78	0.43	28.47	19.84	27.56	76.1	97.6	126.3	1.64	7.41	0.97	3	3	3	76	76.3	78.3	101.9	97.9	88	126.5	126.6	128.7	3.07581e+09	3.08682e+09	3.16913e+09	4.123e+09	3.96164e+09	3.56377e+09
FALSE	High	Master Protein	8.31554e+18	6160	O94804	Serine/threonine-protein kinase 10 OS=Homo sapiens OX=9606 GN=STK10 PE=1 SV=1	STK10	40	32	305	31	31	968	112.1	757.03	1	1.788	1.708	0.947	0.84	0.77	-0.08	46.1	39.93	23.02	73.1	117.7	109.2	3.77	0.88	2.95	3	3	3	69.2	73.1	74.5	117.4	117.6	119.3	113.2	109.1	106.8	2.8734e+09	3.03393e+09	3.09199e+09	4.87107e+09	4.88126e+09	4.95004e+09
FALSE	High	Master Protein	7.06121e+18	5736	P08758	Annexin A5 OS=Homo sapiens OX=9606 GN=ANXA5 PE=1 SV=2	ANXA5	83	28	1287	26	26	320	35.9	2509.61	2	2.648	2.164	0.813	1.41	1.11	-0.3	41.68	31.51	20.08	51.7	136.4	112	2.87	5.91	3.29	3	3	3	53.7	52.3	50.7	137.9	143.1	127.3	113.3	107.5	114.3	2.31435e+10	2.25363e+10	2.18506e+10	5.94928e+10	6.17296e+10	5.49244e+10
FALSE	High	Master Protein	6.63436e+18	5583	Q14839	Chromodomain-helicase-DNA-binding protein 4 OS=Homo sapiens OX=9606 GN=CHD4 PE=1 SV=2	CHD4	32	49	237	37	38	1912	217.9	428.75	9	0.365	0.375	1.156	-1.45	-1.42	0.21	8.8	6.36	41.65	201.5	41.2	57.3	3.15	1.09	5.06	3	3	3	208.4	195.9	200	40.8	41.6	40.9	54.8	56.9	60.6	1.72947e+09	1.62621e+09	1.65966e+09	3.38809e+08	3.45599e+08	3.39635e+08
FALSE	High	Master Protein	5.99952e+18	5378	Q9Y3L3	SH3 domain-binding protein 1 OS=Homo sapiens OX=9606 GN=SH3BP1 PE=1 SV=3	SH3BP1	59	30	264	5	29	701	75.7	580.38	1	1.214	1.38	1.117	0.28	0.46	0.16	28.64	27.02	22.94	79.4	102.9	117.7	0.27	1.21	5.21	3	3	3	79.1	79.6	79.2	104.5	102.1	102.7	111.5	117.4	123.8	1.43579e+09	1.44323e+09	1.43773e+09	1.89597e+09	1.85269e+09	1.86326e+09
FALSE	High	Master Protein	-7.99622e+18	447	P09914	Interferon-induced protein with tetratricopeptide repeats 1 OS=Homo sapiens OX=9606 GN=IFIT1 PE=1 SV=2	IFIT1	62	27	187	24	25	478	55.3	495.03	2	7.426	0.565	0.18	2.89	-0.82	-2.48	71.48	15.55	3.26	43.4	233.7	22.9	2.3	3.94	8.75	3	3	3	45.6	43.7	44	236.8	221.6	238	25.6	23.2	21.5	1.46348e+09	1.40255e+09	1.41207e+09	7.60501e+09	7.11597e+09	7.64277e+09
FALSE	High	Master Protein	-3.70563e+18	1912	P11413	Glucose-6-phosphate 1-dehydrogenase OS=Homo sapiens OX=9606 GN=G6PD PE=1 SV=4	G6PD	74	31	386	31	31	515	59.2	863.75	0	1.521	1.806	1.241	0.61	0.85	0.31	30.24	21.92	24.59	71.7	101.6	126.7	6.68	1.48	1.8	3	3	3	64.1	72	72.2	102.1	104.1	101.2	130.7	127.3	126.3	5.09624e+09	5.72617e+09	5.74439e+09	8.11662e+09	8.28129e+09	8.04544e+09
FALSE	High	Master Protein	-8.85056e+17	2903	P47897	Glutamine--tRNA ligase OS=Homo sapiens OX=9606 GN=QARS PE=1 SV=1	QARS	57	36	289	36	36	775	87.7	713.12	0	0.931	1.057	1.159	-0.1	0.08	0.21	18.45	20.17	23.38	100.2	93.2	106.6	14.65	7.94	8.14	3	3	3	91.6	119.1	95.2	87.2	100.5	88.6	100.7	115.9	101.3	2.34075e+09	3.04235e+09	2.43159e+09	2.22782e+09	2.56707e+09	2.26192e+09
FALSE	High	Master Protein	-1.04204e+18	2843	Q9UQ35	Serine/arginine repetitive matrix protein 2 OS=Homo sapiens OX=9606 GN=SRRM2 PE=1 SV=2	SRRM2	18	33	247	33	33	2752	299.4	634.15	0	0.79	0.638	0.822	-0.34	-0.65	-0.28	20.63	12.85	18.19	116.9	101.8	81.3	3.07	5.78	2.28	3	3	3	113.3	120.3	118.1	94.6	105.8	102.8	82.1	79.6	83.3	2.16461e+09	2.29909e+09	2.25636e+09	1.80657e+09	2.02202e+09	1.96442e+09
FALSE	High	Master Protein	8.2501e+18	6133	Q9BVA1	Tubulin beta-2B chain OS=Homo sapiens OX=9606 GN=TUBB2B PE=1 SV=1	TUBB2B	66	22	1754	1	1	445	49.9	3989.3	1	1.391	1.109	0.629	0.48	0.15	-0.67	33.87	26.22	20.52	84.1	120.2	95.8	19.95	26.05	10.8	3	3	3	107.6	77.8	77	93.2	111.2	153.8	88.6	86.1	104.6	1.34289e+08	9.70697e+07	9.60973e+07	1.1631e+08	1.38748e+08	1.91885e+08
FALSE	High	Master Protein	3.44508e+18	4424	P05107	Integrin beta-2 OS=Homo sapiens OX=9606 GN=ITGB2 PE=1 SV=2	ITGB2	50	32	514	31	31	769	84.7	1266.89	1	0.737	1.01	1.355	-0.44	0.01	0.44	11.13	16.84	15.84	105.2	84.5	110.3	1.63	0.72	1.85	3	3	3	106.7	104.8	103.3	83.7	84.2	84.9	109.4	109.9	113.2	1.72071e+10	1.68972e+10	1.66568e+10	1.34988e+10	1.35772e+10	1.36921e+10
FALSE	High	Master Protein	-4.86246e+18	1515	Q5SW79	Centrosomal protein of 170 kDa OS=Homo sapiens OX=9606 GN=CEP170 PE=1 SV=1	CEP170	37	44	259	36	37	1584	175.2	628.5	5	0.787	0.728	0.939	-0.35	-0.46	-0.09	20.41	20.39	25.38	120.5	87.3	92.1	5.1	4.06	3.75	3	3	3	112.5	120.9	124.3	87.6	86.8	93.4	94.3	92.4	87.7	1.86445e+09	2.0044e+09	2.05988e+09	1.45216e+09	1.43785e+09	1.54836e+09
FALSE	High	Master Protein	2.19008e+18	3984	P11215	Integrin alpha-M OS=Homo sapiens OX=9606 GN=ITGAM PE=1 SV=2	ITGAM	41	38	229	35	35	1152	127.1	549.08	1	2.484	6.07	3.007	1.31	2.6	1.59	33.25	54.25	36.07	14.7	64.4	220.9	10.99	5.21	6.47	3	3	3	14.8	12.6	15.7	62.5	69.2	64.7	205.1	221.9	233.4	1.52446e+08	1.30135e+08	1.61825e+08	6.44283e+08	7.13307e+08	6.67264e+08
FALSE	High	Master Protein	2.63759e+18	4137	P46459	Vesicle-fusing ATPase OS=Homo sapiens OX=9606 GN=NSF PE=1 SV=3	NSF	59	44	358	43	43	744	82.5	810.92	1	1.434	1.372	0.954	0.52	0.46	-0.07	27.41	20.25	22.11	80.2	113.4	106.4	5.49	1.31	2.8	3	3	3	74.6	80.6	83	111.4	114.1	113.9	104.9	110.8	106.8	4.63008e+09	5.0024e+09	5.15617e+09	6.92088e+09	7.0877e+09	7.07142e+09
FALSE	High	Master Protein	-6.80411e+18	817	Q96G03	Phosphoglucomutase-2 OS=Homo sapiens OX=9606 GN=PGM2 PE=1 SV=4	PGM2	53	33	354	32	32	612	68.2	810.95	1	1.103	1.344	1.208	0.14	0.43	0.27	44.08	28.55	28.28	78.4	112.8	108.8	2.51	6.94	16.37	3	3	3	74.4	75.2	78.1	119.2	104.5	108.2	104.4	134.8	101.1	3.63176e+09	3.67069e+09	3.8089e+09	5.81707e+09	5.0964e+09	5.27825e+09
FALSE	High	Master Protein	1.85348e+18	3859	P17858	ATP-dependent 6-phosphofructokinase, liver type OS=Homo sapiens OX=9606 GN=PFKL PE=1 SV=6	PFKL	49	28	289	23	23	780	85	823.22	1	1.154	1.037	0.901	0.21	0.05	-0.15	33.16	20.57	26.76	95.7	109.5	94.7	2.43	1.01	3.74	3	3	3	96.4	92.2	95.9	110.2	108.1	109.7	94.9	92.8	99.8	2.10862e+09	2.01658e+09	2.09782e+09	2.41011e+09	2.36402e+09	2.39985e+09
FALSE	High	Master Protein	3.53537e+18	4457	O00160	Unconventional myosin-If OS=Homo sapiens OX=9606 GN=MYO1F PE=1 SV=3	MYO1F	49	41	384	35	35	1098	124.8	896.03	0	1.113	1.354	1.254	0.15	0.44	0.33	38.44	30.66	23.96	90	94.9	115.1	2.73	3.31	4.47	3	3	3	89.6	85.7	90.1	91.8	94.5	98.1	114.6	112.9	122.7	2.24574e+09	2.14787e+09	2.25823e+09	2.30145e+09	2.36917e+09	2.45835e+09
FALSE	High	Master Protein	7.46376e+18	5890	Q9H4M9	EH domain-containing protein 1 OS=Homo sapiens OX=9606 GN=EHD1 PE=1 SV=2	EHD1	73	33	290	22	30	534	60.6	647.43	3	2.852	1.141	0.423	1.51	0.19	-1.24	34.2	35.73	5.85	105.7	127.6	66.8	4.6	4.77	5.01	3	3	3	111.6	103.8	102.7	125.3	123.8	135.1	62.7	65.6	69.3	4.63583e+09	4.31031e+09	4.26427e+09	5.20322e+09	5.14281e+09	5.60952e+09
FALSE	High	Master Protein	6.26595e+17	3431	Q92835	Phosphatidylinositol 3,4,5-trisphosphate 5-phosphatase 1 OS=Homo sapiens OX=9606 GN=INPP5D PE=1 SV=2	INPP5D	52	47	285	44	44	1189	133.2	633.78	3	0.801	0.581	0.758	-0.32	-0.78	-0.4	21.7	12.19	17.34	129.3	99.4	71.4	5.51	8.29	11.55	3	3	3	120.6	134.5	130	104.4	88.7	99.9	71.8	83.3	66.7	2.36507e+09	2.63656e+09	2.54961e+09	2.0471e+09	1.73906e+09	1.95948e+09
FALSE	High	Master Protein	-8.21082e+18	372	P11216	Glycogen phosphorylase, brain form OS=Homo sapiens OX=9606 GN=PYGB PE=1 SV=5	PYGB	54	39	292	31	31	843	96.6	578.44	7	1.539	2.211	1.387	0.62	1.14	0.47	44.68	40.35	27.32	63.8	102.6	133.6	1.96	9.44	3.49	3	3	3	63.8	65.7	63.3	102.6	89.4	107.7	133.6	141.2	132.5	1.40781e+09	1.44896e+09	1.39598e+09	2.26404e+09	1.97306e+09	2.37612e+09
FALSE	High	Master Protein	4.91574e+18	4973	Q96TA1	Niban-like protein 1 OS=Homo sapiens OX=9606 GN=FAM129B PE=1 SV=3	FAM129B	50	27	350	27	27	746	84.1	766.61	0	4.861	5.072	1.166	2.28	2.34	0.22	60.26	68.8	28.28	32.8	128.1	139.1	3.47	6.51	1.05	3	3	3	32.3	34.6	33.1	129.5	130.7	116	140.6	140.2	143	1.09615e+09	1.17362e+09	1.1239e+09	4.39384e+09	4.43613e+09	3.93639e+09
FALSE	High	Master Protein	1.96854e+18	3901	P23246	Splicing factor, proline- and glutamine-rich OS=Homo sapiens OX=9606 GN=SFPQ PE=1 SV=2	SFPQ	45	22	360	21	21	707	76.1	680.19	1	0.513	0.469	0.957	-0.96	-1.09	-0.06	12.5	11.43	24.6	150.3	76.3	73.4	2.41	3.62	1.04	3	3	3	151.4	150.4	144.8	76.4	80.6	75.2	73.2	73.5	74.6	1.31157e+10	1.30323e+10	1.25408e+10	6.6167e+09	6.97884e+09	6.51722e+09
FALSE	High	Master Protein	-7.57518e+18	583	P18669	Phosphoglycerate mutase 1 OS=Homo sapiens OX=9606 GN=PGAM1 PE=1 SV=2	PGAM1	71	18	470	11	18	254	28.8	1210.12	0	1.238	1.335	1.06	0.31	0.42	0.08	44.66	20.71	34	85.8	103	111.2	22	17.53	24.27	3	3	3	76.6	110.8	77.6	82.5	115.9	93.1	96.4	146.5	100.6	1.34411e+10	1.9427e+10	1.36092e+10	1.44787e+10	2.03255e+10	1.63305e+10
FALSE	High	Master Protein	-2.16912e+17	3129	Q27J81	Inverted formin-2 OS=Homo sapiens OX=9606 GN=INF2 PE=1 SV=2	INF2	46	34	211	34	34	1249	135.5	523.71	0	1.414	1.378	1.036	0.5	0.46	0.05	41.71	39.95	30.92	65.8	113.4	120.8	5.81	7.56	5.17	3	3	3	70	66.4	62.3	123.4	114.5	106.1	122	112	123.3	4.51403e+08	4.28754e+08	4.01791e+08	7.96378e+08	7.38952e+08	6.84506e+08
FALSE	High	Master Protein	-2.56091e+17	3117	Q32MZ4	Leucine-rich repeat flightless-interacting protein 1 OS=Homo sapiens OX=9606 GN=LRRFIP1 PE=1 SV=2	LRRFIP1	45	30	228	29	29	808	89.2	653.12	1	0.955	1.301	1.349	-0.07	0.38	0.43	19.79	22.11	20.28	88	87.8	124.2	3.34	1.18	2.24	3	3	3	83.6	87.8	89.2	86.4	88.4	87.7	124.1	128.9	123.9	2.03628e+09	2.13874e+09	2.17193e+09	2.10298e+09	2.15244e+09	2.1357e+09
FALSE	High	Master Protein	4.69711e+18	4882	Q6P2E9	Enhancer of mRNA-decapping protein 4 OS=Homo sapiens OX=9606 GN=EDC4 PE=1 SV=1	EDC4	40	35	212	35	35	1401	151.6	528.78	0	0.571	0.661	1.269	-0.81	-0.6	0.34	11.27	12.36	31.14	144.1	63.8	92.1	4.16	3.89	8.61	3	3	3	136.2	147.9	143.9	59.8	63.6	64.4	103.9	88.4	91.9	1.07994e+09	1.17246e+09	1.14057e+09	4.7435e+08	5.04548e+08	5.10293e+08
FALSE	High	Master Protein	-2.2608e+18	2414	Q13045	Protein flightless-1 homolog OS=Homo sapiens OX=9606 GN=FLII PE=1 SV=2	FLII	40	37	272	37	37	1269	144.7	691.42	0	1.029	1.137	1.141	0.04	0.18	0.19	34.44	28.77	27.27	94	103.4	102.6	13.2	5.27	4.54	3	3	3	112.2	87.3	93.9	95.6	105.9	103.2	104	95.4	102.4	1.73027e+09	1.34646e+09	1.44689e+09	1.47373e+09	1.633e+09	1.591e+09
FALSE	High	Master Protein	-6.70803e+18	852	P21281	V-type proton ATPase subunit B, brain isoform OS=Homo sapiens OX=9606 GN=ATP6V1B2 PE=1 SV=3	ATP6V1B2	64	26	374	19	26	511	56.5	835.8	0	1.475	1.198	0.948	0.56	0.26	-0.08	45.35	35.59	26.46	87.3	107.5	105.2	3.17	1.94	1.72	3	3	3	87.3	89.4	83.9	107.1	110.9	107.5	102.6	105.3	106	5.1672e+09	5.28925e+09	4.96665e+09	6.34009e+09	6.56591e+09	6.3616e+09
FALSE	High	Master Protein	3.53195e+18	4456	Q14643	Inositol 1,4,5-trisphosphate receptor type 1 OS=Homo sapiens OX=9606 GN=ITPR1 PE=1 SV=3	ITPR1	27	55	264	47	47	2758	313.7	434.53	7	0.925	1.043	1.116	-0.11	0.06	0.16	37.81	37.41	37.01	101	99.3	99.6	2.88	6.08	3.26	3	3	3	99.3	101.2	105	89.8	99.5	100.4	99.8	99.6	105.4	2.32195e+09	2.36545e+09	2.45619e+09	2.0994e+09	2.32555e+09	2.34748e+09
FALSE	High	Master Protein	-7.04859e+18	742	Q13885	Tubulin beta-2A chain OS=Homo sapiens OX=9606 GN=TUBB2A PE=1 SV=1	TUBB2A	57	21	1744	1	1	445	49.9	3981.02	0	1.503	1.05	0.561	0.59	0.07	-0.83	64.15	74.01	29.03	89.6	134.7	75.6	67.06		74.65	3	1	2	49.8	136	239.7	204.4			206.4		63.8	3.36192e+07	9.18689e+07	1.61931e+08	1.38086e+08
FALSE	High	Master Protein	4.78446e+18	4912	Q96KP4	Cytosolic non-specific dipeptidase OS=Homo sapiens OX=9606 GN=CNDP2 PE=1 SV=2	CNDP2	79	27	239	27	27	475	52.8	632.1	0	4.177	2.364	0.57	2.06	1.24	-0.81	27.21	28.66	9.91	38.4	167.4	94.2	14.44	5.51	3.21	3	3	3	38.1	38.4	48.7	152	167.3	167.7	94.1	94.2	99.5	1.38447e+09	1.39623e+09	1.76961e+09	5.52424e+09	6.08049e+09	6.09466e+09
FALSE	High	Master Protein	8.23517e+18	6126	Q16666	Gamma-interferon-inducible protein 16 OS=Homo sapiens OX=9606 GN=IFI16 PE=1 SV=3	IFI16	47	31	272	28	31	785	88.2	574.32	0	2.503	0.793	0.323	1.32	-0.34	-1.63	50.24	23.76	4.4	69.4	175.5	55.1	6.08	4.5	3.62	3	3	3	69.2	63.4	71.4	187.1	172	174.8	54.9	55.5	51.8	1.58036e+09	1.44821e+09	1.63126e+09	4.27478e+09	3.92995e+09	3.99541e+09
FALSE	High	Master Protein	5.2118e+18	5108	O43143	Pre-mRNA-splicing factor ATP-dependent RNA helicase DHX15 OS=Homo sapiens OX=9606 GN=DHX15 PE=1 SV=2	DHX15	49	34	371	34	34	795	90.9	825.62	0	0.905	0.883	0.986	-0.14	-0.18	-0.02	28.06	16.35	21.81	109	102.2	88.8	1.71	2.65	4.18	3	3	3	110.6	108.7	106.9	102.6	101.8	97.6	88.2	95	88.6	3.89364e+09	3.8259e+09	3.76313e+09	3.61076e+09	3.58538e+09	3.4368e+09
FALSE	High	Master Protein	8.99086e+18	6390	Q10567	AP-1 complex subunit beta-1 OS=Homo sapiens OX=9606 GN=AP1B1 PE=1 SV=2	AP1B1	48	37	280	22	22	949	104.6	678.7	0	1.24	1.392	1.223	0.31	0.48	0.29	56.67	39.23	46.65	82.7	99.5	117.8	2.62	7.96	2.13	3	3	3	85.3	81.4	81.6	111	98.1	96.1	112.8	117.5	116.2	6.75198e+08	6.45001e+08	6.46019e+08	8.79242e+08	7.77062e+08	7.6108e+08
FALSE	High	Master Protein	-5.35971e+18	1356	P31150	Rab GDP dissociation inhibitor alpha OS=Homo sapiens OX=9606 GN=GDI1 PE=1 SV=2	GDI1	75	27	388	18	18	447	50.6	971.43	0	2.336	2.674	1.101	1.22	1.42	0.14	29.26	29.66	21.51	51.3	120.2	128.5	27.85	7.41	5.6	3	3	3	64.1	36.1	51	131.6	119.4	114	120.9	135.2	127.7	1.02151e+09	5.74628e+08	8.12533e+08	2.09689e+09	1.90175e+09	1.81694e+09
FALSE	High	Master Protein	9.04671e+18	6415	Q05209	Tyrosine-protein phosphatase non-receptor type 12 OS=Homo sapiens OX=9606 GN=PTPN12 PE=1 SV=3	PTPN12	57	32	228	32	32	780	88.1	505.88	0	2.631	2.42	0.927	1.4	1.28	-0.11	54.3	52.05	20.42	52.3	137.3	110.4	10.12	3.68	11.85	3	3	3	50.9	60.5	51	133.9	128.1	137.8	107.7	102.4	127.7	1.11151e+09	1.3199e+09	1.11394e+09	2.92365e+09	2.79583e+09	3.00836e+09
FALSE	High	Master Protein	4.3886e+18	4777	P04083	Annexin A1 OS=Homo sapiens OX=9606 GN=ANXA1 PE=1 SV=2	ANXA1	70	24	497	24	24	346	38.7	1304.79	0	1.567	2.748	1.722	0.65	1.46	0.78	23.64	16.74	25.06	55.5	89.5	155	1.98	4.8	1.22	3	3	3	57.3	55.6	55.2	92.4	89.7	84	155.4	157.1	153.3	9.88419e+09	9.59697e+09	9.52261e+09	1.59346e+10	1.5482e+10	1.44973e+10
FALSE	High	Master Protein	-5.79439e+18	1190	Q9NY33	Dipeptidyl peptidase 3 OS=Homo sapiens OX=9606 GN=DPP3 PE=1 SV=2	DPP3	55	29	230	29	29	737	82.5	600.31	0	1.341	1.455	1.053	0.42	0.54	0.07	26.84	21.31	37.07	74.5	111.5	113.9	1.63	5.09	5.99	3	3	3	73.2	73.9	75.5	110.6	114.5	103.5	112.9	111.6	124.3	1.28028e+09	1.29277e+09	1.3216e+09	1.9346e+09	2.00417e+09	1.81142e+09
FALSE	High	Master Protein	-4.83037e+18	1534	P48147	Prolyl endopeptidase OS=Homo sapiens OX=9606 GN=PREP PE=1 SV=2	PREP	64	34	282	34	34	710	80.6	714.03	0	0.995	1.286	1.31	-0.01	0.36	0.39	26.16	20.65	23.64	95.2	89.9	114.9	8.86	3.69	1.7	3	3	3	103.6	86.9	94.1	88.8	94.6	88.7	113.1	116.7	113.5	1.75815e+09	1.47399e+09	1.59647e+09	1.50746e+09	1.60499e+09	1.50561e+09
FALSE	High	Master Protein	3.61995e+17	3327	P07355	Annexin A2 OS=Homo sapiens OX=9606 GN=ANXA2 PE=1 SV=2	ANXA2	72	28	767	9	28	339	38.6	1564.54	0	1.843	1.827	0.989	0.88	0.87	-0.02	34.37	17.16	26.93	65.4	117.8	116.8	3.89	3.66	0.79	3	3	3	70	65.6	65.3	118.3	111.2	118.7	117.7	116	117.2	2.03971e+10	1.91312e+10	1.90365e+10	3.44826e+10	3.24067e+10	3.46164e+10
FALSE	High	Master Protein	-3.79277e+18	1885	P49411	Elongation factor Tu, mitochondrial OS=Homo sapiens OX=9606 GN=TUFM PE=1 SV=2	TUFM	66	27	367	27	27	452	49.5	946.48	0	1.048	1.201	1.156	0.07	0.26	0.21	32.41	18.56	21.32	92.7	97.6	109.6	2.13	4.27	1.9	3	3	3	95.8	91.9	93	97.9	91.2	98.7	112.8	109.9	108.7	6.91674e+09	6.63744e+09	6.71501e+09	7.06927e+09	6.5868e+09	7.1236e+09
FALSE	High	Master Protein	-1.61219e+18	2650	P60842	Eukaryotic initiation factor 4A-I OS=Homo sapiens OX=9606 GN=EIF4A1 PE=1 SV=1	EIF4A1	59	24	583	11	11	406	46.1	1184.23	0	0.883	0.742	0.835	-0.18	-0.43	-0.26	25.83	12.13	17.52	114.4	104.2	81.4	3.79	2.61	4.63	3	3	3	107.6	113.7	115.8	102.5	103.5	107.6	80.9	80.9	87.6	4.56187e+09	4.81943e+09	4.90946e+09	4.34466e+09	4.38935e+09	4.56399e+09
FALSE	High	Master Protein	1.73479e+18	3821	P54136	Arginine--tRNA ligase, cytoplasmic OS=Homo sapiens OX=9606 GN=RARS PE=1 SV=2	RARS	62	37	313	37	37	660	75.3	779.33	0	1.052	1.239	1.182	0.07	0.31	0.24	32.68	23.41	21.67	88.2	97.9	113.9	8.39	0.73	5.65	3	3	3	95.2	87.4	80.5	97	98	96.6	113	109.9	122.4	3.81117e+09	3.5e+09	3.222e+09	3.88381e+09	3.92254e+09	3.86698e+09
FALSE	High	Master Protein	-2.61942e+18	2300	P49321	Nuclear autoantigenic sperm protein OS=Homo sapiens OX=9606 GN=NASP PE=1 SV=2	NASP	61	29	265	29	29	788	85.2	699.91	0	0.257	0.183	0.704	-1.96	-2.45	-0.51	1.98	1.6	16.42	221.2	49.8	29	3.73	12.73	6.06	3	3	3	233.4	222.7	216.9	40.1	50.7	50.2	29.2	26.8	30.1	3.96494e+09	3.78336e+09	3.68468e+09	6.81133e+08	8.6131e+08	8.52565e+08
FALSE	High	Master Protein	1.70447e+18	3805	Q8TEM1	Nuclear pore membrane glycoprotein 210 OS=Homo sapiens OX=9606 GN=NUP210 PE=1 SV=3	NUP210	33	43	219	43	43	1887	205	474.85	0	0.593	0.617	1.016	-0.75	-0.7	0.02	13.09	12.03	26.6	143	73.6	83.3	4.51	3.49	7.43	3	3	3	149.8	140.9	137.3	72.6	72.2	76.8	78	90.2	82.1	1.99157e+09	1.87356e+09	1.82533e+09	9.64554e+08	9.60089e+08	1.02149e+09
FALSE	High	Master Protein	2.56463e+18	4114	P04843	Dolichyl-diphosphooligosaccharide--protein glycosyltransferase subunit 1 OS=Homo sapiens OX=9606 GN=RPN1 PE=1 SV=1	RPN1	57	27	396	27	27	607	68.5	1172.47	0	1.048	1.204	1.19	0.07	0.27	0.25	21.12	13.43	20.5	93.7	95.6	110.7	4.54	2.06	2.57	3	3	3	97.2	93.1	88.8	94.3	95	98	109.1	114.4	110	1.13227e+10	1.08494e+10	1.03394e+10	1.09871e+10	1.10697e+10	1.14198e+10
FALSE	High	Master Protein	8.95742e+18	6378	P68366	Tubulin alpha-4A chain OS=Homo sapiens OX=9606 GN=TUBA4A PE=1 SV=1	TUBA4A	61	22	1473	4	5	448	49.9	3226.46	0	0.872	1.042	1.134	-0.2	0.06	0.18	7.77	15.98	16.18	111.3	93.5	95.2	10.61	5.18	7.02	3	3	3	111.2	107	130.1	85.9	93.5	94.6	95.2	85.2	97.4	4.81575e+09	4.63175e+09	5.63379e+09	3.71891e+09	4.04691e+09	4.095e+09
FALSE	High	Master Protein	-6.92055e+18	789	Q02880	DNA topoisomerase 2-beta OS=Homo sapiens OX=9606 GN=TOP2B PE=1 SV=3	TOP2B	36	51	240	38	38	1626	183.2	456.9	10	0.292	0.369	1.32	-1.78	-1.44	0.4	3.46	3.9	33.77	193.9	48.1	58	3.43	5.28	5.44	3	3	3	203.8	191.6	192.9	48.4	47.9	43.9	60	53.9	57.7	1.80927e+09	1.70059e+09	1.71187e+09	4.29564e+08	4.24926e+08	3.89521e+08
FALSE	High	Master Protein	-8.8825e+18	130	Q00341	Vigilin OS=Homo sapiens OX=9606 GN=HDLBP PE=1 SV=2	HDLBP	41	42	283	41	41	1268	141.4	643.83	0	0.388	0.726	1.856	-1.37	-0.46	0.89	4.72	11.92	25.42	143.5	52.4	104	2.96	2.57	10.66	3	3	3	145	136.7	140.3	51.2	49.8	52.4	101.7	101.4	121.5	2.99387e+09	2.82232e+09	2.89602e+09	1.05748e+09	1.02736e+09	1.08158e+09
FALSE	High	Master Protein	8.35902e+18	6178	Q14258	E3 ubiquitin/ISG15 ligase TRIM25 OS=Homo sapiens OX=9606 GN=TRIM25 PE=1 SV=2	TRIM25	57	27	249	27	27	630	70.9	683.35	0	1.081	0.603	0.559	0.11	-0.73	-0.84	19.82	7.41	6.79	111.4	123.1	65.5	2.01	2.26	2.45	3	3	3	111.4	111	115.1	119.2	123.1	124.5	66.7	65.5	63.5	2.72917e+09	2.72057e+09	2.82074e+09	2.92e+09	3.01723e+09	3.05055e+09
FALSE	High	Master Protein	-5.20756e+18	1405	Q08J23	tRNA (cytosine(34)-C(5))-methyltransferase OS=Homo sapiens OX=9606 GN=NSUN2 PE=1 SV=2	NSUN2	57	33	241	33	33	767	86.4	545.53	0	0.95	0.895	0.952	-0.07	-0.16	-0.07	26.22	21.4	32.16	107.9	94.6	97.6	5.51	8.2	7.56	3	3	3	98.8	109.9	107.4	94.1	106.9	92.2	97.1	89.4	104.1	1.31032e+09	1.45732e+09	1.4233e+09	1.24761e+09	1.41728e+09	1.22169e+09
FALSE	High	Master Protein	7.64488e+18	5954	Q13177	Serine/threonine-protein kinase PAK 2 OS=Homo sapiens OX=9606 GN=PAK2 PE=1 SV=3	PAK2	63	25	242	18	21	524	58	665.65	5	0.702	0.86	1.212	-0.51	-0.22	0.28	14.59	14.09	24.1	111.6	85.2	103.2	5.64	11.58	0.59	3	3	3	120.1	108	110.7	84.5	75.4	95.1	102.4	101.3	102.4	4.55272e+09	4.09214e+09	4.19674e+09	3.2018e+09	2.85905e+09	3.60449e+09
FALSE	High	Master Protein	-2.49136e+18	2342	P54920	Alpha-soluble NSF attachment protein OS=Homo sapiens OX=9606 GN=NAPA PE=1 SV=3	NAPA	83	21	218	18	21	295	33.2	676.87	0	1.755	0.862	0.498	0.81	-0.22	-1.01	33.53	18.62	7.35	87.3	140.6	72.1	5.98	4.71	4.36	3	3	3	92.2	86.5	81.8	139.4	136	148.8	75.1	68.8	71.5	2.37871e+09	2.2335e+09	2.1109e+09	3.59808e+09	3.50946e+09	3.84155e+09
FALSE	High	Master Protein	-2.08987e+18	2468	P26599	Polypyrimidine tract-binding protein 1 OS=Homo sapiens OX=9606 GN=PTBP1 PE=1 SV=1	PTBP1	59	20	386	17	17	531	57.2	1017.52	4	0.728	0.76	1.057	-0.46	-0.4	0.08	31.95	27.75	56.25	128.1	87.2	84.8	45.64	15.98	4.73	3	3	3	116.4	230.1	106	81.1	79.3	59.9	71.6	77.1	78.4	1.0041e+10	1.98445e+10	9.14052e+09	6.99266e+09	6.83544e+09	5.16661e+09
FALSE	High	Master Protein	2.3995e+18	4050	P25705	ATP synthase subunit alpha, mitochondrial OS=Homo sapiens OX=9606 GN=ATP5F1A PE=1 SV=1	ATP5F1A	60	27	845	27	27	553	59.7	2011.7	0	1.022	1.08	1.019	0.03	0.11	0.03	30.94	20.26	26.12	97.2	99.3	103.5	3.62	3.77	1.12	3	3	3	101.5	97.6	94.4	99.8	93.4	99.8	103.9	103.7	105.8	2.30527e+10	2.21598e+10	2.14486e+10	2.26723e+10	2.12158e+10	2.26555e+10
FALSE	High	Master Protein	-9.08897e+18	54	P26641	Elongation factor 1-gamma OS=Homo sapiens OX=9606 GN=EEF1G PE=1 SV=3	EEF1G	67	24	444	24	24	437	50.1	1050.28	0	1.144	1.509	1.287	0.19	0.59	0.36	21.42	12.7	25.44	81.9	95.8	122.3	0.88	1.38	1.52	3	3	3	81.2	82.7	81.7	96.1	95.6	93.7	121.8	122	125.2	1.12633e+10	1.14592e+10	1.13273e+10	1.33278e+10	1.32566e+10	1.29842e+10
FALSE	High	Master Protein	2.72668e+18	4167	P00338	L-lactate dehydrogenase A chain OS=Homo sapiens OX=9606 GN=LDHA PE=1 SV=2	LDHA	75	25	555	23	24	332	36.7	1156.35	1	0.881	0.95	1.11	-0.18	-0.07	0.15	22.1	20.9	24.98	104.6	91.6	103.8	2.78	4.65	1.68	3	3	3	107.9	104.3	102.2	95.9	87.4	91.4	103.5	102	105.5	2.29604e+10	2.21843e+10	2.17377e+10	2.04075e+10	1.85962e+10	1.9439e+10
FALSE	High	Master Protein	-4.21849e+18	1749	Q92608	Dedicator of cytokinesis protein 2 OS=Homo sapiens OX=9606 GN=DOCK2 PE=1 SV=2	DOCK2	35	48	284	47	47	1830	211.8	553.24	1	0.913	0.814	0.936	-0.13	-0.3	-0.1	28.28	18.03	32.59	101.6	93.1	105.3	4.33	2.2	1.79	3	3	3	100.6	100.9	108.5	92.5	95.2	91.2	101.5	104.9	104.6	2.33762e+09	2.34515e+09	2.52153e+09	2.14924e+09	2.21332e+09	2.12061e+09
FALSE	High	Master Protein	-1.63329e+18	2638	P35241	Radixin OS=Homo sapiens OX=9606 GN=RDX PE=1 SV=1	RDX	47	29	695	14	14	583	68.5	1221.74	0	1.224	0.806	0.716	0.29	-0.31	-0.48	29.49	17.86	16.94	100.9	117.3	81.7	7.15	7.17	3.17	3	3	3	101.9	89.8	101.9	118.5	129.1	112.1	84.8	79.6	82.5	1.2375e+09	1.09028e+09	1.23747e+09	1.43881e+09	1.56772e+09	1.36109e+09
FALSE	High	Master Protein	-9.06054e+18	65	O14879	Interferon-induced protein with tetratricopeptide repeats 3 OS=Homo sapiens OX=9606 GN=IFIT3 PE=1 SV=1	IFIT3	72	24	173	23	24	490	56	471.76	0	10.517	1.131	0.03	3.39	0.18	-5.07	43.94	84.36	0.04	22.9	275.4	1.7	10.91	2.05	12	3	3	3	19.8	24.6	23.2	269.4	279.6	278.6	1.7	1.4	1.8	6.80922e+08	8.45471e+08	7.96564e+08	9.26437e+09	9.61612e+09	9.58262e+09
FALSE	High	Master Protein	6.22898e+18	5462	O94788	Retinal dehydrogenase 2 OS=Homo sapiens OX=9606 GN=ALDH1A2 PE=1 SV=3	ALDH1A2	66	27	196	24	25	518	56.7	466.25	2	0.824	8.5	10.198	-0.28	3.09	3.35	38.42	112.93	102.77	18.3	11.1	270.7	5.29	9.29	2.94	3	3	3	18.2	18.8	16.9	11	10	12	279.5	269.9	263.6	4.58049e+08	4.73515e+08	4.26521e+08	2.77381e+08	2.50811e+08	3.02246e+08
FALSE	High	Master Protein	-8.00827e+18	441	P51991	Heterogeneous nuclear ribonucleoprotein A3 OS=Homo sapiens OX=9606 GN=HNRNPA3 PE=1 SV=2	HNRNPA3	40	21	558	19	19	378	39.6	1380.31	0	0.603	0.596	0.987	-0.73	-0.75	-0.02	12.26	6.04	29.44	132.9	82.3	84.8	3.39	2.64	0.82	3	3	3	128.4	137.4	132.7	82.1	80.3	84.7	84.7	85.5	84.2	1.75313e+10	1.87599e+10	1.81247e+10	1.12168e+10	1.09723e+10	1.15625e+10
FALSE	High	Master Protein	-1.54777e+17	3147	P20810	Calpastatin OS=Homo sapiens OX=9606 GN=CAST PE=1 SV=4	CAST	53	23	171	23	23	708	76.5	487.03	0	1.05	0.678	0.684	0.07	-0.56	-0.55	27.97	11.37	10.89	112.7	117	70.2	4.62	1.58	5.81	3	3	3	114.1	106.6	116.6	118.5	120.2	116.5	72	71.1	64.6	1.48508e+09	1.38773e+09	1.51753e+09	1.54196e+09	1.56467e+09	1.51603e+09
FALSE	High	Master Protein	-3.67492e+17	3078	Q12965	Unconventional myosin-Ie OS=Homo sapiens OX=9606 GN=MYO1E PE=1 SV=2	MYO1E	51	43	369	37	37	1108	127	865.17	6	1.19	1.218	0.999	0.25	0.28	0	24.73	27.43	26.48	90.9	107.3	101.8	2.31	2.67	3.89	3	3	3	88.8	93	90.6	108.6	103.1	106.9	101.4	100	107.5	3.27482e+09	3.42862e+09	3.33881e+09	4.00258e+09	3.79876e+09	3.93996e+09
FALSE	High	Master Protein	4.69099e+18	4876	Q16719	Kynureninase OS=Homo sapiens OX=9606 GN=KYNU PE=1 SV=1	KYNU	63	26	279	26	26	465	52.3	692.67	0	2.792	1.501	0.523	1.48	0.59	-0.93	24.73	18.68	6.42	52.7	165.4	81.8	2.88	5.48	2.42	3	3	3	55	53.2	51.9	166.9	172.8	155	82.6	79.5	83.2	1.70195e+09	1.64629e+09	1.60744e+09	5.16436e+09	5.34746e+09	4.79821e+09
FALSE	High	Master Protein	-7.23341e+18	683	P19367	Hexokinase-1 OS=Homo sapiens OX=9606 GN=HK1 PE=1 SV=3	HK1	50	40	310	34	36	917	102.4	702.23	0	4.167	3.349	0.786	2.06	1.74	-0.35	40.39	43.61	12.42	41.6	142.8	115.6	5.45	6.75	5.14	3	3	3	38	41.5	42.1	153.1	133.8	142.3	122.9	115.2	111.1	8.68444e+08	9.48099e+08	9.61928e+08	3.49966e+09	3.05922e+09	3.254e+09
FALSE	High	Master Protein	6.54668e+18	5555	P12268	Inosine-5'-monophosphate dehydrogenase 2 OS=Homo sapiens OX=9606 GN=IMPDH2 PE=1 SV=2	IMPDH2	53	24	225	23	23	514	55.8	709.11	1	0.482	0.507	1.041	-1.05	-0.98	0.06	4.95	5.09	21.29	142.8	76.2	81	0.16	2.96	8	3	3	3	144.5	144.5	144.1	73.9	77.2	78.2	71.9	81.9	83.7	4.38444e+09	4.38413e+09	4.37183e+09	2.24201e+09	2.3408e+09	2.37387e+09
FALSE	High	Master Protein	4.67885e+18	4869	Q9H4A4	Aminopeptidase B OS=Homo sapiens OX=9606 GN=RNPEP PE=1 SV=2	RNPEP	60	30	326	30	30	650	72.5	937.86	0	0.772	0.911	1.189	-0.37	-0.13	0.25	15.12	12.91	18.85	109.5	89	101.5	2.71	3.95	2.36	3	3	3	112.8	106.9	110.6	90	84.3	90.7	98.8	102.6	103.2	5.99833e+09	5.68491e+09	5.88308e+09	4.78397e+09	4.48501e+09	4.82457e+09
FALSE	High	Master Protein	7.54785e+18	5923	Q66K74	Microtubule-associated protein 1S OS=Homo sapiens OX=9606 GN=MAP1S PE=1 SV=2	MAP1S	48	29	248	29	29	1059	112.1	673.25	0	2.998	3.087	0.985	1.58	1.63	-0.02	41.01	36.6	21.27	41.3	128.2	130.5	9.73	3.04	2.72	3	3	3	47.9	40.9	40.4	132.8	127.1	125.3	124.7	129.4	131.5	1.12352e+09	9.60196e+08	9.4711e+08	3.11488e+09	2.98156e+09	2.93932e+09
FALSE	High	Master Protein	-1.41469e+18	2708	P33991	DNA replication licensing factor MCM4 OS=Homo sapiens OX=9606 GN=MCM4 PE=1 SV=5	MCM4	49	35	117	34	35	863	96.5	278.74	0	0.251	0.222	0.58	-1.99	-2.17	-0.78	6.18	4.89	12.54	205.1	61.9	33.1	1.73	41.85	26.03	3	3	3	210.7	215.7	218	68.5	65.1	27.9	34.8	37.3	22.1	3.00073e+09	3.07081e+09	3.10449e+09	9.74939e+08	9.26503e+08	3.96951e+08
FALSE	High	Master Protein	-8.4316e+18	301	P01892	HLA class I histocompatibility antigen, A-2 alpha chain OS=Homo sapiens OX=9606 GN=HLA-A PE=1 SV=1	HLA-A	58	18	223	1	9	365	40.9	710.96	8	2.45	1.242	0.501	1.29	0.31	-1	39.82	14.53	6.49	64.4	156.6	79	2.53	3.12	3.3	3	3	3	63.8	62.8	66	155.2	154.7	163.5	80.5	78.3	75.3	2.76328e+09	2.72167e+09	2.85871e+09	6.72427e+09	6.70324e+09	7.08241e+09
FALSE	High	Master Protein	1.27475e+18	3641	O94973	AP-2 complex subunit alpha-2 OS=Homo sapiens OX=9606 GN=AP2A2 PE=1 SV=2	AP2A2	49	33	227	23	23	939	103.9	591.98	0	1.561	1.785	1.194	0.64	0.84	0.26	37.99	34.19	33.24	66	104.6	129.3	7.47	8.23	10.56	3	3	3	68.4	66.9	59.4	106.1	117	99.5	138.9	112.7	131.2	4.20325e+08	4.11373e+08	3.6486e+08	6.52077e+08	7.18949e+08	6.11216e+08
FALSE	High	Master Protein	-2.98836e+18	2181	P23141	Liver carboxylesterase 1 OS=Homo sapiens OX=9606 GN=CES1 PE=1 SV=2	CES1	55	27	382	24	24	567	62.5	874.94	3	0.708	0.524	0.731	-0.5	-0.93	-0.45	13.84	7.74	10.33	133.2	98.6	68.2	1.99	3.33	1.79	3	3	3	130.8	136.2	133.5	98.9	101.4	94.9	68.3	66.8	69.2	1.13256e+10	1.17854e+10	1.15568e+10	8.56034e+09	8.77634e+09	8.21436e+09
FALSE	High	Master Protein	4.25812e+18	4721	P55265	Double-stranded RNA-specific adenosine deaminase OS=Homo sapiens OX=9606 GN=ADAR PE=1 SV=4	ADAR	41	37	237	37	37	1226	136	510.29	0	1.058	0.828	0.771	0.08	-0.27	-0.37	38.52	22.8	16.36	105.4	111.4	83.2	5.39	6.63	3.79	3	3	3	99.1	105	110.4	105.1	110.9	119.8	82.9	86.5	80.2	1.78581e+09	1.89119e+09	1.98943e+09	1.89328e+09	1.99806e+09	2.15887e+09
FALSE	High	Master Protein	-1.08814e+18	2824	P51659	Peroxisomal multifunctional enzyme type 2 OS=Homo sapiens OX=9606 GN=HSD17B4 PE=1 SV=3	HSD17B4	52	30	276	29	30	736	79.6	787.84	0	1.159	1.131	0.986	0.21	0.18	-0.02	27.02	19.69	23.75	90.7	105.8	103.5	2.05	1.49	2.15	3	3	3	91.8	90.2	88.1	105	107.8	105.2	102.9	106.6	102.5	2.97539e+09	2.92305e+09	2.85584e+09	3.40333e+09	3.49529e+09	3.4106e+09
FALSE	High	Master Protein	-8.36074e+18	321	P57737	Coronin-7 OS=Homo sapiens OX=9606 GN=CORO7 PE=1 SV=2	CORO7	55	30	259	30	30	925	100.5	755.06	0	1.203	1.4	1.193	0.27	0.49	0.25	34.18	23.16	24.77	82.2	104	113.8	3.35	1.55	3.92	3	3	3	86.1	80.8	82	104.1	101.2	103.7	109.9	113.5	118.8	1.71719e+09	1.61146e+09	1.63527e+09	2.07671e+09	2.01807e+09	2.06857e+09
FALSE	High	Master Protein	1.79985e+18	3848	Q5VYK3	Proteasome adapter and scaffold protein ECM29 OS=Homo sapiens OX=9606 GN=ECPAS PE=1 SV=2	ECPAS	35	46	233	46	46	1845	204.2	435.89	0	1.353	1.548	1.212	0.44	0.63	0.28	49.15	54.45	39.85	78.4	98.3	123.3	16.74	9.56	12.04	3	3	3	77	60.1	84.2	88.9	96.6	107.5	118.2	121.2	146.3	4.52365e+08	3.53181e+08	4.9447e+08	5.22509e+08	5.67646e+08	6.31739e+08
FALSE	High	Master Protein	4.8925e+18	4964	Q5K651	Sterile alpha motif domain-containing protein 9 OS=Homo sapiens OX=9606 GN=SAMD9 PE=1 SV=1	SAMD9	39	46	159	44	44	1589	184.2	247.53	2	3.096	0.584	0.287	1.63	-0.78	-1.8	49.89	18.47	4.92	52.2	207.5	40.3	11.02	5.89	9.12	3	3	3	52.9	52	63.1	210.6	211.3	190.1	43.1	40.9	36	4.03674e+08	3.9643e+08	4.81334e+08	1.60587e+09	1.6117e+09	1.45009e+09
FALSE	High	Master Protein	-9.12542e+18	40	Q05639	Elongation factor 1-alpha 2 OS=Homo sapiens OX=9606 GN=EEF1A2 PE=1 SV=1	EEF1A2	68	20	2371	9	9	463	50.4	4207.28	0	0.616	0.605	0.888	-0.7	-0.72	-0.17	19.2	12.44	21.6	140.7	84.1	75.1	7.55	19.25	21.95	3	3	3	142.6	122.6	132.7	79.3	76	106.6	70.8	69	100.3	1.62424e+09	1.39614e+09	1.51144e+09	9.0362e+08	8.65242e+08	1.21427e+09
FALSE	High	Master Protein	-8.12779e+18	404	Q9ULH1	Arf-GAP with SH3 domain, ANK repeat and PH domain-containing protein 1 OS=Homo sapiens OX=9606 GN=ASAP1 PE=1 SV=4	ASAP1	40	34	229	32	34	1129	125.4	522.45	0	2.87	2.948	1.062	1.52	1.56	0.09	30.69	26.94	23.01	30.1	131	138.9	15.29	2.9	6	3	3	3	30.3	27.3	36.7	128.3	132	136	127.1	142.3	139.9	2.7189e+08	2.45422e+08	3.29852e+08	1.15214e+09	1.1847e+09	1.22093e+09
FALSE	High	Master Protein	4.17314e+18	4688	P29590	Protein PML OS=Homo sapiens OX=9606 GN=PML PE=1 SV=3	PML	53	36	182	36	36	882	97.5	427.08	0	3.775	0.674	0.171	1.92	-0.57	-2.55	32.23	11.07	1.14	54.3	203.7	42	1.89	3.75	9.33	3	3	3	53.5	55.1	53.2	200.7	198	212.4	39	41.4	46.7	1.00859e+09	1.03776e+09	1.0015e+09	3.78169e+09	3.72949e+09	4.00071e+09
FALSE	High	Master Protein	-5.27299e+18	1382	Q15181	Inorganic pyrophosphatase OS=Homo sapiens OX=9606 GN=PPA1 PE=1 SV=2	PPA1	76	20	203	19	19	289	32.6	611.73	1	0.961	0.764	0.766	-0.06	-0.39	-0.38	32.16	8.33	18.78	106.2	112.8	81	2.52	4.24	2.92	3	3	3	109	107	103.7	114.6	106	113.7	81.6	79.9	84.6	3.67945e+09	3.61136e+09	3.50002e+09	3.86608e+09	3.57616e+09	3.83614e+09
FALSE	High	Master Protein	3.98862e+18	4615	P55786	Puromycin-sensitive aminopeptidase OS=Homo sapiens OX=9606 GN=NPEPPS PE=1 SV=2	NPEPPS	55	36	284	24	36	919	103.2	687.65	0	1.368	1.605	1.156	0.45	0.68	0.21	17.78	18.35	17.12	72.6	103.9	123.5	5.52	2.64	3.4	3	3	3	78.8	72.4	71.2	107	103.6	101.6	123.1	117.2	125.1	2.42566e+09	2.22813e+09	2.19158e+09	3.29467e+09	3.19002e+09	3.12709e+09
FALSE	High	Master Protein	8.31261e+18	6158	P17812	CTP synthase 1 OS=Homo sapiens OX=9606 GN=CTPS1 PE=1 SV=2	CTPS1	54	26	375	24	24	591	66.6	943.75	2	0.727	0.834	1.134	-0.46	-0.26	0.18	13.47	13.07	22.33	114.8	79.6	105.6	5.28	4.35	1.52	3	3	3	109.2	115.4	121.4	80.2	74.2	80.1	106.2	108.3	105.1	9.59004e+09	1.01281e+10	1.0659e+10	7.03658e+09	6.51555e+09	7.02815e+09
FALSE	High	Master Protein	7.55217e+17	3478	O95786	Probable ATP-dependent RNA helicase DDX58 OS=Homo sapiens OX=9606 GN=DDX58 PE=1 SV=2	DDX58	51	39	178	39	39	925	106.5	380.77	0	6.167	0.566	0.144	2.62	-0.82	-2.8	63.07	14.91	1.86	83.3	161.4	55.3	0.5	1.65	0.73	3	3	3	83.2	83.4	82.6	159.3	161.3	164.6	55.6	55.2	54.8	2.61531e+09	2.61928e+09	2.59507e+09	5.00604e+09	5.06846e+09	5.17199e+09
FALSE	High	Master Protein	5.34738e+18	5158	P06737	Glycogen phosphorylase, liver form OS=Homo sapiens OX=9606 GN=PYGL PE=1 SV=4	PYGL	50	38	301	32	32	847	97.1	717.22	1	0.716	0.767	1.081	-0.48	-0.38	0.11	17.74	15.73	32.46	106.3	81.4	112.3	2.6	2.69	19.53	3	3	3	102.8	107.3	102.5	75.6	78.7	79.6	144	100.9	108.5	2.74408e+09	2.86513e+09	2.73619e+09	2.01766e+09	2.10057e+09	2.12414e+09
FALSE	High	Master Protein	-1.94185e+18	2518	Q93009	Ubiquitin carboxyl-terminal hydrolase 7 OS=Homo sapiens OX=9606 GN=USP7 PE=1 SV=2	USP7	43	38	287	38	38	1102	128.2	615.67	0	0.832	0.909	1.159	-0.26	-0.14	0.21	24.32	28.9	33.9	112.7	86.8	100.5	5.34	4.3	6.2	3	3	3	109.7	112.1	121.3	86.4	89.8	82.4	100	93	105.3	1.44175e+09	1.4735e+09	1.59389e+09	1.13535e+09	1.17985e+09	1.08254e+09
FALSE	High	Master Protein	4.44599e+18	4796	P54577	Tyrosine--tRNA ligase, cytoplasmic OS=Homo sapiens OX=9606 GN=YARS PE=1 SV=4	YARS	72	38	370	38	38	528	59.1	817.91	0	1.043	1.48	1.397	0.06	0.57	0.48	28.46	16.59	23.78	83.5	92	124.5	2.66	3.7	1.35	3	3	3	85.1	83.7	80.7	93.9	87.4	92.2	127.6	124.8	124.6	5.28673e+09	5.20154e+09	5.01766e+09	5.83846e+09	5.43375e+09	5.73201e+09
FALSE	High	Master Protein	6.01962e+18	5385	P61158	Actin-related protein 3 OS=Homo sapiens OX=9606 GN=ACTR3 PE=1 SV=3	ACTR3	63	21	722	17	21	418	47.3	1581.25	0	1.219	1.253	1.037	0.29	0.33	0.05	21.45	16.21	15.6	86.8	105.5	107.7	0.38	3.07	0.96	3	3	3	87	86.6	87.3	105.7	102	108.5	107.9	106.5	108.5	1.79475e+10	1.78815e+10	1.80187e+10	2.18245e+10	2.1057e+10	2.23889e+10
FALSE	High	Master Protein	5.77704e+18	5302	P00387	NADH-cytochrome b5 reductase 3 OS=Homo sapiens OX=9606 GN=CYB5R3 PE=1 SV=3	CYB5R3	76	16	193	16	16	301	34.2	538.29	0	1.631	1.91	1.089	0.71	0.93	0.12	45.23	29.39	31.63	64.8	109.1	126.1	3.3	5.89	1.94	3	3	3	63.4	67.5	64.3	116.3	103.6	108.2	123.4	125.1	128.2	1.93231e+09	2.05657e+09	1.95907e+09	3.54683e+09	3.15951e+09	3.29765e+09
FALSE	High	Master Protein	7.00188e+18	5712	P11940	Polyadenylate-binding protein 1 OS=Homo sapiens OX=9606 GN=PABPC1 PE=1 SV=2	PABPC1	50	27	335	6	19	636	70.6	796.9	0	0.72	0.553	0.764	-0.47	-0.86	-0.39	10.13	3.52	8.89	132.3	95.1	72.6	3.5	3.46	2.02	3	3	3	126.7	132.5	135.8	93.5	95.2	99.9	72.7	73.1	70.4	4.71332e+09	4.92792e+09	5.0526e+09	3.47749e+09	3.54253e+09	3.71721e+09
FALSE	High	Master Protein	6.10117e+18	5415	O43852	Calumenin OS=Homo sapiens OX=9606 GN=CALU PE=1 SV=2	CALU	65	19	206	19	19	315	37.1	558.77	0	0.843	1.217	1.594	-0.25	0.28	0.67	31.86	34.32	34.16	104.2	76.2	119.5	1.53	8.29	7.73	3	3	3	105.1	104.2	107.4	69.1	76.8	81.6	126.7	108.6	120.5	2.65468e+09	2.63291e+09	2.71181e+09	1.74551e+09	1.94116e+09	2.06015e+09
FALSE	High	Master Protein	5.65786e+17	3411	P26639	Threonine--tRNA ligase, cytoplasmic OS=Homo sapiens OX=9606 GN=TARS PE=1 SV=3	TARS	57	37	336	34	37	723	83.4	712.88	0	0.9	0.79	0.89	-0.15	-0.34	-0.17	31.85	14.77	20.38	112.2	102	85.8	4.34	2.27	4.51	3	3	3	115	106	113.6	105.2	100.5	103.3	88.3	86.9	81.1	5.14432e+09	4.7427e+09	5.08471e+09	4.70639e+09	4.49883e+09	4.62236e+09
FALSE	High	Master Protein	7.4601e+18	5887	P09960	Leukotriene A-4 hydrolase OS=Homo sapiens OX=9606 GN=LTA4H PE=1 SV=2	LTA4H	57	29	275	29	29	611	69.2	724.89	0	1.376	1.915	1.411	0.46	0.94	0.5	26.98	22.91	23.32	69.6	96.5	133.9	2.77	1.36	0.85	3	3	3	69.7	66.7	70.2	95.2	97.8	96.6	135.9	133.9	134	2.65817e+09	2.5426e+09	2.67699e+09	3.62982e+09	3.73002e+09	3.68598e+09
FALSE	High	Master Protein	-3.77987e+18	1892	P00367	Glutamate dehydrogenase 1, mitochondrial OS=Homo sapiens OX=9606 GN=GLUD1 PE=1 SV=2	GLUD1	55	25	303	8	8	558	61.4	777.87	17	1.438	1.491	0.986	0.52	0.58	-0.02	30.25	20.4	19.28	72.4	114.2	113.5	4.15	9.33	3.39	3	3	3	71	71.9	76.6	105.4	126.7	113.4	107.4	112.8	114.7	4.19283e+09	4.24524e+09	4.52615e+09	6.22609e+09	7.48315e+09	6.69819e+09
FALSE	High	Master Protein	1.61826e+18	3768	P61978	Heterogeneous nuclear ribonucleoprotein K OS=Homo sapiens OX=9606 GN=HNRNPK PE=1 SV=1	HNRNPK	63	24	926	24	24	463	50.9	1767.54	0	0.528	0.581	1.08	-0.92	-0.78	0.11	7.88	7.41	26.72	138.8	78.4	82.8	2.94	1.26	1.45	3	3	3	144	138.7	135.9	78.7	76.8	78.3	82.8	81.3	83.6	3.75225e+10	3.61565e+10	3.54166e+10	2.05011e+10	2.00181e+10	2.04114e+10
FALSE	High	Master Protein	3.39492e+18	4406	P55884	Eukaryotic translation initiation factor 3 subunit B OS=Homo sapiens OX=9606 GN=EIF3B PE=1 SV=3	EIF3B	49	32	207	32	32	814	92.4	493.71	0	0.665	0.592	0.848	-0.59	-0.76	-0.24	19.77	9.69	14.24	155.7	76.6	67.7	18.27	28.77	30.12	3	3	3	156.3	109	147.6	72.6	71.8	115.3	61	64.2	102.1	4.22457e+09	2.94782e+09	3.99157e+09	1.96351e+09	1.94089e+09	3.11853e+09
FALSE	High	Master Protein	-8.21591e+18	367	P27816	Microtubule-associated protein 4 OS=Homo sapiens OX=9606 GN=MAP4 PE=1 SV=3	MAP4	45	34	267	34	34	1152	120.9	616.23	0	0.777	0.711	0.87	-0.36	-0.49	-0.2	15.98	11.81	19.58	121.5	95.2	83.2	2.52	21.57	10.81	3	3	3	119.5	116.3	113.7	82.8	91.1	123.2	78.8	79.6	95	2.20998e+09	2.14919e+09	2.10192e+09	1.52993e+09	1.68427e+09	2.27774e+09
FALSE	High	Master Protein	-1.88233e+18	2541	Q9BUJ2	Heterogeneous nuclear ribonucleoprotein U-like protein 1 OS=Homo sapiens OX=9606 GN=HNRNPUL1 PE=1 SV=2	HNRNPUL1	37	26	250	25	25	856	95.7	553.37	0	0.83	0.806	1.015	-0.27	-0.31	0.02	25.1	19.65	24.57	117.8	90.5	91.7	4.58	4.53	7.88	3	3	3	126.9	118.1	116.7	84.7	90.8	92.4	96.2	82.3	91.9	2.00136e+09	1.86263e+09	1.84056e+09	1.33582e+09	1.43125e+09	1.45677e+09
FALSE	High	Master Protein	-5.10497e+18	1437	Q13576	Ras GTPase-activating-like protein IQGAP2 OS=Homo sapiens OX=9606 GN=IQGAP2 PE=1 SV=4	IQGAP2	36	44	198	42	42	1575	180.5	390.82	0	2.321	1.943	0.527	1.21	0.96	-0.92	115.83	104.9	9.21	39.8	174.4	85.8	18.09	2.92	4.43	3	3	3	45.3	31.3	40.1	180.1	169.9	175.6	86.3	81.9	89.5	2.89149e+08	2.0021e+08	2.55824e+08	1.15056e+09	1.08532e+09	1.12132e+09
FALSE	High	Master Protein	4.53262e+18	4827	P00491	Purine nucleoside phosphorylase OS=Homo sapiens OX=9606 GN=PNP PE=1 SV=2	PNP	83	20	953	20	20	289	32.1	1790.29	0	1.41	1.579	1.162	0.5	0.66	0.22	30.36	21.34	21.14	75	104.1	120.9	3.52	3.77	3.57	3	3	3	74.1	72.8	77.9	100.7	102.9	108.3	119.4	117.9	126	9.10396e+09	8.94688e+09	9.57059e+09	1.23807e+10	1.26462e+10	1.33164e+10
FALSE	High	Master Protein	3.87733e+18	4575	P50570	Dynamin-2 OS=Homo sapiens OX=9606 GN=DNM2 PE=1 SV=2	DNM2	59	41	307	26	26	870	98	750.9	15	1.35	1.133	0.828	0.43	0.18	-0.27	31.53	32.67	19.3	84.1	114.9	100.9	2.7	4.43	5.43	3	3	3	83.7	83	87.3	119.2	114.3	109.1	100.4	96.1	107	2.13005e+09	2.11379e+09	2.22191e+09	3.03574e+09	2.91082e+09	2.77794e+09
FALSE	High	Master Protein	-1.93666e+18	2523	P55060	Exportin-2 OS=Homo sapiens OX=9606 GN=CSE1L PE=1 SV=3	CSE1L	47	38	332	38	38	971	110.3	601.06	0	0.565	0.52	1.001	-0.82	-0.94	0	13.22	8.3	32.15	143.9	76.9	79.1	6.58	4.23	6.38	3	3	3	158.4	142.1	141.3	75.9	79	72.6	71.5	81.1	78.1	2.59168e+09	2.32393e+09	2.31088e+09	1.24227e+09	1.29208e+09	1.18728e+09
FALSE	High	Master Protein	5.11894e+18	5064	Q8TEX9	Importin-4 OS=Homo sapiens OX=9606 GN=IPO4 PE=1 SV=2	IPO4	44	32	229	32	32	1081	118.6	446.42	0	1.141	1.785	1.633	0.19	0.84	0.71	34.54	43.09	44.29	73.1	88.8	138.1	14.17	4.11	6.63	3	3	3	83.7	62.9	74.3	84.9	92	90.2	140.4	127.1	144.5	6.96135e+08	5.22895e+08	6.1747e+08	7.06212e+08	7.64647e+08	7.5004e+08
FALSE	High	Master Protein	7.75252e+18	5986	P00918	Carbonic anhydrase 2 OS=Homo sapiens OX=9606 GN=CA2 PE=1 SV=2	CA2	70	16	434	16	16	260	29.2	1151.86	0	0.678	0.659	0.961	-0.56	-0.6	-0.06	8.95	6.54	17	129.7	88.9	81.4	2.11	3.92	3.02	3	3	3	133.3	129.4	128.1	89.6	83.2	88.7	85.5	81.1	81.2	4.05882e+10	3.93872e+10	3.89773e+10	2.72585e+10	2.53376e+10	2.69869e+10
FALSE	High	Master Protein	-7.3316e+18	655	P21964	Catechol O-methyltransferase OS=Homo sapiens OX=9606 GN=COMT PE=1 SV=2	COMT	70	16	252	16	16	271	30	722.18	0	1.112	1.041	0.936	0.15	0.06	-0.1	45.92	37.32	35.04	97.8	107.6	94.6	9.35	4	2.29	3	3	3	108.4	96.6	90.2	112.5	104.3	106.4	93.4	96.2	91.9	4.38512e+09	3.90981e+09	3.6509e+09	4.55348e+09	4.21793e+09	4.30307e+09
FALSE	High	Master Protein	-9.20808e+18	6	Q13423	NAD(P) transhydrogenase, mitochondrial OS=Homo sapiens OX=9606 GN=NNT PE=1 SV=3	NNT	36	32	293	32	32	1086	113.8	695.13	0	0.85	0.926	1.073	-0.23	-0.11	0.1	20.23	17.09	25.1	108.8	90.2	101	1.12	4.61	4.06	3	3	3	108.3	110	110.6	91.2	85.6	93.7	102.1	103	95.5	2.84668e+09	2.89142e+09	2.90957e+09	2.39736e+09	2.25099e+09	2.46476e+09
FALSE	High	Master Protein	7.41554e+18	5862	Q01469	Fatty acid-binding protein 5 OS=Homo sapiens OX=9606 GN=FABP5 PE=1 SV=3	FABP5	70	14	1154	12	14	135	15.2	2395.91	0	0.958	1.603	1.604	-0.06	0.68	0.68	24.61	30.77	34.38	85.7	81.2	133.1	11.81	11.97	11.86	3	3	3	90.3	75.5	95.3	86.9	69.6	85.5	142.4	114.2	140.2	3.48762e+10	2.91815e+10	3.68231e+10	3.35938e+10	2.68779e+10	3.30528e+10
FALSE	High	Master Protein	6.56061e+18	5560	Q9Y6K5	2'-5'-oligoadenylate synthase 3 OS=Homo sapiens OX=9606 GN=OAS3 PE=1 SV=3	OAS3	44	40	295	40	40	1087	121.1	631.89	0	3.185	0.695	0.212	1.67	-0.52	-2.24	37.91	12.87	1.33	63.8	184.5	51.7	6.4	4.1	2.4	3	3	3	62.4	69.4	62	180.4	193.7	180.6	49.2	51.6	50.7	1.63468e+09	1.81645e+09	1.62348e+09	4.72394e+09	5.07022e+09	4.72824e+09
FALSE	High	Master Protein	-5.48662e+18	1305	Q9UBT2	SUMO-activating enzyme subunit 2 OS=Homo sapiens OX=9606 GN=UBA2 PE=1 SV=2	UBA2	66	30	202	30	30	640	71.2	555.34	0	0.695	0.801	1.18	-0.52	-0.32	0.24	16.85	14.5	29.59	113.1	85.1	101.8	4.01	2.91	2.29	3	3	3	111.8	112.2	120	82.4	84.4	87.3	101	98.2	102.8	1.87418e+09	1.87934e+09	2.00995e+09	1.38027e+09	1.41427e+09	1.46256e+09
FALSE	High	Master Protein	2.75597e+17	3288	Q14166	Tubulin--tyrosine ligase-like protein 12 OS=Homo sapiens OX=9606 GN=TTLL12 PE=1 SV=2	TTLL12	60	27	205	27	27	644	74.4	536.38	0	1.026	1.343	1.303	0.04	0.43	0.38	33.02	20.6	24.1	87.5	90.6	121.9	3.71	4.56	10.87	3	3	3	81.5	86.2	87.5	89.3	86.6	94.7	120.2	114	140	1.00317e+09	1.06161e+09	1.07671e+09	1.09991e+09	1.06678e+09	1.16618e+09
FALSE	High	Master Protein	7.46352e+18	5889	O15031	Plexin-B2 OS=Homo sapiens OX=9606 GN=PLXNB2 PE=1 SV=3	PLXNB2	32	40	220	38	38	1838	205	463.87	1	0.852	0.829	0.923	-0.23	-0.27	-0.12	25.19	21.01	22.2	108.6	98.1	93.3	7.32	8.11	9.95	3	3	3	118.9	103.7	107	106.7	91	96.6	91.9	83	101.3	7.88207e+08	6.8689e+08	7.08937e+08	7.06941e+08	6.02829e+08	6.40277e+08
FALSE	High	Master Protein	8.54591e+18	6238	O15144	Actin-related protein 2/3 complex subunit 2 OS=Homo sapiens OX=9606 GN=ARPC2 PE=1 SV=1	ARPC2	81	26	507	26	26	300	34.3	899.92	0	1.211	1.255	1.046	0.28	0.33	0.06	38.39	23.59	27.09	85.4	105.3	109.3	1.25	2.4	1.21	3	3	3	84.6	85.8	86.7	105.9	101.5	105.8	108.6	111.3	109.8	1.10371e+10	1.12063e+10	1.13135e+10	1.38236e+10	1.32491e+10	1.38087e+10
FALSE	High	Master Protein	1.33254e+18	3658	Q9UGP8	Translocation protein SEC63 homolog OS=Homo sapiens OX=9606 GN=SEC63 PE=1 SV=2	SEC63	45	29	208	29	29	760	87.9	493.58	0	0.894	1.328	1.455	-0.16	0.41	0.54	32.59	29.52	25.5	89.1	91.3	119.6	6.38	5.42	4.97	3	3	3	81.6	92.6	89.2	84.5	93.9	91.4	119.8	117.9	129.2	1.58812e+09	1.80079e+09	1.7363e+09	1.64349e+09	1.82633e+09	1.77832e+09
FALSE	High	Master Protein	-7.21667e+18	689	Q8TDZ2	[F-actin]-monooxygenase MICAL1 OS=Homo sapiens OX=9606 GN=MICAL1 PE=1 SV=2	MICAL1	41	38	275	37	37	1067	117.8	627.94	1	0.561	0.527	0.988	-0.83	-0.92	-0.02	11.27	8.86	34.5	150	75.9	74.1	3.47	4.79	6.94	3	3	3	157.3	149.5	147.2	77.8	75.7	70.8	68.8	79	73.9	2.29527e+09	2.18247e+09	2.14897e+09	1.13511e+09	1.10441e+09	1.03332e+09
FALSE	High	Master Protein	-2.42998e+18	2362	O60488	Long-chain-fatty-acid--CoA ligase 4 OS=Homo sapiens OX=9606 GN=ACSL4 PE=1 SV=2	ACSL4	55	30	232	28	28	711	79.1	593.53	1	1.523	1.051	0.703	0.61	0.07	-0.51	27.14	21.43	12.02	82.7	126	91.3	6.56	1.69	4.63	3	3	3	90.6	83.2	79.7	123.1	126.7	126.8	85.2	91.9	92.9	1.84239e+09	1.69143e+09	1.62181e+09	2.50288e+09	2.57714e+09	2.57819e+09
FALSE	High	Master Protein	-8.19874e+18	378	Q7Z2W4	Zinc finger CCCH-type antiviral protein 1 OS=Homo sapiens OX=9606 GN=ZC3HAV1 PE=1 SV=3	ZC3HAV1	53	37	222	36	36	902	101.4	569.99	1	1.803	0.688	0.397	0.85	-0.54	-1.33	36.34	11.3	5.64	82.7	161	56.3	7.6	3.14	11.46	3	3	3	79.4	80.5	90.9	155.4	156.7	164.6	54.8	52.7	65	1.13779e+09	1.15315e+09	1.30249e+09	2.22633e+09	2.24528e+09	2.35843e+09
FALSE	High	Master Protein	2.09362e+18	3949	Q15418	Ribosomal protein S6 kinase alpha-1 OS=Homo sapiens OX=9606 GN=RPS6KA1 PE=1 SV=2	RPS6KA1	54	30	204	21	22	735	82.7	486.54	8	0.933	1.572	1.697	-0.1	0.65	0.76	30.9	41.2	35.29	81.3	78.2	140.5	6.09	3.8	1.47	3	3	3	77.7	80.5	87.3	82.4	77	77.5	137.2	141.3	139.2	1.01336e+09	1.05013e+09	1.13977e+09	1.07515e+09	1.00421e+09	1.01086e+09
FALSE	High	Master Protein	-1.60534e+17	3145	P07195	L-lactate dehydrogenase B chain OS=Homo sapiens OX=9606 GN=LDHB PE=1 SV=2	LDHB	55	19	726	18	18	334	36.6	1420.22	0	0.808	1.01	1.224	-0.31	0.01	0.29	16.61	17.39	23.75	104.3	86	109.7	3.42	0.68	1.51	3	3	3	110	104.1	103.4	86	85.8	84.9	109.7	106.8	109.5	2.44867e+10	2.31722e+10	2.30212e+10	1.91374e+10	1.91005e+10	1.88954e+10
FALSE	High	Master Protein	2.32949e+18	4028	P78347	General transcription factor II-I OS=Homo sapiens OX=9606 GN=GTF2I PE=1 SV=2	GTF2I	46	37	208	36	37	998	112.3	469.36	0	0.207	0.229	1.052	-2.27	-2.13	0.07	2.44	2.69	37.42	214.8	43.8	41.4	4.19	0.47	9.04	3	3	3	202.1	216.9	218.1	43.9	44.2	44.3	41.8	40.7	48	2.401e+09	2.57648e+09	2.59123e+09	5.21875e+08	5.25071e+08	5.26666e+08
FALSE	High	Master Protein	-9.39193e+16	3169	Q92499	ATP-dependent RNA helicase DDX1 OS=Homo sapiens OX=9606 GN=DDX1 PE=1 SV=2	DDX1	55	36	225	36	36	740	82.4	561.15	0	0.62	0.71	1.212	-0.69	-0.49	0.28	11.85	11.72	25.99	126.2	77.6	96.3	2.56	4.18	3.31	3	3	3	126.5	124.5	130.9	74.1	77.8	80.5	97.5	96.6	91.6	2.75627e+09	2.71202e+09	2.85079e+09	1.6131e+09	1.69465e+09	1.75357e+09
FALSE	High	Master Protein	6.27928e+17	3432	O60841	Eukaryotic translation initiation factor 5B OS=Homo sapiens OX=9606 GN=EIF5B PE=1 SV=4	EIF5B	30	32	197	32	32	1220	138.7	513.12	0	0.664	0.815	1.227	-0.59	-0.3	0.29	15.2	18.24	31.02	118.7	82.9	98.4	11.32	7.09	3.89	3	3	3	135.9	115.8	109.8	81	77.6	89	96	93.8	101.1	1.25927e+09	1.07336e+09	1.01783e+09	7.50223e+08	7.19277e+08	8.24729e+08
FALSE	High	Master Protein	5.19565e+18	5094	O43795	Unconventional myosin-Ib OS=Homo sapiens OX=9606 GN=MYO1B PE=1 SV=3	MYO1B	36	33	152	29	33	1136	131.9	351.79	0	3.058	3.863	1.226	1.61	1.95	0.29	70.33	84.87	28.7	11.8	125.1	163.1	30.68	4.78	4.03	3	3	3	15.8	11.7	8.4	123.5	124.7	134.6	153.2	165.6	162.5	9.7973e+07	7.28653e+07	5.23993e+07	7.65971e+08	7.73154e+08	8.34849e+08
FALSE	High	Master Protein	5.86818e+18	5338	Q15084	Protein disulfide-isomerase A6 OS=Homo sapiens OX=9606 GN=PDIA6 PE=1 SV=1	PDIA6	57	22	414	22	22	440	48.1	1126.57	0	1.018	0.937	0.954	0.03	-0.09	-0.07	35.66	17.35	34.34	101.6	100.8	97.6	5.38	1.9	2.02	3	3	3	108	100.6	97.3	99.8	102.8	99.3	96.6	95.9	99.6	1.48841e+10	1.38599e+10	1.34076e+10	1.37515e+10	1.41696e+10	1.36832e+10
FALSE	High	Master Protein	4.14396e+18	4680	P55084	Trifunctional enzyme subunit beta, mitochondrial OS=Homo sapiens OX=9606 GN=HADHB PE=1 SV=3	HADHB	62	26	424	26	26	474	51.3	985.79	0	1.201	1.267	1.071	0.26	0.34	0.1	26.25	20.06	19.74	87.1	104	108.9	0.72	3.09	2.81	3	3	3	87	88.2	87.4	98.8	104.3	104.3	109.2	107.3	113.4	5.87536e+09	5.95901e+09	5.90419e+09	6.67807e+09	7.04832e+09	7.04796e+09
FALSE	High	Master Protein	3.26921e+18	4363	P40227	T-complex protein 1 subunit zeta OS=Homo sapiens OX=9606 GN=CCT6A PE=1 SV=3	CCT6A	69	30	431	24	24	531	58	945.82	6	0.813	0.913	1.125	-0.3	-0.13	0.17	20.62	12.87	31.31	111.1	87.5	101.4	3.42	4.08	1.43	3	3	3	115.4	108.2	109.7	92.5	86.1	86.3	99.6	100	102.3	1.01512e+10	9.51862e+09	9.65005e+09	8.1362e+09	7.58032e+09	7.59311e+09
FALSE	High	Master Protein	-1.5389e+18	2672	P23528	Cofilin-1 OS=Homo sapiens OX=9606 GN=CFL1 PE=1 SV=3	CFL1	85	23	738	17	17	166	18.5	2074.07	6	1.013	0.871	0.892	0.02	-0.2	-0.17	43.04	16.06	33.31	106.4	101.2	92.4	4.96	2.08	1.49	3	3	3	112.6	106.5	102	102.3	101.4	98.3	92.5	90.8	93.6	5.9343e+10	5.61233e+10	5.37701e+10	5.3908e+10	5.34115e+10	5.18006e+10
FALSE	High	Master Protein	-8.71662e+18	195	P27695	DNA-(apurinic or apyrimidinic site) lyase OS=Homo sapiens OX=9606 GN=APEX1 PE=1 SV=2	APEX1	63	19	231	19	19	318	35.5	716.8	0	0.565	0.579	1.108	-0.82	-0.79	0.15	13.72	5.03	31.2	142.7	73	84.3	2.68	3.33	0.92	3	3	3	147.6	141.4	140.5	75.6	70.9	72.3	83.3	83.6	84.8	5.91519e+09	5.66849e+09	5.63284e+09	3.03038e+09	2.84065e+09	2.89726e+09
FALSE	High	Master Protein	-4.35785e+18	1702	P25205	DNA replication licensing factor MCM3 OS=Homo sapiens OX=9606 GN=MCM3 PE=1 SV=3	MCM3	55	34	152	34	34	808	90.9	337.93	0	0.119	0.067	0.386	-3.08	-3.9	-1.37	0.71	0.33	7.55	272.6	22.5	5	3.66	35.81	10.22	3	3	3	281.1	263.4	264.6	18.8	35.9	21.8	4.8	5.3	4.3	3.99846e+09	3.74691e+09	3.76439e+09	2.67723e+08	5.1135e+08	3.10585e+08
FALSE	High	Master Protein	4.79686e+17	3366	Q15365	Poly(rC)-binding protein 1 OS=Homo sapiens OX=9606 GN=PCBP1 PE=1 SV=2	PCBP1	80	17	340	13	13	356	37.5	891.21	6	1.027	0.953	0.939	0.04	-0.07	-0.09	31.25	20.94	19.39	101.8	101.6	96.6	1.16	1.9	1.26	3	3	3	101.9	99.9	102	101.7	99.8	103.7	98.4	96.7	96	8.23943e+09	8.08197e+09	8.2522e+09	8.22453e+09	8.07072e+09	8.3829e+09
FALSE	High	Master Protein	-5.87032e+18	1158	P49591	Serine--tRNA ligase, cytoplasmic OS=Homo sapiens OX=9606 GN=SARS PE=1 SV=3	SARS	54	26	231	26	26	514	58.7	598.92	0	1.355	1.794	1.372	0.44	0.84	0.46	26.89	17.27	23.85	71.2	96.8	132	4.45	2.52	2.84	3	3	3	74.1	67.8	71.4	96.8	101.2	97	132.3	126.3	133.1	2.14308e+09	1.96084e+09	2.06515e+09	2.80098e+09	2.92766e+09	2.8059e+09
FALSE	High	Master Protein	-7.68975e+18	552	Q6XQN6	Nicotinate phosphoribosyltransferase OS=Homo sapiens OX=9606 GN=NAPRT PE=1 SV=2	NAPRT	67	24	244	24	24	538	57.5	722.96	0	0.967	0.949	0.951	-0.05	-0.08	-0.07	22.72	17.49	26.75	104.2	98.5	97.3	7.54	3.03	4.03	3	3	3	114	98.6	103	97.2	97.4	102.5	96.2	91.7	99.4	3.20431e+09	2.77092e+09	2.89596e+09	2.73068e+09	2.73716e+09	2.87964e+09
FALSE	High	Master Protein	-6.57097e+18	908	Q15437	Protein transport protein Sec23B OS=Homo sapiens OX=9606 GN=SEC23B PE=1 SV=2	SEC23B	51	27	216	24	24	767	86.4	537.6	4	1.203	1.316	1.128	0.27	0.4	0.17	27.19	28.24	20.17	87.1	103.2	109.7	2.64	3.51	8.28	3	3	3	85.5	87.2	82.7	101.3	106.2	99.2	107.7	106.8	123.4	1.1469e+09	1.16936e+09	1.10963e+09	1.35873e+09	1.424e+09	1.33022e+09
FALSE	High	Master Protein	1.98344e+18	3905	O15523	ATP-dependent RNA helicase DDX3Y OS=Homo sapiens OX=9606 GN=DDX3Y PE=1 SV=2	DDX3Y	51	30	395	7	7	660	73.1	904	0	0.745	0.856	1.09	-0.42	-0.22	0.12	28.8	36.47	37.16	57.2	114.7	128.1	31.77	70.26	19.56	3	3	3	33.4	64.8	50.1	100.5	233.7	57.7	146.3	112.2	101.3	3.85017e+08	7.46856e+08	5.77953e+08	1.15843e+09	2.69482e+09	6.65796e+08
FALSE	High	Master Protein	7.26354e+18	5809	Q13435	Splicing factor 3B subunit 2 OS=Homo sapiens OX=9606 GN=SF3B2 PE=1 SV=2	SF3B2	43	31	247	31	31	895	100.2	540.52	0	0.455	0.535	1.159	-1.14	-0.9	0.21	6.05	7.61	26.14	147.7	70.7	81.6	3.41	4.04	1.87	3	3	3	146.4	147.1	155.6	65.8	70.4	70.8	81.2	82.9	79.8	3.37793e+09	3.39342e+09	3.58899e+09	1.51794e+09	1.62336e+09	1.63435e+09
FALSE	High	Master Protein	-7.72225e+18	540	O00571	ATP-dependent RNA helicase DDX3X OS=Homo sapiens OX=9606 GN=DDX3X PE=1 SV=3	DDX3X	51	31	421	8	8	662	73.2	954.49	22	0.718	0.653	0.882	-0.48	-0.61	-0.18	12.08	7.8	16.81	125.2	92.1	82.8	0.81	0.9	4.02	3	3	3	124.9	125	123.2	92.4	90.8	91.9	81.4	87.8	82.6	5.52245e+09	5.52566e+09	5.44693e+09	4.08221e+09	4.01167e+09	4.06193e+09
FALSE	High	Master Protein	-7.32457e+18	659	P29350	Tyrosine-protein phosphatase non-receptor type 6 OS=Homo sapiens OX=9606 GN=PTPN6 PE=1 SV=1	PTPN6	64	29	322	29	29	595	67.5	829.66	0	1.123	1.017	0.92	0.17	0.02	-0.12	23.91	24.47	15.3	97.3	109.7	93	4.06	5.47	4.55	3	3	3	100.7	97.8	92.9	110.3	113.3	101.9	90.6	93.6	99	3.35444e+09	3.25912e+09	3.09443e+09	3.67652e+09	3.77506e+09	3.3942e+09
FALSE	High	Master Protein	7.78402e+18	5992	B0I1T2	Unconventional myosin-Ig OS=Homo sapiens OX=9606 GN=MYO1G PE=1 SV=2	MYO1G	45	33	187	31	33	1018	116.4	392.53	0	1.264	0.799	0.643	0.34	-0.32	-0.64	36.91	28.6	9.77	104.8	124.2	71	10.29	10.71	6.05	3	3	3	120.8	100	103.6	122.9	107.1	132.7	67.1	75.6	70.2	1.14973e+09	9.5151e+08	9.86196e+08	1.16932e+09	1.01861e+09	1.26273e+09
FALSE	High	Master Protein	5.23201e+18	5116	P14317	Hematopoietic lineage cell-specific protein OS=Homo sapiens OX=9606 GN=HCLS1 PE=1 SV=3	HCLS1	44	19	286	19	19	486	54	846.28	0	0.507	0.47	0.974	-0.98	-1.09	-0.04	8.96	4.3	20.16	147.3	77.1	75.6	1.99	1.03	5.11	3	3	3	150.6	147.2	144.7	76.2	77.1	77.8	71.6	79.3	75.5	8.08044e+09	7.89766e+09	7.76664e+09	4.09117e+09	4.13594e+09	4.17629e+09
FALSE	High	Master Protein	6.65327e+18	5590	Q14157	Ubiquitin-associated protein 2-like OS=Homo sapiens OX=9606 GN=UBAP2L PE=1 SV=2	UBAP2L	33	21	198	21	21	1087	114.5	572.64	0	0.586	0.663	1.114	-0.77	-0.59	0.16	9.52	13.15	26.86	135.3	78.8	85.9	8.08	1.64	5.23	3	3	3	133.3	125.3	146.9	77.4	79.7	77.6	83.4	91.8	84.6	2.22764e+09	2.09371e+09	2.45482e+09	1.29387e+09	1.33234e+09	1.2967e+09
FALSE	High	Master Protein	4.63649e+18	4861	P14868	Aspartate--tRNA ligase, cytoplasmic OS=Homo sapiens OX=9606 GN=DARS PE=1 SV=2	DARS	72	33	298	33	33	501	57.1	616.33	0	1.151	1.097	0.968	0.2	0.13	-0.05	21.11	13.4	18.56	94	108.1	98	4.77	15.21	4.38	3	3	3	89.3	97.9	92	105.8	97.4	129.9	95.9	100.1	91.7	3.47354e+09	3.81075e+09	3.57836e+09	4.11542e+09	3.78963e+09	5.05504e+09
FALSE	High	Master Protein	-8.57971e+18	241	O00267	Transcription elongation factor SPT5 OS=Homo sapiens OX=9606 GN=SUPT5H PE=1 SV=1	SUPT5H	40	31	164	31	31	1087	120.9	336.52	0	0.678	0.533	0.818	-0.56	-0.91	-0.29	13.77	12.14	19.06	151.6	88.6	59.8	3.5	8.28	5.91	3	3	3	146.4	155.9	155.2	79.2	90.8	92.5	61.2	62.8	56	8.35074e+08	8.89707e+08	8.85544e+08	4.51676e+08	5.17747e+08	5.27761e+08
FALSE	High	Master Protein	-7.66767e+18	557	O60264	SWI/SNF-related matrix-associated actin-dependent regulator of chromatin subfamily A member 5 OS=Homo sapiens OX=9606 GN=SMARCA5 PE=1 SV=1	SMARCA5	41	43	233	30	43	1052	121.8	433.14	0	0.519	0.435	0.805	-0.95	-1.2	-0.31	8.7	6.5	24.14	154.2	77.9	67.9	7.37	2.65	9.41	3	3	3	139.4	160.4	156.8	75.9	79.2	79.7	76.4	69	63.4	1.51543e+09	1.74346e+09	1.70438e+09	8.24923e+08	8.60831e+08	8.66598e+08
FALSE	High	Master Protein	-3.10485e+18	2125	Q9UKY7	Protein CDV3 homolog OS=Homo sapiens OX=9606 GN=CDV3 PE=1 SV=1	CDV3	74	14	179	14	14	258	27.3	569.48	0	1.279	1.14	0.877	0.35	0.19	-0.19	25.53	9.94	14.51	86.5	115.3	98.2	2.19	3.9	2.32	3	3	3	88.4	84.7	87.4	116.5	108.9	116.6	96.8	99.3	101.4	3.0694e+09	2.94186e+09	3.03488e+09	4.04418e+09	3.77923e+09	4.04926e+09
FALSE	High	Master Protein	4.75128e+18	4897	P06748	Nucleophosmin OS=Homo sapiens OX=9606 GN=NPM1 PE=1 SV=2	NPM1	47	12	718	11	12	294	32.6	1803.77	0	0.507	0.662	1.287	-0.98	-0.59	0.36	11.28	12.43	44.57	139.3	67.6	93.1	2.32	6.39	5.8	3	3	3	136.1	142.5	139.7	71.8	67.8	63.2	98.1	93.4	87.4	2.45635e+10	2.57294e+10	2.52116e+10	1.29633e+10	1.22404e+10	1.1405e+10
FALSE	High	Master Protein	2.71662e+18	4164	O75367	Core histone macro-H2A.1 OS=Homo sapiens OX=9606 GN=H2AFY PE=1 SV=4	H2AFY	60	20	310	18	18	372	39.6	834.2	2	0.936	0.917	1.019	-0.1	-0.13	0.03	19.65	12.42	24.23	104.1	100	95.9	2.47	3.68	0.75	3	3	3	107.5	103.4	102.7	96.4	103.7	99.4	95.3	95.2	96.4	8.87164e+09	8.53415e+09	8.47839e+09	7.95871e+09	8.56121e+09	8.20321e+09
FALSE	High	Master Protein	8.36912e+18	6181	Q07065	Cytoskeleton-associated protein 4 OS=Homo sapiens OX=9606 GN=CKAP4 PE=1 SV=2	CKAP4	55	26	220	25	25	602	66	609.33	0	5.765	1.685	0.294	2.53	0.75	-1.77	28.07	28.86	2.61	31.5	211.1	57.5	5.9	1.45	2.78	3	3	3	31.9	31.6	28.6	212.2	212.8	207.2	57.4	57.8	60.4	5.78054e+08	5.73625e+08	5.19067e+08	3.84985e+09	3.86017e+09	3.75933e+09
FALSE	High	Master Protein	-2.12899e+18	2456	Q92888	Rho guanine nucleotide exchange factor 1 OS=Homo sapiens OX=9606 GN=ARHGEF1 PE=1 SV=2	ARHGEF1	40	32	269	32	32	912	102.4	637.93	0	0.851	1.046	1.228	-0.23	0.06	0.3	23.77	28.66	29.65	100.4	88.7	110.9	1.52	7.26	0.37	3	3	3	97.6	100	100.4	84.5	88.4	97.2	110.5	110.3	111.1	1.82507e+09	1.87039e+09	1.87711e+09	1.57914e+09	1.65234e+09	1.81762e+09
FALSE	High	Master Protein	4.98944e+18	4997	P48506	Glutamate--cysteine ligase catalytic subunit OS=Homo sapiens OX=9606 GN=GCLC PE=1 SV=2	GCLC	55	28	194	28	28	637	72.7	506.38	0	1.772	5.008	2.797	0.83	2.32	1.48	28.02	29.24	29.58	37.6	66.5	195.8	15.74	8.55	6.66	3	3	3	32.4	36.8	44.2	65	61.3	72.4	191.4	185.8	210.7	4.84822e+08	5.50395e+08	6.60935e+08	9.72516e+08	9.16541e+08	1.08292e+09
FALSE	High	Master Protein	-6.62527e+18	888	Q8N163	Cell cycle and apoptosis regulator protein 2 OS=Homo sapiens OX=9606 GN=CCAR2 PE=1 SV=2	CCAR2	50	30	217	30	30	923	102.8	589.48	0	0.657	0.693	0.996	-0.61	-0.53	-0.01	13.8	8.91	28.35	128.9	86	85	2.2	6.26	5.22	3	3	3	130.8	125.4	129.7	79	86.6	89.3	85.6	82.4	91.3	2.60741e+09	2.50114e+09	2.58731e+09	1.57606e+09	1.72599e+09	1.78114e+09
FALSE	High	Master Protein	-3.89553e+18	1857	Q86UE4	Protein LYRIC OS=Homo sapiens OX=9606 GN=MTDH PE=1 SV=2	MTDH	46	24	260	24	24	582	63.8	725.93	0	0.78	1.062	1.329	-0.36	0.09	0.41	18.23	18.53	25.54	101.8	81.6	116.6	3.3	1.33	4.73	3	3	3	97.3	102	103.8	81.8	83.6	81.7	116.9	111	122	3.08615e+09	3.23387e+09	3.29121e+09	2.59394e+09	2.65217e+09	2.59054e+09
FALSE	High	Master Protein	6.53455e+18	5551	Q09028	Histone-binding protein RBBP4 OS=Homo sapiens OX=9606 GN=RBBP4 PE=1 SV=3	RBBP4	67	15	172	10	10	425	47.6	434.05	0	0.217	0.209	0.97	-2.2	-2.26	-0.04	2.04	1.51	22.84	223.9	35.4	40.7	2.94	8	13.48	3	3	3	216	222.9	229.1	40.4	35.3	35.2	40.5	45.8	34.9	3.01218e+09	3.1079e+09	3.19493e+09	5.62944e+08	4.91749e+08	4.91308e+08
FALSE	High	Master Protein	7.75132e+18	5984	P33121	Long-chain-fatty-acid--CoA ligase 1 OS=Homo sapiens OX=9606 GN=ACSL1 PE=1 SV=1	ACSL1	54	29	260	28	28	698	77.9	632.03	1	3.142	1.021	0.331	1.65	0.03	-1.6	24.43	27.98	2.55	55.5	187.8	56.8	5.57	2.56	6.1	3	3	3	55.1	52.9	59	181	186.4	190.5	56.4	56.3	62.5	1.2523e+09	1.20205e+09	1.34115e+09	4.11556e+09	4.23789e+09	4.33115e+09
FALSE	High	Master Protein	-8.27738e+18	351	Q14683	Structural maintenance of chromosomes protein 1A OS=Homo sapiens OX=9606 GN=SMC1A PE=1 SV=2	SMC1A	35	35	181	34	35	1233	143.1	354.95	0	0.41	0.319	0.803	-1.29	-1.65	-0.32	7.77	4.23	21.93	191.9	61.5	46.7	2.73	13.22	12.92	3	3	3	195.6	186.1	194.6	54.6	71.1	62.3	47.3	38.6	49.7	1.36272e+09	1.29612e+09	1.3554e+09	3.80156e+08	4.95533e+08	4.34202e+08
FALSE	High	Master Protein	2.06452e+18	3939	Q92841	Probable ATP-dependent RNA helicase DDX17 OS=Homo sapiens OX=9606 GN=DDX17 PE=1 SV=2	DDX17	50	33	484	24	24	729	80.2	927.48	11	0.622	0.593	0.991	-0.69	-0.75	-0.01	13.64	14	24.12	148.6	75.3	76.1	2.02	2.11	2.02	3	3	3	152	146	148.5	72.9	75.3	75.9	78.2	75.1	76.1	1.27061e+10	1.22053e+10	1.24119e+10	6.09578e+09	6.29066e+09	6.34667e+09
FALSE	High	Master Protein	2.74995e+18	4175	P0DMV9	Heat shock 70 kDa protein 1B OS=Homo sapiens OX=9606 GN=HSPA1B PE=1 SV=1	HSPA1B	49	25	312	13	16	641	70	803.77	7	1.356	0.898	0.681	0.44	-0.16	-0.56	35.39	16.88	11.73	93.6	122.1	84.3	3.92	3.28	1.17	3	3	3	91.6	98.5	92.6	120.7	127.3	120	83.4	82	83.9	1.88712e+09	2.02741e+09	1.90605e+09	2.48631e+09	2.62206e+09	2.47156e+09
FALSE	High	Master Protein	1.96471e+18	3899	O43776	Asparagine--tRNA ligase, cytoplasmic OS=Homo sapiens OX=9606 GN=NARS PE=1 SV=1	NARS	46	22	320	22	22	548	62.9	773.15	0	0.921	1.536	1.66	-0.12	0.62	0.73	19.11	16.97	15.58	85.4	81	133.5	3.77	0.71	1.64	3	3	3	85.6	81.4	87.6	81.3	80.3	81.2	133.9	132.2	136.6	3.51033e+09	3.33579e+09	3.59244e+09	3.33162e+09	3.28986e+09	3.32921e+09
FALSE	High	Master Protein	-1.01135e+18	2855	P49736	DNA replication licensing factor MCM2 OS=Homo sapiens OX=9606 GN=MCM2 PE=1 SV=4	MCM2	39	28	92	28	28	904	101.8	231.87	0	0.131	0.151	1.166	-2.93	-2.73	0.22	1.12	2.78	66.15	252.7	25.4	21.9	1.96	14.96	26.51	3	3	3	256	246.2	252.2	19.4	25.4	25.5	32.8	21.8	20.8	2.39128e+09	2.30009e+09	2.35596e+09	1.81132e+08	2.3705e+08	2.3861e+08
FALSE	High	Master Protein	-6.19956e+18	1042	Q86XP3	ATP-dependent RNA helicase DDX42 OS=Homo sapiens OX=9606 GN=DDX42 PE=1 SV=1	DDX42	46	30	154	30	30	938	102.9	370.91	0	0.376	0.408	1.056	-1.41	-1.29	0.08	8.3	6.01	41.71	181.5	53	65.5	4.66	28.87	2.11	3	3	3	187.4	177.1	170.9	43.9	75.5	51.7	66	63.5	64	1.29834e+09	1.22733e+09	1.18431e+09	3.03936e+08	5.23125e+08	3.58568e+08
FALSE	High	Master Protein	6.07325e+18	5402	Q99575	Ribonucleases P/MRP protein subunit POP1 OS=Homo sapiens OX=9606 GN=POP1 PE=1 SV=2	POP1	38	25	142	25	25	1024	114.6	364.51	0	0.55	0.791	1.425	-0.86	-0.34	0.51	15.28	29.51	50.54	132.8	71.6	95.6	8.54	24.97	15.92	3	3	3	139.9	130.1	117.9	50.3	70.1	84.1	93.6	92.6	121.4	5.67674e+08	5.27717e+08	4.78285e+08	2.03945e+08	2.84302e+08	3.41363e+08
FALSE	High	Master Protein	-8.02924e+18	428	Q92614	Unconventional myosin-XVIIIa OS=Homo sapiens OX=9606 GN=MYO18A PE=1 SV=3	MYO18A	24	38	132	38	38	2054	233	282.97	0	0.511	0.475	0.91	-0.97	-1.07	-0.14	10.57	7.57	29.19	142.6	77.4	80.1	1.71	2.96	2.36	3	3	3	139.5	144.3	141.4	76.2	80.4	76.7	79.3	79.4	82.7	8.13451e+08	8.41586e+08	8.24637e+08	4.44498e+08	4.69179e+08	4.47583e+08
FALSE	High	Master Protein	3.09287e+18	4299	O14841	5-oxoprolinase OS=Homo sapiens OX=9606 GN=OPLAH PE=1 SV=3	OPLAH	40	33	171	33	33	1288	137.4	428.76	0	1.599	1.702	1.125	0.68	0.77	0.17	29.06	43.63	31.28	65.1	120.6	114.3	15.6	7.1	2.4	3	3	3	54	65.9	74	108.5	122	123.8	120.5	115.6	115.6	3.38642e+08	4.13056e+08	4.6442e+08	6.80479e+08	7.65376e+08	7.76706e+08
FALSE	High	Master Protein	-2.36417e+18	2379	Q00653	Nuclear factor NF-kappa-B p100 subunit OS=Homo sapiens OX=9606 GN=NFKB2 PE=1 SV=4	NFKB2	47	30	195	30	30	900	96.7	475.23	0	2.677	1.057	0.378	1.42	0.08	-1.4	40.85	38.37	3.42	66.9	174.4	58.7	2.81	4.88	5.67	3	3	3	67.6	69.2	65.4	176.1	164	180.2	59.3	62.5	55.8	8.75766e+08	8.96287e+08	8.47422e+08	2.28142e+09	2.1244e+09	2.33556e+09
FALSE	High	Master Protein	4.99643e+18	5004	Q9NZB2	Constitutive coactivator of PPAR-gamma-like protein 1 OS=Homo sapiens OX=9606 GN=FAM120A PE=1 SV=2	FAM120A	36	28	174	27	28	1118	121.8	427.89	0	0.866	1.18	1.294	-0.21	0.24	0.37	27.95	30.03	40.92	94.7	84.1	121.2	7.86	7.86	10.72	3	3	3	95	93.1	107.3	84.5	88.5	75.8	104.6	129.5	121.7	6.52875e+08	6.39474e+08	7.37542e+08	5.80338e+08	6.08323e+08	5.20652e+08
FALSE	High	Master Protein	7.12967e+18	5756	P52209	6-phosphogluconate dehydrogenase, decarboxylating OS=Homo sapiens OX=9606 GN=PGD PE=1 SV=3	PGD	64	23	572	23	23	483	53.1	1232.13	0	1.694	2.059	1.144	0.76	1.04	0.19	38.68	19.65	32.57	63.6	111.8	124.6	1.33	1.59	0.48	3	3	3	63.9	63.9	62.4	109.3	112.5	112.3	125.8	125.1	124.6	9.11885e+09	9.13005e+09	8.91584e+09	1.56115e+10	1.60694e+10	1.60274e+10
FALSE	High	Master Protein	-1.03707e+18	2847	P31943	Heterogeneous nuclear ribonucleoprotein H OS=Homo sapiens OX=9606 GN=HNRNPH1 PE=1 SV=4	HNRNPH1	53	16	592	8	8	449	49.2	1250.88	9	0.527	0.566	1.059	-0.92	-0.82	0.08	7.23	6.35	25.16	144.7	75.6	79.6	2.7	2.17	2.64	3	3	3	140	143.7	147.7	77.8	75.1	74.9	82.7	79	79.1	1.59349e+10	1.63628e+10	1.68183e+10	8.86181e+09	8.55242e+09	8.52424e+09
FALSE	High	Master Protein	-1.01707e+18	2852	O95782	AP-2 complex subunit alpha-1 OS=Homo sapiens OX=9606 GN=AP2A1 PE=1 SV=3	AP2A1	53	40	286	30	30	977	107.5	650.54	9	1.149	1.125	1.024	0.2	0.17	0.03	29	23.2	17.52	93.8	103.6	102.6	4.56	4.52	3.15	3	3	3	99.2	94	90.7	103.9	104	96	102.9	107.7	101.4	2.42696e+09	2.29955e+09	2.21773e+09	2.54139e+09	2.54438e+09	2.34893e+09
FALSE	High	Master Protein	8.66023e+18	6282	A0FGR8	Extended synaptotagmin-2 OS=Homo sapiens OX=9606 GN=ESYT2 PE=1 SV=1	ESYT2	39	26	226	26	26	921	102.3	563.67	0	0.756	0.834	1.122	-0.4	-0.26	0.17	21.75	19.44	33.19	120.8	92.5	86.7	0.69	5.34	0.57	3	3	3	120.5	120.9	122.1	96.9	87.1	92.5	87.1	86.7	86.1	2.99844e+09	3.00723e+09	3.03804e+09	2.41155e+09	2.16695e+09	2.30179e+09
FALSE	High	Master Protein	5.07066e+18	5044	P55160	Nck-associated protein 1-like OS=Homo sapiens OX=9606 GN=NCKAP1L PE=1 SV=3	NCKAP1L	39	31	219	31	31	1127	128.1	471.2	0	1.2	1.438	1.217	0.26	0.52	0.28	33.28	24.86	26.33	80.9	100.7	118.3	4.34	0.69	2.27	3	3	3	82.7	76.1	81	101.1	100.8	99.8	117.4	118.5	122.5	1.03464e+09	9.51053e+08	1.01322e+09	1.26452e+09	1.2608e+09	1.24792e+09
FALSE	High	Master Protein	-1.9149e+18	2525	P08240	Signal recognition particle receptor subunit alpha OS=Homo sapiens OX=9606 GN=SRPRA PE=1 SV=2	SRPRA	47	24	225	24	24	638	69.8	545.49	0	1.151	1.624	1.455	0.2	0.7	0.54	32.94	28.47	30	83.2	91.7	125.1	3.75	3.4	1.31	3	3	3	80.4	83	86.6	96.3	90.4	91.4	125.1	124.7	122.1	2.05415e+09	2.11908e+09	2.21272e+09	2.46034e+09	2.31008e+09	2.33522e+09
FALSE	High	Master Protein	4.19295e+18	4692	P06756	Integrin alpha-V OS=Homo sapiens OX=9606 GN=ITGAV PE=1 SV=2	ITGAV	41	36	202	36	36	1048	116	497.27	0	3.254	4.954	1.475	1.7	2.31	0.56	41.41	47.13	32.98	41.8	110.3	147.9	2.06	1.82	4.85	3	3	3	41.5	42.4	40.7	112.6	109.4	108.9	146.7	141.9	156	5.67865e+08	5.80635e+08	5.57263e+08	1.54088e+09	1.49716e+09	1.49e+09
FALSE	High	Master Protein	5.41368e+18	5185	O15143	Actin-related protein 2/3 complex subunit 1B OS=Homo sapiens OX=9606 GN=ARPC1B PE=1 SV=3	ARPC1B	58	16	254	15	15	372	40.9	732.83	1	1.128	1.282	1.12	0.17	0.36	0.16	27.33	13.21	22.82	88.1	100.7	111.3	1.04	5.32	0.7	3	3	3	88.3	86.7	88.3	106.2	95.4	100.9	110.6	111.5	112.2	8.0023e+09	7.85809e+09	8.0002e+09	9.62334e+09	8.65043e+09	9.14371e+09
FALSE	High	Master Protein	-9.33507e+17	2884	P48634	Protein PRRC2A OS=Homo sapiens OX=9606 GN=PRRC2A PE=1 SV=3	PRRC2A	26	33	172	32	32	2157	228.7	408.62	0	0.547	0.583	1.083	-0.87	-0.78	0.12	7.73	7.4	28.78	155.8	80.3	63.8	2.3	4.28	4	3	3	3	156.2	157.2	150.6	79.7	86.1	80.5	60.4	64	65.2	2.7354e+09	2.75268e+09	2.63732e+09	1.39449e+09	1.50775e+09	1.40946e+09
FALSE	High	Master Protein	-6.9446e+18	780	Q460N5	Protein mono-ADP-ribosyltransferase PARP14 OS=Homo sapiens OX=9606 GN=PARP14 PE=1 SV=3	PARP14	30	38	116	38	38	1801	202.7	221.24	0	2.677	0.736	0.307	1.42	-0.44	-1.7	51.54	34.8	9.24	61.7	205.5	32.8	18.96	6.57	17.44	3	3	3	71.6	63.5	48.7	212.8	211.5	188.9	28.6	40.5	33.8	2.34583e+08	2.0788e+08	1.59523e+08	6.96961e+08	6.92611e+08	6.18728e+08
FALSE	High	Master Protein	-2.0881e+18	2471	Q13310	Polyadenylate-binding protein 4 OS=Homo sapiens OX=9606 GN=PABPC4 PE=1 SV=1	PABPC4	47	29	400	17	21	644	70.7	846.08	10	0.774	0.699	0.927	-0.37	-0.52	-0.11	18.26	9.05	26.3	122.2	91.1	86.7	3.48	3.76	1.81	3	3	3	127.3	121.1	119.2	87.7	90.2	94.4	85.9	85.6	88.5	1.06843e+10	1.01571e+10	1.0003e+10	7.3568e+09	7.57134e+09	7.9244e+09
FALSE	High	Master Protein	-4.21293e+18	1751	Q14289	Protein-tyrosine kinase 2-beta OS=Homo sapiens OX=9606 GN=PTK2B PE=1 SV=2	PTK2B	44	36	218	35	35	1009	115.8	478.33	1	1.826	1.536	0.832	0.87	0.62	-0.27	37.36	32.01	17.28	67.5	129.7	102.8	2.74	8.15	2.94	3	3	3	67.2	64.2	67.5	129.1	143.4	122.3	99	102.3	105	7.54623e+08	7.21358e+08	7.58462e+08	1.45032e+09	1.61047e+09	1.37446e+09
FALSE	High	Master Protein	5.54516e+18	5224	P07954	Fumarate hydratase, mitochondrial OS=Homo sapiens OX=9606 GN=FH PE=1 SV=3	FH	59	20	207	20	20	510	54.6	608.94	0	0.752	0.917	1.192	-0.41	-0.13	0.25	16.58	14.47	20.66	80.3	144	75.8	1.59	42.98	58.2	3	3	3	74.7	75.8	77.1	157.8	60.9	135.9	69.1	71.5	177.1	3.54398e+09	3.59756e+09	3.65817e+09	7.48787e+09	2.89054e+09	6.44959e+09
FALSE	High	Master Protein	2.92183e+18	4242	Q99714	3-hydroxyacyl-CoA dehydrogenase type-2 OS=Homo sapiens OX=9606 GN=HSD17B10 PE=1 SV=3	HSD17B10	89	18	239	18	18	261	26.9	592.71	0	0.896	0.968	1.059	-0.16	-0.05	0.08	32.07	22.31	29.95	103.3	94.1	102.6	4.36	3.48	3.05	3	3	3	108.1	99.1	103.6	94.4	91.3	97.9	104.3	102.9	98.4	2.09849e+09	1.92304e+09	2.01162e+09	1.83249e+09	1.77319e+09	1.90074e+09
FALSE	High	Master Protein	4.57896e+18	4842	P31930	Cytochrome b-c1 complex subunit 1, mitochondrial OS=Homo sapiens OX=9606 GN=UQCRC1 PE=1 SV=3	UQCRC1	56	17	195	17	17	480	52.6	581.33	0	1.139	1.249	1.124	0.19	0.32	0.17	17.47	16.88	16.51	89.1	100.6	110.3	0.87	2.9	4	3	3	3	87.6	89.1	88.7	100.2	103.4	97.5	116.1	107.5	109.8	3.08298e+09	3.13507e+09	3.12106e+09	3.5255e+09	3.63621e+09	3.43173e+09
FALSE	High	Master Protein	-2.06446e+18	2475	Q96QK1	Vacuolar protein sorting-associated protein 35 OS=Homo sapiens OX=9606 GN=VPS35 PE=1 SV=2	VPS35	43	31	256	30	31	796	91.6	597.93	0	0.942	1.079	1.185	-0.09	0.11	0.25	24.9	26.76	24.48	97.6	91.3	111.2	8.31	0.88	1.51	3	3	3	93.3	96.7	109	90.4	91.8	90.5	110.2	107.5	110.6	2.13881e+09	2.21834e+09	2.50022e+09	2.07353e+09	2.10609e+09	2.07526e+09
FALSE	High	Master Protein	-4.77071e+18	1555	Q5GLZ8	Probable E3 ubiquitin-protein ligase HERC4 OS=Homo sapiens OX=9606 GN=HERC4 PE=1 SV=1	HERC4	39	27	127	27	27	1057	118.5	306.43	0	2.373	1.057	0.487	1.25	0.08	-1.04	45.11	59.71	10.43	50.1	187.3	62.6	14.26	6.04	20.03	3	3	3	50.1	48.7	62.7	170.7	191.6	187.4	62.6	75.7	50.5	2.08068e+08	2.02355e+08	2.60214e+08	7.08658e+08	7.95576e+08	7.77968e+08
FALSE	High	Master Protein	-2.5324e+17	3118	Q9H2M9	Rab3 GTPase-activating protein non-catalytic subunit OS=Homo sapiens OX=9606 GN=RAB3GAP2 PE=1 SV=1	RAB3GAP2	38	42	236	42	42	1393	155.9	436.5	0	0.879	0.927	1.01	-0.19	-0.11	0.01	24.71	20.49	25.51	111.4	101.1	87.6	13.23	16.11	0.88	3	3	3	89	110.6	114.9	128	95.8	100.4	87	86.4	87.9	1.04875e+09	1.30287e+09	1.3537e+09	1.50762e+09	1.1284e+09	1.18253e+09
FALSE	High	Master Protein	4.20411e+18	4696	Q07960	Rho GTPase-activating protein 1 OS=Homo sapiens OX=9606 GN=ARHGAP1 PE=1 SV=1	ARHGAP1	69	21	257	21	21	439	50.4	599.23	0	0.877	0.943	1.145	-0.19	-0.09	0.2	22.71	19.21	24.97	104.2	90.7	105.1	1.47	1.4	2.03	3	3	3	104.3	104.6	101.9	90.8	91.4	89	108.4	104.4	105.2	3.06429e+09	3.07404e+09	2.99229e+09	2.66613e+09	2.68626e+09	2.61405e+09
FALSE	High	Master Protein	-3.9922e+18	1818	O75044	SLIT-ROBO Rho GTPase-activating protein 2 OS=Homo sapiens OX=9606 GN=SRGAP2 PE=1 SV=3	SRGAP2	39	31	159	14	28	1071	120.8	332.77	3	1.534	0.816	0.559	0.62	-0.29	-0.84	36.39	24.27	13.65	92.7	134.1	73.2	26.38	10.79	11.35	3	3	3	127.7	80.9	85.4	121.1	146.6	123.6	66.4	67.4	80.9	8.6207e+08	5.45671e+08	5.76491e+08	8.17404e+08	9.89594e+08	8.33942e+08
FALSE	High	Master Protein	-3.00041e+18	2174	O15357	Phosphatidylinositol 3,4,5-trisphosphate 5-phosphatase 2 OS=Homo sapiens OX=9606 GN=INPPL1 PE=1 SV=2	INPPL1	39	36	223	33	33	1258	138.5	434.22	0	0.729	0.822	1.228	-0.46	-0.28	0.3	17.73	19.96	27.74	116.7	79	104.3	9.12	17.22	4.29	3	3	3	110.6	131.1	114.8	68.3	95.6	77.7	102.6	95.7	103.7	5.89256e+08	6.98701e+08	6.1188e+08	3.63987e+08	5.09513e+08	4.14292e+08
FALSE	High	Master Protein	2.08534e+18	3945	Q13501	Sequestosome-1 OS=Homo sapiens OX=9606 GN=SQSTM1 PE=1 SV=1	SQSTM1	60	14	110	14	14	440	47.7	364.55	0	0.223	0.092	0.548	-2.17	-3.45	-0.87	1.15	0.8	13.99	233.5	48.7	17.8	3.54	6.87	4.75	3	3	3	235.2	242.3	225.7	44.1	50.3	49.1	17.9	18.5	16.9	2.55886e+09	2.63637e+09	2.45635e+09	4.80009e+08	5.47798e+08	5.33725e+08
FALSE	High	Master Protein	3.03869e+18	4279	Q8WWM7	Ataxin-2-like protein OS=Homo sapiens OX=9606 GN=ATXN2L PE=1 SV=2	ATXN2L	33	25	210	25	25	1075	113.3	500.48	0	0.738	0.648	0.896	-0.44	-0.63	-0.16	12.47	11.65	20.27	128.1	92.4	79.5	3.32	3.75	2.07	3	3	3	123.1	131.2	129.4	93.4	88.7	95.5	77.7	80.7	80.3	1.90376e+09	2.02878e+09	2.00057e+09	1.44346e+09	1.37096e+09	1.47567e+09
FALSE	High	Master Protein	-6.49693e+18	940	Q13509	Tubulin beta-3 chain OS=Homo sapiens OX=9606 GN=TUBB3 PE=1 SV=2	TUBB3	55	21	1234	4	4	450	50.4	2339.53	0	1.891	3.832	1.763	0.92	1.94	0.82	19.63	13.55	20.14	59.1	90.3	150.6	63.93	10.96	7.33	3	3	3	29.2	56	111.3	101.6	85.5	83.6	155.6	142.6	134.7	1.39795e+07	2.67791e+07	5.32699e+07	4.86247e+07	4.09064e+07	4.00171e+07
FALSE	High	Master Protein	-4.32393e+18	1715	P43405	Tyrosine-protein kinase SYK OS=Homo sapiens OX=9606 GN=SYK PE=1 SV=1	SYK	54	27	174	26	27	635	72	390.96	0	0.708	0.603	0.909	-0.5	-0.73	-0.14	17.95	10.98	26.32	129.1	89.6	81.3	2.86	3.23	6.8	3	3	3	127.8	129	134.8	94.3	88.9	89.6	81.2	82.1	72.4	1.52525e+09	1.53951e+09	1.60851e+09	1.12492e+09	1.06052e+09	1.06902e+09
FALSE	High	Master Protein	7.94437e+18	6040	O94979	Protein transport protein Sec31A OS=Homo sapiens OX=9606 GN=SEC31A PE=1 SV=3	SEC31A	33	30	216	30	30	1220	132.9	479.17	0	1.15	1.316	1.128	0.2	0.4	0.17	30.12	27.31	22.85	80.7	88.7	130.6	16.88	24.77	16.91	3	3	3	79.5	63.1	88.9	128.4	84	87.4	140.2	128.7	99.8	1.17101e+09	9.29302e+08	1.308e+09	1.89087e+09	1.23599e+09	1.28655e+09
FALSE	High	Master Protein	-5.34181e+18	1360	P16885	1-phosphatidylinositol 4,5-bisphosphate phosphodiesterase gamma-2 OS=Homo sapiens OX=9606 GN=PLCG2 PE=1 SV=4	PLCG2	40	37	208	36	36	1265	147.8	486.86	1	0.734	0.694	0.986	-0.45	-0.53	-0.02	20.66	17.27	38.68	129.3	87.7	83	8.1	10.31	5.37	3	3	3	115.9	134.6	132.8	75	90.2	90.1	83.7	85.3	92.5	8.75683e+08	1.01723e+09	1.00395e+09	5.66462e+08	6.81853e+08	6.80758e+08
FALSE	High	Master Protein	7.86245e+18	6016	P32455	Guanylate-binding protein 1 OS=Homo sapiens OX=9606 GN=GBP1 PE=1 SV=2	GBP1	50	27	184	20	20	592	67.9	382.17	9	22.041	1.189	0.061	4.46	0.25	-4.04	118.64	79.4	0.42	10	276.6	13.3	10.65	2.48	6.44	3	3	3	11.3	9.2	10	269.1	276.8	282.7	13.3	12.9	14.6	4.88699e+08	3.95818e+08	4.32832e+08	1.16087e+10	1.19416e+10	1.21987e+10
FALSE	High	Master Protein	5.29984e+18	5141	P42166	Lamina-associated polypeptide 2, isoform alpha OS=Homo sapiens OX=9606 GN=TMPO PE=1 SV=2	TMPO	58	26	170	18	18	694	75.4	413.77	8	0.416	0.354	0.819	-1.27	-1.5	-0.29	9.46	8.2	23.54	163.1	73.6	63.2	0.69	10.51	4.91	3	3	3	159.6	161.6	161.4	69.2	84.4	72.9	62.6	61.1	67.1	2.96072e+09	2.99797e+09	2.99443e+09	1.28427e+09	1.56622e+09	1.35176e+09
FALSE	High	Master Protein	-5.16006e+17	3027	Q14566	DNA replication licensing factor MCM6 OS=Homo sapiens OX=9606 GN=MCM6 PE=1 SV=1	MCM6	44	30	108	30	30	821	92.8	269.98	0	0.105	0.073	0.703	-3.26	-3.78	-0.51	0.41	0.14	23.59	279.2	16.2	4.6	3.89	24.69	10.84	3	3	3	288.9	283.5	267.9	16.4	18.7	11.2	4.8	3.9	4.7	3.08528e+09	3.02816e+09	2.86155e+09	1.75277e+08	1.99628e+08	1.20119e+08
FALSE	High	Master Protein	-8.43894e+18	297	O00116	Alkyldihydroxyacetonephosphate synthase, peroxisomal OS=Homo sapiens OX=9606 GN=AGPS PE=1 SV=1	AGPS	51	24	189	24	24	658	72.9	479.26	0	0.903	0.804	0.886	-0.15	-0.31	-0.18	28.7	23.43	26.55	125.4	92.4	82.3	3.87	9.1	4.6	3	3	3	129.6	124.9	119.9	82.5	99	92.1	82	81.6	88.4	1.79067e+09	1.72606e+09	1.6571e+09	1.14007e+09	1.36846e+09	1.27206e+09
FALSE	High	Master Protein	-6.44192e+18	962	P51610	Host cell factor 1 OS=Homo sapiens OX=9606 GN=HCFC1 PE=1 SV=2	HCFC1	26	32	192	31	32	2035	208.6	426.13	0	0.445	0.394	0.931	-1.17	-1.34	-0.1	4.8	4.16	18.17	168	68.3	63.7	1.26	9.26	6.77	3	3	3	169.3	165.4	168.8	59.9	71.8	68.7	64	61.8	70.3	1.60215e+09	1.56565e+09	1.59781e+09	5.66669e+08	6.79456e+08	6.50066e+08
FALSE	High	Master Protein	8.68844e+17	3508	P48444	Coatomer subunit delta OS=Homo sapiens OX=9606 GN=ARCN1 PE=1 SV=1	ARCN1	52	30	310	30	30	511	57.2	679.81	0	0.941	0.726	0.772	-0.09	-0.46	-0.37	21.57	9.37	12.14	108.9	111	80.1	3.61	7.18	5.64	3	3	3	105	109	112.8	100.3	111.2	115.5	78.6	87.3	80.2	4.23284e+09	4.39656e+09	4.55002e+09	4.04552e+09	4.48276e+09	4.65882e+09
FALSE	High	Master Protein	7.51206e+18	5905	P63244	Receptor of activated protein C kinase 1 OS=Homo sapiens OX=9606 GN=RACK1 PE=1 SV=3	RACK1	79	19	441	19	19	317	35.1	1105.18	0	0.861	1.086	1.267	-0.22	0.12	0.34	17.83	11.92	21.37	102.4	90.6	107	3.06	0.59	1.75	3	3	3	104.6	102.9	98.5	90.9	91.9	91	108.1	107.5	104.6	1.13704e+10	1.11866e+10	1.07124e+10	9.87816e+09	9.98628e+09	9.89256e+09
FALSE	High	Master Protein	4.93605e+18	4980	O00567	Nucleolar protein 56 OS=Homo sapiens OX=9606 GN=NOP56 PE=1 SV=4	NOP56	59	28	198	28	28	594	66	523.27	0	0.81	1.03	1.237	-0.3	0.04	0.31	18.26	26.44	24.01	100.4	89.4	110.2	6.64	4.67	2.4	3	3	3	107.8	94.4	100.6	89.5	85.4	93.8	110.5	111.4	106.5	1.42913e+09	1.25159e+09	1.33332e+09	1.18673e+09	1.13209e+09	1.2429e+09
FALSE	High	Master Protein	-4.28802e+18	1722	P06744	Glucose-6-phosphate isomerase OS=Homo sapiens OX=9606 GN=GPI PE=1 SV=4	GPI	53	21	435	21	21	558	63.1	854.5	0	1.053	1.519	1.418	0.07	0.6	0.5	34.07	19.83	29.27	82.3	91.2	126.5	2.11	1.55	1.52	3	3	3	80	83.2	82.6	91.6	89.1	91.6	126.9	125.5	129.4	6.31018e+09	6.56614e+09	6.51887e+09	7.22439e+09	7.03206e+09	7.22396e+09
FALSE	High	Master Protein	-7.92306e+17	2930	Q9Y2W1	Thyroid hormone receptor-associated protein 3 OS=Homo sapiens OX=9606 GN=THRAP3 PE=1 SV=2	THRAP3	26	21	200	20	20	955	108.6	547.16	1	0.565	0.487	0.823	-0.82	-1.04	-0.28	8.08	3.57	15.21	144.5	88.3	67.2	3.14	7.97	1.99	3	3	3	151.4	145.9	142.3	89.3	77.5	89.2	66.9	69.6	67.8	2.71056e+09	2.61296e+09	2.54703e+09	1.59925e+09	1.38742e+09	1.5975e+09
FALSE	High	Master Protein	8.28885e+18	6149	P62258	14-3-3 protein epsilon OS=Homo sapiens OX=9606 GN=YWHAE PE=1 SV=1	YWHAE	80	24	883	21	21	255	29.2	1669.05	4	1.008	1.129	1.119	0.01	0.18	0.16	39.81	27	30.05	89.6	99.6	110.8	2.61	1.67	1.29	3	3	3	89.1	89.2	93.2	101.5	99.1	98.3	111.1	110.3	108.3	2.03403e+10	2.03481e+10	2.12762e+10	2.31589e+10	2.26135e+10	2.2431e+10
FALSE	High	Master Protein	-8.54759e+18	253	Q9UKV8	Protein argonaute-2 OS=Homo sapiens OX=9606 GN=AGO2 PE=1 SV=3	AGO2	52	30	177	23	24	859	97.1	360.38	6	1.329	1.268	1.026	0.41	0.34	0.04	36.89	33.77	25.69	89.5	104.3	106.2	22.25	3.89	12.93	3	3	3	63.2	99.2	89.9	104.7	99	106.8	106.7	101.6	128.9	3.59338e+08	5.64265e+08	5.1163e+08	5.95966e+08	5.63429e+08	6.07648e+08
FALSE	High	Master Protein	-1.65631e+18	2629	Q96PP8	Guanylate-binding protein 5 OS=Homo sapiens OX=9606 GN=GBP5 PE=1 SV=1	GBP5	50	24	101	22	22	586	66.6	247.89	3	7.358	0.916	0.267	2.88	-0.13	-1.91	106.48	6.87	2.65	13.9	274.1	12	19.22	5.48	7.86	3	3	3	16.6	11.3	13.7	270.4	291.1	261.8	11.9	10.7	12.5	1.92966e+08	1.31159e+08	1.59078e+08	3.1446e+09	3.38482e+09	3.04458e+09
FALSE	High	Master Protein	1.21722e+18	3627	Q9Y4E8	Ubiquitin carboxyl-terminal hydrolase 15 OS=Homo sapiens OX=9606 GN=USP15 PE=1 SV=3	USP15	43	33	196	31	31	981	112.3	394.95	2	1.284	0.816	0.627	0.36	-0.29	-0.67	40.31	30.75	15.82	92.9	115.2	91.9	14.42	8.81	1.24	3	3	3	111.7	84.9	92.1	114.3	101.7	121.3	91.2	92.4	90.2	1.23722e+09	9.40162e+08	1.02038e+09	1.26613e+09	1.12663e+09	1.34313e+09
FALSE	High	Master Protein	-1.87073e+18	2546	P61160	Actin-related protein 2 OS=Homo sapiens OX=9606 GN=ACTR2 PE=1 SV=1	ACTR2	56	17	650	17	17	394	44.7	1256.63	0	1.19	1.26	1.05	0.25	0.33	0.07	29.58	27.91	23.09	88.7	102.4	108.9	0.86	2.07	2.61	3	3	3	90.1	88.6	89	99.1	102.7	102.8	109.3	112.1	106.4	7.84735e+09	7.71908e+09	7.75183e+09	8.63353e+09	8.94509e+09	8.95577e+09
FALSE	High	Master Protein	7.63014e+18	5949	P14314	Glucosidase 2 subunit beta OS=Homo sapiens OX=9606 GN=PRKCSH PE=1 SV=2	PRKCSH	55	22	389	22	22	528	59.4	766.86	0	0.679	0.685	0.943	-0.56	-0.55	-0.08	16.17	11.13	16.62	130.4	86.1	83.6	1.79	3.49	3.11	3	3	3	127.9	132.6	129.7	85.7	84.9	90.5	83.2	85.3	80.2	7.30762e+09	7.57137e+09	7.41003e+09	4.89408e+09	4.85018e+09	5.16983e+09
FALSE	High	Master Protein	-1.03708e+18	2846	P21796	Voltage-dependent anion-selective channel protein 1 OS=Homo sapiens OX=9606 GN=VDAC1 PE=1 SV=2	VDAC1	74	17	401	16	16	283	30.8	895.91	1	1.183	1.25	1.052	0.24	0.32	0.07	25.98	16.64	22.71	88.3	101.3	110.4	3.33	5.44	3.65	3	3	3	92.8	88.1	87.4	101	96.7	107.7	110.1	111.9	104.3	1.08159e+10	1.02601e+10	1.01769e+10	1.17721e+10	1.12637e+10	1.2546e+10
FALSE	High	Master Protein	5.37048e+18	5168	P22307	Non-specific lipid-transfer protein OS=Homo sapiens OX=9606 GN=SCP2 PE=1 SV=2	SCP2	55	24	250	24	24	547	59	568.44	0	0.768	0.869	1.071	-0.38	-0.2	0.1	17.08	17.45	26.63	115	85.8	99.2	6.94	1.96	0.68	3	3	3	103.8	115.8	118.6	86.1	86.4	89.2	99.5	99.8	100.8	2.97859e+09	3.32146e+09	3.4009e+09	2.46838e+09	2.47731e+09	2.55732e+09
FALSE	High	Master Protein	1.47979e+18	3720	Q9P258	Protein RCC2 OS=Homo sapiens OX=9606 GN=RCC2 PE=1 SV=2	RCC2	62	23	193	23	23	522	56	508.29	0	0.36	0.364	1.024	-1.47	-1.46	0.03	3.7	3.56	26.01	186.7	55.1	58.2	4.72	3.07	7.45	3	3	3	185.7	194.5	176.9	52.5	54.8	55.8	65.1	57.9	56.9	3.6512e+09	3.82311e+09	3.47842e+09	1.0322e+09	1.0769e+09	1.09615e+09
FALSE	High	Master Protein	3.23146e+18	4347	Q15833	Syntaxin-binding protein 2 OS=Homo sapiens OX=9606 GN=STXBP2 PE=1 SV=2	STXBP2	49	22	206	22	22	593	66.4	543.85	0	0.839	0.811	0.988	-0.25	-0.3	-0.02	21.34	14.27	24.21	118.3	91.1	90.6	2.55	1.39	1.87	3	3	3	114.4	120	119	93.2	91.6	90.7	91.6	88.5	91.1	1.55985e+09	1.63669e+09	1.62308e+09	1.27123e+09	1.24967e+09	1.23683e+09
FALSE	High	Master Protein	-2.97409e+18	2187	P20592	Interferon-induced GTP-binding protein Mx2 OS=Homo sapiens OX=9606 GN=MX2 PE=1 SV=1	MX2	52	30	185	27	27	715	82	453.36	0	1.923	0.191	0.106	0.94	-2.39	-3.23	36.06	1.87	0.66	98.9	188	13.1	17.28	7.86	7.34	3	3	3	81.3	96.7	115	183.7	179.4	207.2	11.2	12.8	12.8	8.61472e+08	1.0249e+09	1.21875e+09	1.94763e+09	1.90196e+09	2.1962e+09
FALSE	High	Master Protein	-8.02435e+18	432	Q9UKV3	Apoptotic chromatin condensation inducer in the nucleus OS=Homo sapiens OX=9606 GN=ACIN1 PE=1 SV=2	ACIN1	30	26	168	26	26	1341	151.8	415.21	0	0.597	0.53	0.819	-0.74	-0.92	-0.29	11.52	8.6	17.5	120.5	99.9	79.6	1.88	6.85	16.62	3	3	3	121.5	117.4	121	98.7	100.4	111.8	62.3	86.9	80	1.5382e+09	1.48594e+09	1.53214e+09	1.24969e+09	1.27071e+09	1.41483e+09
FALSE	High	Master Protein	6.71349e+18	5610	P50454	Serpin H1 OS=Homo sapiens OX=9606 GN=SERPINH1 PE=1 SV=2	SERPINH1	53	20	209	20	20	418	46.4	577.97	0	1.138	0.785	0.66	0.19	-0.35	-0.6	37.51	11.42	12.03	106.4	117	76.6	2.06	3.02	2.28	3	3	3	106.9	106.9	103.2	115.3	117.5	122.2	76.9	74	77.1	3.14518e+09	3.14418e+09	3.03376e+09	3.38966e+09	3.45514e+09	3.59536e+09
FALSE	High	Master Protein	-6.97394e+18	772	P56192	Methionine--tRNA ligase, cytoplasmic OS=Homo sapiens OX=9606 GN=MARS PE=1 SV=2	MARS	40	25	155	25	25	900	101.1	364.54	0	1.067	1.419	1.499	0.09	0.51	0.58	45	50.63	41.8	78.4	95.2	126.4	9.13	14.85	3.74	3	3	3	89.1	75.6	77.3	84.7	112.9	93.7	124.5	117	125.3	7.4414e+08	6.31189e+08	6.45407e+08	7.07218e+08	9.43139e+08	7.82942e+08
FALSE	High	Master Protein	2.19074e+18	3985	Q92619	Rho GTPase-activating protein 45 OS=Homo sapiens OX=9606 GN=ARHGAP45 PE=1 SV=2	ARHGAP45	33	27	170	26	26	1136	124.5	395.61	1	0.746	0.731	1.085	-0.42	-0.45	0.12	22.25	15.89	37.3	114.8	90.3	94.9	3.35	5.56	7.32	3	3	3	119	111.7	113.3	89.1	84.9	94.8	90	93.6	103.6	2.37452e+09	2.22837e+09	2.26088e+09	1.77702e+09	1.69431e+09	1.89207e+09
FALSE	High	Master Protein	-7.40573e+18	633	P00390	Glutathione reductase, mitochondrial OS=Homo sapiens OX=9606 GN=GSR PE=1 SV=2	GSR	63	24	179	24	24	522	56.2	449.23	0	0.906	1.117	1.197	-0.14	0.16	0.26	21.55	24.14	22.93	99	87.5	113.6	4.16	5.01	3.69	3	3	3	101.9	99.2	93.9	86.5	87.7	94.8	107.2	113.8	114.9	2.46198e+09	2.39535e+09	2.26741e+09	2.09004e+09	2.11775e+09	2.29037e+09
FALSE	High	Master Protein	-2.91186e+17	3101	P33993	DNA replication licensing factor MCM7 OS=Homo sapiens OX=9606 GN=MCM7 PE=1 SV=4	MCM7	52	29	122	29	29	719	81.3	276.1	0	0.114	0.188	0.404	-3.14	-2.41	-1.31	0.66	3.98	9.96	266.6	25.3	8.1	0.13	110.93	144.99	3	3	3	212.9	212.6	213.1	111	14.9	20.2	6.5	102.8	6	2.42587e+09	2.42255e+09	2.42888e+09	1.26542e+09	1.69661e+08	2.30411e+08
FALSE	High	Master Protein	1.87327e+18	3872	Q709C8	Vacuolar protein sorting-associated protein 13C OS=Homo sapiens OX=9606 GN=VPS13C PE=1 SV=1	VPS13C	18	49	160	49	49	3753	422.1	235.59	0	0.651	0.75	1.272	-0.62	-0.42	0.35	29.17	24.73	70.4	108.8	84.4	106.8	3.17	15.05	1.21	3	3	3	104.3	111.1	108.6	97.7	72.2	84.2	106.6	108.8	106.5	6.86369e+08	7.30866e+08	7.14443e+08	6.42626e+08	4.74917e+08	5.54321e+08
FALSE	High	Master Protein	7.72632e+18	5976	Q9NQC3	Reticulon-4 OS=Homo sapiens OX=9606 GN=RTN4 PE=1 SV=2	RTN4	19	11	182	11	11	1192	129.9	677.86	0	2.291	1.998	0.87	1.2	1	-0.2	27.87	20.32	17.69	57.9	129.2	112.9	4.64	5.77	2.97	3	3	3	55	57.9	60.3	120.1	134.7	129.2	112.9	111.8	118.1	2.83595e+09	2.98914e+09	3.11181e+09	6.19642e+09	6.95057e+09	6.66779e+09
FALSE	High	Master Protein	-7.79491e+18	519	O75487	Glypican-4 OS=Homo sapiens OX=9606 GN=GPC4 PE=1 SV=4	GPC4	44	19	143	17	19	556	62.4	334.59	0	0.372	7.027	18.857	-1.43	2.81	4.24	6.3	46.77	70.85	37	9.3	253.7	9.62	16.18	2.65	3	3	3	31.7	38.1	36.9	7.8	10.8	9.3	249.6	253.1	262.7	4.93128e+08	5.93134e+08	5.74839e+08	1.20787e+08	1.67475e+08	1.44688e+08
FALSE	High	Master Protein	-4.63e+18	1608	P34897	Serine hydroxymethyltransferase, mitochondrial OS=Homo sapiens OX=9606 GN=SHMT2 PE=1 SV=3	SHMT2	62	22	230	21	21	504	56	583.26	2	1.05	1.383	1.346	0.07	0.47	0.43	21.38	14.57	21.08	86.6	91.5	121.9	1.34	3.35	4.27	3	3	3	87.2	85.1	85.4	89.3	95	90.2	120.2	118.9	128.6	5.28413e+09	5.15619e+09	5.17159e+09	5.4103e+09	5.75615e+09	5.46616e+09
FALSE	High	Master Protein	-6.20952e+18	1035	Q9P107	GEM-interacting protein OS=Homo sapiens OX=9606 GN=GMIP PE=1 SV=2	GMIP	42	28	204	28	28	970	106.6	492.65	0	1.059	0.879	0.811	0.08	-0.19	-0.3	36.1	23.94	20.03	100.7	108	91.3	7.61	5	6.35	3	3	3	106.8	101.9	91.9	104.1	109.3	115	94.8	83.9	92.4	1.03648e+09	9.88747e+08	8.91331e+08	1.00994e+09	1.06064e+09	1.1161e+09
FALSE	High	Master Protein	-6.38536e+18	974	Q13217	DnaJ homolog subfamily C member 3 OS=Homo sapiens OX=9606 GN=DNAJC3 PE=1 SV=1	DNAJC3	52	23	161	23	23	504	57.5	391.38	0	1.2	1.354	1.165	0.26	0.44	0.22	44.63	30.2	34.19	79.7	103.8	116.5	6.35	5.79	1.89	3	3	3	72.2	80.4	81.1	97	108.8	104.7	121.2	117.5	117.1	8.25733e+08	9.19078e+08	9.27753e+08	1.10931e+09	1.24436e+09	1.19776e+09
FALSE	High	Master Protein	-8.59958e+18	229	Q01432	AMP deaminase 3 OS=Homo sapiens OX=9606 GN=AMPD3 PE=1 SV=1	AMPD3	44	28	204	25	27	767	88.8	432.69	1	4.769	3.837	0.654	2.25	1.94	-0.61	58.43	52.36	11.75	32.8	161	106.2	6.72	4.97	12.06	3	3	3	33	32	36.3	164.7	149.8	161.7	106.6	120.9	95	4.4135e+08	4.2863e+08	4.86422e+08	2.20427e+09	2.00479e+09	2.16423e+09
FALSE	High	Master Protein	7.03108e+18	5726	Q4V328	GRIP1-associated protein 1 OS=Homo sapiens OX=9606 GN=GRIPAP1 PE=1 SV=2	GRIPAP1	51	31	173	31	31	841	95.9	433.44	0	1.235	1.177	0.966	0.3	0.24	-0.05	41.7	33.38	30.91	81	116.8	102.2	7.05	6.81	8.39	3	3	3	88.8	82.6	77.1	119.2	108.3	123.8	90.4	104.3	105.5	6.71697e+08	6.24915e+08	5.83397e+08	9.01526e+08	8.18962e+08	9.3648e+08
FALSE	High	Master Protein	-4.91222e+18	1498	O43390	Heterogeneous nuclear ribonucleoprotein R OS=Homo sapiens OX=9606 GN=HNRNPR PE=1 SV=1	HNRNPR	47	26	364	19	19	633	70.9	743.79	0	0.535	0.528	1.018	-0.9	-0.92	0.03	6.55	4.65	16.6	129	81.2	89.9	1.76	6.45	8.3	3	3	3	132.9	131	128.3	82.7	82.5	73.7	81.5	96.1	91.3	3.80867e+09	3.75374e+09	3.6774e+09	2.36872e+09	2.36252e+09	2.1108e+09
FALSE	High	Master Protein	-1.27781e+17	3155	P14902	Indoleamine 2,3-dioxygenase 1 OS=Homo sapiens OX=9606 GN=IDO1 PE=1 SV=1	IDO1	61	21	241	21	21	403	45.3	484.77	0	21.591	0.84	0.026	4.43	-0.25	-5.28	128	38.32	0.08	9.7	282.9	7.4	3.6	1.48	6.78	3	3	3	9	9.7	9.6	281.2	280.3	287.9	7.4	7	8	8.22959e+08	8.78696e+08	8.74069e+08	2.55809e+10	2.54989e+10	2.61963e+10
FALSE	High	Master Protein	1.02254e+18	3564	P20702	Integrin alpha-X OS=Homo sapiens OX=9606 GN=ITGAX PE=1 SV=3	ITGAX	35	28	191	25	26	1163	127.7	503.9	0	1.767	2.436	1.299	0.82	1.28	0.38	48.17	59.59	28.48	52.8	104.9	142.3	7.51	5.41	5.64	3	3	3	58.3	50.5	52.7	111.3	104.8	99.9	132.2	142.2	147.9	5.23324e+08	4.52893e+08	4.72904e+08	9.98285e+08	9.4025e+08	8.96348e+08
FALSE	High	Master Protein	3.60245e+18	4489	P19338	Nucleolin OS=Homo sapiens OX=9606 GN=NCL PE=1 SV=3	NCL	32	24	613	24	24	710	76.6	1403.75	0	0.471	0.582	1.236	-1.08	-0.78	0.31	5.7	4.54	18.56	149.2	67.1	83.7	1.55	2.32	1.18	3	3	3	149.6	149.8	145.7	69.6	67.3	66.6	84.6	84	82.7	3.11372e+10	3.11667e+10	3.03243e+10	1.44935e+10	1.40103e+10	1.38676e+10
FALSE	High	Master Protein	-6.49048e+18	942	Q13283	Ras GTPase-activating protein-binding protein 1 OS=Homo sapiens OX=9606 GN=G3BP1 PE=1 SV=1	G3BP1	44	15	227	15	15	466	52.1	548.91	0	0.684	0.481	0.778	-0.55	-1.06	-0.36	22.14	8.43	20.62	147.1	86.7	66.2	7.84	4.45	1.08	3	3	3	148.7	152.1	131	85.8	87.7	93.4	66.5	66.9	67.9	3.0422e+09	3.11141e+09	2.68156e+09	1.75621e+09	1.7941e+09	1.91146e+09
FALSE	High	Master Protein	-5.0033e+18	1468	O43175	D-3-phosphoglycerate dehydrogenase OS=Homo sapiens OX=9606 GN=PHGDH PE=1 SV=4	PHGDH	53	23	350	23	23	533	56.6	765.55	0	0.809	0.88	1.102	-0.31	-0.18	0.14	12.42	11.64	17.98	112.1	89.8	98.1	2.24	1.13	3.81	3	3	3	111.7	114.8	109.8	89.9	88	89.4	97.7	95.7	103	6.45352e+09	6.63219e+09	6.34497e+09	5.19319e+09	5.08273e+09	5.16829e+09
FALSE	High	Master Protein	4.86641e+18	4951	P31146	Coronin-1A OS=Homo sapiens OX=9606 GN=CORO1A PE=1 SV=4	CORO1A	56	24	573	23	23	461	51	1100.57	2	1.3	1.328	1.066	0.38	0.41	0.09	39.27	34.11	26.93	82.5	106.2	111.2	2.3	7.09	3.05	3	3	3	85.3	83.8	81.5	109.4	107.9	95.9	108.2	114.9	113	1.51516e+10	1.48899e+10	1.44761e+10	1.94394e+10	1.91647e+10	1.7038e+10
FALSE	High	Master Protein	-3.93648e+18	1844	Q8TCS8	Polyribonucleotide nucleotidyltransferase 1, mitochondrial OS=Homo sapiens OX=9606 GN=PNPT1 PE=1 SV=2	PNPT1	53	34	232	34	34	783	85.9	473.68	0	1.773	0.707	0.398	0.83	-0.5	-1.33	23.95	12.48	4.63	82.3	160.7	57.1	5.67	1.24	4.43	3	3	3	81.4	89.9	81.9	157.1	160.8	160	53.6	56.8	58.5	1.11194e+09	1.22863e+09	1.11901e+09	2.14589e+09	2.19725e+09	2.18621e+09
FALSE	High	Master Protein	1.30247e+18	3647	P49748	Very long-chain specific acyl-CoA dehydrogenase, mitochondrial OS=Homo sapiens OX=9606 GN=ACADVL PE=1 SV=1	ACADVL	57	31	229	31	31	655	70.3	605.01	0	0.892	1.186	1.304	-0.17	0.25	0.38	17.59	21.95	22.77	87.4	92.8	119.8	6.34	2.11	14	3	3	3	92.6	82.8	83.5	88.7	91.4	87.7	144.5	114.2	114.5	2.41173e+09	2.15671e+09	2.17374e+09	2.30829e+09	2.37831e+09	2.28394e+09
FALSE	High	Master Protein	3.17582e+18	4326	Q15942	Zyxin OS=Homo sapiens OX=9606 GN=ZYX PE=1 SV=1	ZYX	45	17	297	17	17	572	61.2	773.29	0	1.26	1.352	1.101	0.33	0.43	0.14	16.69	13.46	16.43	87	100.9	112	0.78	1.17	1.39	3	3	3	87.8	86.5	86.9	99.7	100.8	102.1	111.9	110.6	113.7	7.74976e+09	7.63266e+09	7.67159e+09	8.8039e+09	8.89381e+09	9.0113e+09
FALSE	High	Master Protein	-7.08146e+18	731	Q16658	Fascin OS=Homo sapiens OX=9606 GN=FSCN1 PE=1 SV=3	FSCN1	63	23	377	23	23	493	54.5	880.02	0	1.374	2.087	1.501	0.46	1.06	0.59	16.23	11.86	19.85	67.2	92.5	140.3	1.17	1.38	1.05	3	3	3	66.7	68.2	67.1	93.3	90.8	92.4	140.2	139.3	142.2	6.75372e+09	6.9098e+09	6.80239e+09	9.44843e+09	9.19443e+09	9.35808e+09
FALSE	High	Master Protein	-7.95269e+18	464	Q15067	Peroxisomal acyl-coenzyme A oxidase 1 OS=Homo sapiens OX=9606 GN=ACOX1 PE=1 SV=3	ACOX1	50	22	168	22	22	660	74.4	447.21	0	1.675	2.272	1.338	0.74	1.18	0.42	36.09	34.49	31.33	61.1	108.7	130.2	10.6	14.25	5.42	3	3	3	60.3	61.5	50.4	130.4	99.7	107.2	124.2	137.9	128.4	5.36183e+08	5.47222e+08	4.48416e+08	1.15979e+09	8.86546e+08	9.53116e+08
FALSE	High	Master Protein	3.20016e+18	4335	Q6IBS0	Twinfilin-2 OS=Homo sapiens OX=9606 GN=TWF2 PE=1 SV=2	TWF2	65	18	190	16	16	349	39.5	548.38	2	1.271	1.632	1.337	0.35	0.71	0.42	24.72	18.66	21.57	75.6	97.8	126.5	4.18	4.39	3.08	3	3	3	79.1	72.8	75.5	97.7	95.3	103.8	120.9	126.4	128.4	1.84926e+09	1.70143e+09	1.76562e+09	2.28432e+09	2.22867e+09	2.42543e+09
FALSE	High	Master Protein	5.33568e+18	5154	P17844	Probable ATP-dependent RNA helicase DDX5 OS=Homo sapiens OX=9606 GN=DDX5 PE=1 SV=1	DDX5	54	29	422	20	20	614	69.1	770.65	0	0.316	0.278	0.868	-1.66	-1.84	-0.21	2.38	1.75	14.97	188.9	59.6	51.5	4.05	2.58	1.13	3	3	3	181.1	189.1	196.4	59.7	57.9	61	51.1	52.2	51.5	5.6455e+09	5.89458e+09	6.12248e+09	1.85979e+09	1.80591e+09	1.90145e+09
FALSE	High	Master Protein	-8.13585e+18	399	Q9BY44	Eukaryotic translation initiation factor 2A OS=Homo sapiens OX=9606 GN=EIF2A PE=1 SV=3	EIF2A	60	25	175	25	25	585	64.9	426.74	0	0.711	0.826	1.112	-0.49	-0.28	0.15	17.64	17.87	27.22	119.3	80.6	100.1	2	15.37	12.28	3	3	3	115.7	115	119.3	75.4	78.2	99.1	112.1	88.1	97.1	1.4439e+09	1.43417e+09	1.48883e+09	9.40681e+08	9.75286e+08	1.23606e+09
FALSE	High	Master Protein	-8.65461e+18	208	P23786	Carnitine O-palmitoyltransferase 2, mitochondrial OS=Homo sapiens OX=9606 GN=CPT2 PE=1 SV=2	CPT2	52	27	212	27	27	658	73.7	503.03	0	1.242	1.528	1.247	0.31	0.61	0.32	28.96	25.83	23.4	76.5	104.2	119.3	5.8	3.27	4.61	3	3	3	77.5	83.2	74.2	106.2	105.5	100	121	120.9	111.5	1.05494e+09	1.13305e+09	1.01085e+09	1.44578e+09	1.43667e+09	1.36149e+09
FALSE	High	Master Protein	-8.2825e+18	350	Q96AE4	Far upstream element-binding protein 1 OS=Homo sapiens OX=9606 GN=FUBP1 PE=1 SV=3	FUBP1	52	24	231	20	20	644	67.5	563.28	0	0.532	0.438	0.841	-0.91	-1.19	-0.25	9.28	6.3	14.86	152.7	80	67.3	1.62	7.58	4.03	3	3	3	147.8	152.1	152.1	79.7	76.7	88.6	67	65.3	70.6	3.87905e+09	3.99012e+09	3.98949e+09	2.09169e+09	2.0131e+09	2.32544e+09
FALSE	High	Master Protein	1.52077e+17	3244	Q13409	Cytoplasmic dynein 1 intermediate chain 2 OS=Homo sapiens OX=9606 GN=DYNC1I2 PE=1 SV=3	DYNC1I2	42	20	167	20	20	638	71.4	439.96	0	1.133	1.147	1.008	0.18	0.2	0.01	33.27	37.3	32.25	97.9	102.4	99.8	3.03	3.15	8.85	3	3	3	95.8	98.3	92.5	100.3	105.7	100.1	97.7	96.7	112.9	1.4658e+09	1.504e+09	1.41573e+09	1.53388e+09	1.61766e+09	1.53113e+09
FALSE	High	Master Protein	-7.28607e+18	671	O95466	Formin-like protein 1 OS=Homo sapiens OX=9606 GN=FMNL1 PE=1 SV=3	FMNL1	34	35	213	30	30	1100	121.8	491.37	4	1.73	1.114	0.662	0.79	0.16	-0.59	33.42	23.83	13.05	85.4	122.4	92.2	3.24	0.89	1.8	3	3	3	85.9	81.4	86.4	122.1	124.2	123.3	90.4	92.8	93.5	2.34389e+09	2.22089e+09	2.35574e+09	3.32852e+09	3.3882e+09	3.36155e+09
FALSE	High	Master Protein	5.16589e+18	5085	Q15459	Splicing factor 3A subunit 1 OS=Homo sapiens OX=9606 GN=SF3A1 PE=1 SV=1	SF3A1	40	26	185	26	26	793	88.8	413.7	0	0.422	0.512	1.23	-1.24	-0.96	0.3	5.25	6.8	25.15	156	65	79	0.76	7.39	3.97	3	3	3	155.4	156.6	157.8	60.1	65.3	69.7	79.3	74.9	80.9	2.77348e+09	2.79503e+09	2.81624e+09	1.07268e+09	1.16462e+09	1.24402e+09
FALSE	High	Master Protein	5.27554e+18	5131	Q14847	LIM and SH3 domain protein 1 OS=Homo sapiens OX=9606 GN=LASP1 PE=1 SV=2	LASP1	59	16	403	16	16	261	29.7	851	0	2.077	2.612	1.33	1.05	1.39	0.41	49.23	25.05	48.47	55.4	104.7	139.8	2.46	2.07	1.82	3	3	3	56.9	55.6	54.2	102.6	106.9	105.1	140.4	141.6	136.7	4.91171e+09	4.80276e+09	4.67587e+09	8.85443e+09	9.22642e+09	9.07473e+09
FALSE	High	Master Protein	6.55065e+18	5557	P50552	Vasodilator-stimulated phosphoprotein OS=Homo sapiens OX=9606 GN=VASP PE=1 SV=3	VASP	59	19	296	19	19	380	39.8	706.02	0	1.286	1.408	1.1	0.36	0.49	0.14	23.77	26.73	21.91	85.3	107.7	107	0.93	4.1	1.68	3	3	3	86.3	84.7	85.8	102.2	108.4	110.6	107.7	105.4	108.9	6.7579e+09	6.63555e+09	6.7181e+09	7.9985e+09	8.48852e+09	8.66097e+09
FALSE	High	Master Protein	1.5168e+18	3734	Q9HB71	Calcyclin-binding protein OS=Homo sapiens OX=9606 GN=CACYBP PE=1 SV=2	CACYBP	62	16	199	16	16	228	26.2	558.03	0	0.503	0.577	1.175	-0.99	-0.79	0.23	5.52	6.42	21.08	142.5	73.3	84.2	0.85	1.27	1.43	3	3	3	141.2	142.4	143.6	73.3	72.4	74.2	85.6	84.2	83.2	4.60469e+09	4.64324e+09	4.68364e+09	2.38893e+09	2.35966e+09	2.42027e+09
FALSE	High	Master Protein	-3.29235e+18	2051	A5YKK6	CCR4-NOT transcription complex subunit 1 OS=Homo sapiens OX=9606 GN=CNOT1 PE=1 SV=2	CNOT1	22	39	182	39	39	2376	266.8	306.81	0	0.712	0.771	0.988	-0.49	-0.38	-0.02	23.65	24.48	38.01	114.6	93.7	91.7	9.04	5.98	2.19	3	3	3	104.5	113.7	125.2	89.8	100.7	92.9	90.9	89.2	93.1	8.70092e+08	9.46624e+08	1.04201e+09	7.47243e+08	8.38596e+08	7.73388e+08
FALSE	High	Master Protein	1.73779e+18	3823	P12277	Creatine kinase B-type OS=Homo sapiens OX=9606 GN=CKB PE=1 SV=1	CKB	67	19	192	19	19	381	42.6	528.34	0	2.309	1.39	0.644	1.21	0.47	-0.63	41.28	42.71	12.05	62	149.4	88.6	8.52	4.52	7.75	3	3	3	68.8	58.7	60.6	146.2	142.9	155.8	83.5	86.7	96.7	9.74171e+08	8.31592e+08	8.58997e+08	2.07108e+09	2.02393e+09	2.20682e+09
FALSE	High	Master Protein	-8.09781e+18	412	Q16576	Histone-binding protein RBBP7 OS=Homo sapiens OX=9606 GN=RBBP7 PE=1 SV=1	RBBP7	68	16	155	11	11	425	47.8	398.97	6	0.281	0.224	0.864	-1.83	-2.16	-0.21	2.5	1.77	17.67	164.6	73.3	62.2	1.27	5.39	4.87	3	3	3	165.8	165.1	161.9	67.2	73.5	74.3	62.4	67.7	62.2	5.81048e+09	5.78487e+09	5.6731e+09	2.35645e+09	2.57594e+09	2.60348e+09
FALSE	High	Master Protein	1.97201e+17	3264	P31040	Succinate dehydrogenase [ubiquinone] flavoprotein subunit, mitochondrial OS=Homo sapiens OX=9606 GN=SDHA PE=1 SV=2	SDHA	50	24	199	24	24	664	72.6	510.08	0	0.737	0.974	1.407	-0.44	-0.04	0.49	18.98	25.23	36.32	117.6	75.8	106.6	3.38	2.73	3.1	3	3	3	121.6	113.7	116.9	73.9	75.4	78	106	103.9	110.4	1.64652e+09	1.53949e+09	1.58319e+09	1.00082e+09	1.02146e+09	1.05629e+09
FALSE	High	Master Protein	-6.58568e+18	904	Q9NTK5	Obg-like ATPase 1 OS=Homo sapiens OX=9606 GN=OLA1 PE=1 SV=2	OLA1	70	24	282	24	24	396	44.7	613.77	0	0.904	0.961	1.063	-0.15	-0.06	0.09	19.82	16.23	20.73	104.9	95.9	99.1	0.61	5.62	3.57	3	3	3	104.6	105.8	105.4	96.3	99.5	89.1	99.5	96.3	103.4	4.75714e+09	4.81478e+09	4.79373e+09	4.38342e+09	4.52863e+09	4.05429e+09
FALSE	High	Master Protein	5.63945e+18	5257	Q93008	Probable ubiquitin carboxyl-terminal hydrolase FAF-X OS=Homo sapiens OX=9606 GN=USP9X PE=1 SV=3	USP9X	18	36	161	23	23	2570	292.1	307.59	9	0.99	1.113	1.242	-0.01	0.16	0.31	34.75	33.83	33.28	101.4	97.3	101.3	7.91	3.35	6.87	3	3	3	92.3	108.1	100.9	96.9	97.9	91.9	100.8	112.1	98.9	6.0039e+08	7.03607e+08	6.56657e+08	6.30603e+08	6.36938e+08	5.98088e+08
FALSE	High	Master Protein	-7.78558e+18	524	P17980	26S proteasome regulatory subunit 6A OS=Homo sapiens OX=9606 GN=PSMC3 PE=1 SV=3	PSMC3	62	22	239	22	22	439	49.2	530.57	0	0.915	0.912	1.04	-0.13	-0.13	0.06	28.94	18.3	27.38	102.4	96.8	100.9	8.93	5.7	5.08	3	3	3	96.9	101.7	114.9	96.2	102.3	91.3	103.1	100.2	93.3	2.26888e+09	2.38117e+09	2.69076e+09	2.25139e+09	2.39392e+09	2.13664e+09
FALSE	High	Master Protein	3.41851e+18	4412	P48735	Isocitrate dehydrogenase [NADP], mitochondrial OS=Homo sapiens OX=9606 GN=IDH2 PE=1 SV=2	IDH2	59	25	382	24	24	452	50.9	731.02	1	0.851	0.858	1.008	-0.23	-0.22	0.01	15.53	14.78	18.05	108.7	95.2	96.1	0.5	3.17	1.65	3	3	3	109.5	108.4	109	92	98	95.5	96.3	94.1	97.2	7.23687e+09	7.16474e+09	7.20399e+09	6.07729e+09	6.4743e+09	6.30912e+09
FALSE	High	Master Protein	3.3531e+18	4393	O43242	26S proteasome non-ATPase regulatory subunit 3 OS=Homo sapiens OX=9606 GN=PSMD3 PE=1 SV=2	PSMD3	58	28	237	28	28	534	60.9	602.93	0	1.271	1.32	1.029	0.35	0.4	0.04	34.17	30.17	23.18	83.2	105.8	111	2.31	2.45	4.93	3	3	3	81.9	83.5	85.8	106.1	102.6	107.6	115.9	105.1	111.4	1.81373e+09	1.84884e+09	1.89894e+09	2.34905e+09	2.27127e+09	2.38253e+09
FALSE	High	Master Protein	9.20476e+18	6473	Q641Q2	WASH complex subunit 2A OS=Homo sapiens OX=9606 GN=WASHC2A PE=1 SV=3	WASHC2A	37	25	131	7	7	1341	147.1	325.38	12	0.976	0.741	0.757	-0.03	-0.43	-0.4	43.7	23	21.02	96.3	120.7	83	11.3	15.79	15.82	3	3	3	95.6	90.8	112.2	97.7	134.5	119.8	82.4	70.4	96.7	3.96923e+08	3.77268e+08	4.66188e+08	4.05669e+08	5.58513e+08	4.97498e+08
FALSE	High	Master Protein	8.84681e+18	6341	P60174	Triosephosphate isomerase OS=Homo sapiens OX=9606 GN=TPI1 PE=1 SV=3	TPI1	65	15	395	15	15	286	30.8	1023.3	0	0.991	1.066	1.1	-0.01	0.09	0.14	14.29	10.95	14.01	96.2	95.3	108.5	2.1	4.9	1.82	3	3	3	98.7	95.5	95	92.5	101.5	94.5	109.3	105.4	107.6	1.319e+10	1.27503e+10	1.26964e+10	1.23579e+10	1.35564e+10	1.26222e+10
FALSE	High	Master Protein	-3.01147e+18	2170	Q9Y696	Chloride intracellular channel protein 4 OS=Homo sapiens OX=9606 GN=CLIC4 PE=1 SV=4	CLIC4	76	18	218	17	17	253	28.8	575.66	1	2.067	1.438	0.687	1.05	0.52	-0.54	37.98	29.9	12.25	79.8	130.1	90.1	0.6	4.56	4.75	3	3	3	79.3	79.4	78.5	134.5	122.8	129.3	89.6	97.1	89.5	3.28319e+09	3.29029e+09	3.25313e+09	5.57088e+09	5.08527e+09	5.35652e+09
FALSE	High	Master Protein	4.99071e+18	4999	P83111	Serine beta-lactamase-like protein LACTB, mitochondrial OS=Homo sapiens OX=9606 GN=LACTB PE=1 SV=2	LACTB	46	22	168	22	22	547	60.7	400.07	0	4.345	2.883	0.68	2.12	1.53	-0.56	53.97	52.47	11.91	35.3	165.8	98.9	4.88	1.77	5.15	3	3	3	34.3	35.4	37.7	166.3	161.3	166.5	104.8	94.5	99.2	4.93559e+08	5.0891e+08	5.42736e+08	2.39321e+09	2.32154e+09	2.39512e+09
FALSE	High	Master Protein	7.40523e+18	5860	P62195	26S proteasome regulatory subunit 8 OS=Homo sapiens OX=9606 GN=PSMC5 PE=1 SV=1	PSMC5	61	24	237	23	23	406	45.6	603.1	1	0.886	0.961	1.119	-0.17	-0.06	0.16	31.71	23.79	29.79	106.3	93	100.7	2.35	4.26	2.77	3	3	3	109.7	106.6	104.7	87.7	95.3	93.2	100.9	98.1	103.7	2.3554e+09	2.28867e+09	2.24847e+09	1.88241e+09	2.04495e+09	2.00147e+09
FALSE	High	Master Protein	-9.06943e+18	63	Q08AM6	Protein VAC14 homolog OS=Homo sapiens OX=9606 GN=VAC14 PE=1 SV=1	VAC14	48	33	186	33	33	782	87.9	410.33	0	1.743	3.113	1.757	0.8	1.64	0.81	33.1	33.37	29.72	46.9	85.6	167.5	8.38	3.31	2.06	3	3	3	46.8	44.4	52.2	87.3	85.4	81.7	167.1	171	164.2	4.61764e+08	4.37802e+08	5.14997e+08	8.60813e+08	8.4226e+08	8.06343e+08
FALSE	High	Master Protein	4.94341e+18	4983	Q02790	Peptidyl-prolyl cis-trans isomerase FKBP4 OS=Homo sapiens OX=9606 GN=FKBP4 PE=1 SV=3	FKBP4	68	24	181	24	24	459	51.8	519.65	0	0.726	1.056	1.386	-0.46	0.08	0.47	16.36	26.79	33.82	113.3	71.6	115.1	1.71	8.37	1.05	3	3	3	113.2	113	109.8	68.9	80.6	71.4	113	114.8	115.3	1.03778e+09	1.03659e+09	1.00675e+09	6.32167e+08	7.39286e+08	6.54472e+08
FALSE	High	Master Protein	-7.88341e+18	482	Q7KZ85	Transcription elongation factor SPT6 OS=Homo sapiens OX=9606 GN=SUPT6H PE=1 SV=2	SUPT6H	26	31	113	31	31	1726	198.9	238.41	0	0.645	0.446	0.79	-0.63	-1.17	-0.34	18.97	14.08	28.05	145.7	90.7	63.7	9.31	149.64	5.63	3	3	3	53.9	46.9	56.3	613.3	33.5	27.6	23.6	21.3	23.6	8.3948e+08	7.31325e+08	8.77858e+08	9.5568e+09	5.22487e+08	4.30844e+08
FALSE	High	Master Protein	-6.64708e+18	876	Q00722	1-phosphatidylinositol 4,5-bisphosphate phosphodiesterase beta-2 OS=Homo sapiens OX=9606 GN=PLCB2 PE=1 SV=2	PLCB2	39	35	153	35	35	1185	133.9	334.43	0	0.987	2.837	2.756	-0.02	1.5	1.46	32.03	51.4	48.83	53.9	60.9	185.2	7.92	11.79	3.22	3	3	3	51.6	54.3	60.2	61.4	67.4	53.2	177.2	188	186.8	4.37177e+08	4.60194e+08	5.09834e+08	5.20597e+08	5.70991e+08	4.50355e+08
FALSE	High	Master Protein	7.33767e+18	5836	O60701	UDP-glucose 6-dehydrogenase OS=Homo sapiens OX=9606 GN=UGDH PE=1 SV=1	UGDH	72	26	183	26	26	494	55	501.98	0	2.134	4.2	1.881	1.09	2.07	0.91	30.34	28.59	27.81	38.9	84.2	176.9	5.29	7.35	8.24	3	3	3	42.1	38.1	38.9	84.4	94.3	82.4	177.2	157.5	185.2	7.23595e+08	6.54929e+08	6.69815e+08	1.45115e+09	1.62244e+09	1.41718e+09
FALSE	High	Master Protein	-7.85251e+18	492	Q9H7D0	Dedicator of cytokinesis protein 5 OS=Homo sapiens OX=9606 GN=DOCK5 PE=1 SV=3	DOCK5	26	39	155	37	38	1870	215.2	304.18	0	1.794	2.645	1.242	0.84	1.4	0.31	49.53	49.87	37.52	36.8	115.6	147.6	3.18	12.87	4.14	3	3	3	38	39.9	37.7	119.4	120.8	95.2	142.6	154	152.4	2.02674e+08	2.13017e+08	2.00927e+08	6.3662e+08	6.44501e+08	5.07805e+08
FALSE	High	Master Protein	8.40821e+18	6196	P78344	Eukaryotic translation initiation factor 4 gamma 2 OS=Homo sapiens OX=9606 GN=EIF4G2 PE=1 SV=1	EIF4G2	44	32	254	32	32	907	102.3	548.69	0	0.768	1.091	1.451	-0.38	0.13	0.54	14.81	19.09	20.48	103	78.6	118.4	1.41	2.46	5.47	3	3	3	102	101.4	104.1	75.2	78.9	77.9	117.3	115.6	127.8	1.63602e+09	1.6262e+09	1.67034e+09	1.20614e+09	1.26518e+09	1.24911e+09
FALSE	High	Master Protein	3.24943e+18	4358	P68133	Actin, alpha skeletal muscle OS=Homo sapiens OX=9606 GN=ACTA1 PE=1 SV=1	ACTA1	53	16	6547	1	1	377	42	8512.99	8	0.986	1.118	1.095	-0.02	0.16	0.13	27.81	26.48	35.91	99.1	91.4	109.6	8.14	4.03	8.5	3	3	3	90.8	106.7	101.5	93.6	97	89.5	112.3	112.2	96.5	4.79074e+10	5.631e+10	5.35522e+10	4.94016e+10	5.11901e+10	4.72287e+10
FALSE	High	Master Protein	-9.11765e+17	2895	P08195	4F2 cell-surface antigen heavy chain OS=Homo sapiens OX=9606 GN=SLC3A2 PE=1 SV=3	SLC3A2	43	25	205	25	25	630	68	547.88	0	1.502	1.945	1.271	0.59	0.96	0.35	36.2	19.45	22.5	66.7	102.7	130.6	9.94	1.11	4.05	3	3	3	76.3	66.6	63.2	102.5	104.2	102	130.4	122.5	132.4	1.69344e+09	1.47687e+09	1.40164e+09	2.2732e+09	2.31122e+09	2.26324e+09
FALSE	High	Master Protein	-7.99695e+18	446	P28331	NADH-ubiquinone oxidoreductase 75 kDa subunit, mitochondrial OS=Homo sapiens OX=9606 GN=NDUFS1 PE=1 SV=3	NDUFS1	47	25	178	25	25	727	79.4	449.82	0	0.935	0.98	1.085	-0.1	-0.03	0.12	22.55	20.57	26.1	100.5	101.6	97.9	6.97	2.18	9.37	3	3	3	101.1	89.8	102	105.5	102.2	101.2	98.5	90.6	109.2	7.64001e+08	6.78379e+08	7.70596e+08	7.97389e+08	7.7264e+08	7.64847e+08
FALSE	High	Master Protein	-1.72182e+18	2602	Q92973	Transportin-1 OS=Homo sapiens OX=9606 GN=TNPO1 PE=1 SV=2	TNPO1	40	25	202	22	22	898	102.3	532.87	3	0.652	0.769	1.217	-0.62	-0.38	0.28	10.63	14.98	20.85	123.4	79.8	96.8	0.62	3.97	2.19	3	3	3	123.2	123.5	122.1	85.1	79.6	79.4	97.1	93.3	96.7	2.40177e+09	2.40813e+09	2.37981e+09	1.6593e+09	1.55267e+09	1.54794e+09
FALSE	High	Master Protein	-8.80912e+18	155	P29692	Elongation factor 1-delta OS=Homo sapiens OX=9606 GN=EEF1D PE=1 SV=5	EEF1D	63	18	222	15	15	281	31.1	592.89	2	0.808	0.951	1.173	-0.31	-0.07	0.23	22.7	13.97	21.68	106.3	93.5	100.2	0.69	1.19	0.68	3	3	3	106.7	106.4	105.3	92.2	94.4	93.6	99.7	100.4	101.1	5.99326e+09	5.9753e+09	5.91476e+09	5.1792e+09	5.30245e+09	5.25666e+09
FALSE	High	Master Protein	-9.10075e+18	52	Q14C86	GTPase-activating protein and VPS9 domain-containing protein 1 OS=Homo sapiens OX=9606 GN=GAPVD1 PE=1 SV=2	GAPVD1	25	28	176	28	28	1478	164.9	386.66	0	1.046	1.202	1.163	0.06	0.27	0.22	23.78	30.11	24.37	90.9	94.5	114.6	12.16	9.87	5.6	3	3	3	82.4	90.7	104.6	94.3	105.5	86.7	114.4	104.8	116.6	4.99633e+08	5.50269e+08	6.34757e+08	5.72303e+08	6.39925e+08	5.26194e+08
FALSE	High	Master Protein	7.59015e+18	5940	P07384	Calpain-1 catalytic subunit OS=Homo sapiens OX=9606 GN=CAPN1 PE=1 SV=1	CAPN1	47	32	237	32	32	714	81.8	485.25	0	0.838	0.837	0.984	-0.25	-0.26	-0.02	17.74	15.66	23.41	110.6	92.6	96.9	5.11	5.11	3.07	3	3	3	107.7	109.2	118.3	86.3	91.4	95.7	95.2	95.7	100.6	1.88259e+09	1.90873e+09	2.0669e+09	1.50904e+09	1.59798e+09	1.67174e+09
FALSE	High	Master Protein	1.23105e+18	3631	O00203	AP-3 complex subunit beta-1 OS=Homo sapiens OX=9606 GN=AP3B1 PE=1 SV=3	AP3B1	35	31	233	27	31	1094	121.2	511.48	0	1.225	1.195	0.983	0.29	0.26	-0.02	27.32	22.63	23.39	110.8	97.8	91.4	32.93	7.4	1.25	3	3	3	66.7	133.9	114.8	101.2	92.9	107.8	94.6	95.2	92.9	8.77309e+08	1.76087e+09	1.50954e+09	1.33165e+09	1.2223e+09	1.41792e+09
FALSE	High	Master Protein	1.74129e+18	3825	Q5T1M5	FK506-binding protein 15 OS=Homo sapiens OX=9606 GN=FKBP15 PE=1 SV=2	FKBP15	28	22	138	22	22	1219	133.5	384.02	0	1.275	1.53	1.222	0.35	0.61	0.29	35.01	27.57	36.33	54.9	97	148.1	45.1	14.56	22.15	3	3	3	52.5	104.9	49.5	79.3	106.4	92.9	141.8	105.9	166.8	1.90299e+08	3.79855e+08	1.7945e+08	2.87426e+08	3.85413e+08	3.36512e+08
FALSE	High	Master Protein	-1.35177e+18	2733	Q9NQW7	Xaa-Pro aminopeptidase 1 OS=Homo sapiens OX=9606 GN=XPNPEP1 PE=1 SV=3	XPNPEP1	58	26	215	25	26	623	69.9	514.87	0	1.043	1.171	1.131	0.06	0.23	0.18	35.67	20.31	27.12	108	81.8	110.2	5.43	1.59	1.39	3	3	3	114	102.2	107.8	80.7	81.7	83.3	108.7	110	111.8	2.26409e+09	2.03111e+09	2.14063e+09	1.60278e+09	1.62215e+09	1.65405e+09
FALSE	High	Master Protein	-9.14706e+18	30	P04632	Calpain small subunit 1 OS=Homo sapiens OX=9606 GN=CAPNS1 PE=1 SV=1	CAPNS1	80	12	164	9	12	268	28.3	449.91	0	0.853	0.928	1.085	-0.23	-0.11	0.12	26.13	22.25	34.25	109.4	93.8	96.8	0.34	9.31	6.82	3	3	3	110.8	110.8	111.5	95.3	95	80.6	105.7	92.3	98.1	2.16484e+09	2.16556e+09	2.17791e+09	1.8611e+09	1.85589e+09	1.5741e+09
FALSE	High	Master Protein	6.96036e+18	5697	P15498	Proto-oncogene vav OS=Homo sapiens OX=9606 GN=VAV1 PE=1 SV=4	VAV1	41	31	235	29	29	845	98.3	488.26	2	1.135	0.913	0.776	0.18	-0.13	-0.37	30.43	23.31	20.67	83.8	104.2	112	6.24	3.82	5.95	3	3	3	79.2	84.6	89.8	105.3	109.8	101.8	113.1	102.3	114.1	1.29786e+09	1.38589e+09	1.47075e+09	1.72467e+09	1.79982e+09	1.66809e+09
FALSE	High	Master Protein	7.1792e+18	5777	P52907	F-actin-capping protein subunit alpha-1 OS=Homo sapiens OX=9606 GN=CAPZA1 PE=1 SV=3	CAPZA1	62	12	323	10	10	286	32.9	1010.83	2	0.985	0.981	0.998	-0.02	-0.03	0	14.62	12.46	14.84	97.2	101.2	101.6	1.98	3.65	1.63	3	3	3	99.3	96.8	95.6	98.3	100.7	105.6	101.1	102.9	99.6	9.2668e+09	9.03029e+09	8.91449e+09	9.16895e+09	9.39461e+09	9.84691e+09
FALSE	High	Master Protein	-6.81115e+18	815	Q9Y2X3	Nucleolar protein 58 OS=Homo sapiens OX=9606 GN=NOP58 PE=1 SV=1	NOP58	48	20	181	20	20	529	59.5	473.03	0	0.741	0.887	1.257	-0.43	-0.17	0.33	15.84	16.43	21.61	110.9	81.6	107.5	21.26	1.15	6.87	3	3	3	105.1	106	149.9	78	79.1	77.3	94	107.8	102.7	1.05368e+09	1.0626e+09	1.50216e+09	7.81556e+08	7.92829e+08	7.75093e+08
FALSE	High	Master Protein	3.95192e+18	4601	Q9UQ80	Proliferation-associated protein 2G4 OS=Homo sapiens OX=9606 GN=PA2G4 PE=1 SV=3	PA2G4	66	20	273	20	20	394	43.8	668.76	0	0.607	0.875	1.428	-0.72	-0.19	0.51	8.09	11.48	17.69	114.4	80.2	105.4	6.86	4.22	2.17	3	3	3	104.1	115.3	119	76.9	80.8	83.7	106.2	104.7	109.2	6.69518e+09	7.41285e+09	7.65168e+09	4.94638e+09	5.19482e+09	5.38175e+09
FALSE	High	Master Protein	2.23654e+18	3996	P52597	Heterogeneous nuclear ribonucleoprotein F OS=Homo sapiens OX=9606 GN=HNRNPF PE=1 SV=3	HNRNPF	57	14	226	12	12	415	45.6	491.5	0	0.754	0.683	0.928	-0.41	-0.55	-0.11	15.85	11.02	15.54	127.9	89.4	82.7	6.27	1.09	2.43	3	3	3	116.8	130	130.8	92	90.9	90	84	80.9	84.6	3.59321e+09	4.00069e+09	4.02549e+09	2.82924e+09	2.79495e+09	2.76816e+09
FALSE	High	Master Protein	-8.23773e+18	361	P40763	Signal transducer and activator of transcription 3 OS=Homo sapiens OX=9606 GN=STAT3 PE=1 SV=2	STAT3	49	26	162	25	25	770	88	396.66	1	0.907	0.335	0.402	-0.14	-1.58	-1.32	40.5	5.64	6.56	107	132.8	60.2	2.05	13.38	9.87	3	3	3	110.5	114.3	110.2	109.6	141.6	137.2	52.2	62.2	62.4	1.09713e+09	1.13471e+09	1.09392e+09	1.08853e+09	1.40587e+09	1.36208e+09
FALSE	High	Master Protein	4.36879e+18	4769	P23634	Plasma membrane calcium-transporting ATPase 4 OS=Homo sapiens OX=9606 GN=ATP2B4 PE=1 SV=2	ATP2B4	25	25	167	11	11	1241	137.8	399.11	0	0.566	1.025	1.699	-0.82	0.03	0.76	10.74	31.34	41.9	123.9	62	114.1	10.66	9.87	15.42	3	3	3	139.9	114.3	120.9	59	60.5	70.5	111.4	94.5	129	2.8693e+08	2.34284e+08	2.47886e+08	1.21002e+08	1.24048e+08	1.44577e+08
FALSE	High	Master Protein	1.40007e+18	3689	P62424	60S ribosomal protein L7a OS=Homo sapiens OX=9606 GN=RPL7A PE=1 SV=2	RPL7A	54	20	306	20	20	266	30	786.14	0	0.813	0.912	1.109	-0.3	-0.13	0.15	16.12	10.27	20.74	109.2	91.7	99.1	3.74	1.75	4.47	3	3	3	115.6	109	108	91	91.6	94	98.9	92	99.9	1.2719e+10	1.19904e+10	1.1878e+10	1.00128e+10	1.00711e+10	1.03458e+10
FALSE	High	Master Protein	2.43914e+18	4073	P22681	E3 ubiquitin-protein ligase CBL OS=Homo sapiens OX=9606 GN=CBL PE=1 SV=2	CBL	46	27	180	22	22	906	99.6	397.76	4	0.845	1.209	1.414	-0.24	0.27	0.5	20.22	18.09	23.87	97	86.8	116.2	2.4	2.34	3.91	3	3	3	93.7	98	97.3	84.1	87.1	87.9	116.6	113.1	122.2	1.16779e+09	1.22123e+09	1.21307e+09	1.04835e+09	1.08624e+09	1.09619e+09
FALSE	High	Master Protein	-2.65718e+18	2291	Q9Y3I0	tRNA-splicing ligase RtcB homolog OS=Homo sapiens OX=9606 GN=RTCB PE=1 SV=1	RTCB	55	22	175	22	22	505	55.2	439.53	0	0.635	0.713	1.116	-0.65	-0.49	0.16	14.41	14.64	25.39	124.6	76.8	98.6	1.73	2.61	11.93	3	3	3	125.7	126.3	129.7	77.5	81.2	77.8	81	99.9	100.9	2.14172e+09	2.15201e+09	2.21112e+09	1.32124e+09	1.38419e+09	1.32611e+09
FALSE	High	Master Protein	2.22959e+18	3995	P53992	Protein transport protein Sec24C OS=Homo sapiens OX=9606 GN=SEC24C PE=1 SV=3	SEC24C	33	26	200	25	25	1094	118.2	441.63	0	0.956	1.167	1.204	-0.06	0.22	0.27	22.27	24.02	26.29	95.4	90.6	114.1	0.57	6.8	2.22	3	3	3	94.6	93.5	94.3	87.7	99.3	89.5	112.7	111.8	116.5	9.58281e+08	9.47813e+08	9.55355e+08	8.88665e+08	1.00676e+09	9.07315e+08
FALSE	High	Master Protein	-3.97044e+18	1829	P36578	60S ribosomal protein L4 OS=Homo sapiens OX=9606 GN=RPL4 PE=1 SV=5	RPL4	42	19	450	19	19	427	47.7	954.57	0	0.844	0.928	1.078	-0.24	-0.11	0.11	23.57	16.91	29.94	108.4	92.4	99.2	2.16	1.88	0.7	3	3	3	109.2	108.8	105	91.4	92.8	94.8	99.7	99.8	98.5	1.06679e+10	1.06352e+10	1.02591e+10	8.92935e+09	9.0644e+09	9.26803e+09
FALSE	High	Master Protein	-7.20012e+18	694	P35998	26S proteasome regulatory subunit 7 OS=Homo sapiens OX=9606 GN=PSMC2 PE=1 SV=3	PSMC2	66	27	257	27	27	433	48.6	584.53	0	0.916	1.043	1.116	-0.13	0.06	0.16	22.58	22.58	19.49	103.8	89.9	106.3	2.92	7.79	2.64	3	3	3	104.4	100.8	106.8	97.5	83.4	90.4	107.5	106.9	102.4	2.85177e+09	2.75322e+09	2.91781e+09	2.66308e+09	2.27818e+09	2.46972e+09
FALSE	High	Master Protein	6.1844e+18	5446	Q5JRX3	Presequence protease, mitochondrial OS=Homo sapiens OX=9606 GN=PITRM1 PE=1 SV=3	PITRM1	39	29	171	29	29	1037	117.3	371.4	0	1.215	1.498	1.335	0.28	0.58	0.42	35.87	29.16	31.56	72.5	103.3	124.2	13.86	0.5	7.55	3	3	3	88.4	70	70.2	99.4	100.4	100	134.5	116.8	120.3	6.09426e+08	4.82621e+08	4.83994e+08	6.84725e+08	6.91561e+08	6.89061e+08
FALSE	High	Master Protein	5.28868e+18	5135	Q14240	Eukaryotic initiation factor 4A-II OS=Homo sapiens OX=9606 GN=EIF4A2 PE=1 SV=2	EIF4A2	66	25	446	12	12	407	46.4	867.34	14	1.184	0.938	0.872	0.24	-0.09	-0.2	30.08	28.31	21.4	100	108.3	91.6	0.45	3.66	1.06	3	3	3	100.3	99.7	99.4	108	104.8	112.7	92.8	90.9	91.4	8.26161e+09	8.21515e+09	8.18822e+09	8.89653e+09	8.63162e+09	9.28229e+09
FALSE	High	Master Protein	-2.81939e+18	2245	Q9UHB9	Signal recognition particle subunit SRP68 OS=Homo sapiens OX=9606 GN=SRP68 PE=1 SV=2	SRP68	51	29	189	29	29	627	70.7	513.49	0	1.084	1.305	1.228	0.12	0.38	0.3	32.8	26.82	24.24	85.9	95.6	118.4	3.95	2.51	0.71	3	3	3	85.4	84.4	90.8	95	93.3	98	117	117.6	118.6	1.16577e+09	1.15293e+09	1.23982e+09	1.29692e+09	1.27404e+09	1.33844e+09
FALSE	High	Master Protein	-5.37881e+18	1346	Q13740	CD166 antigen OS=Homo sapiens OX=9606 GN=ALCAM PE=1 SV=2	ALCAM	39	19	184	19	19	583	65.1	482.02	0	2.155	2.86	1.371	1.11	1.52	0.46	27.85	28.71	25.52	47.3	109.7	143	7.95	2.76	6.51	3	3	3	52.1	44.5	47.3	106.9	112.9	109.5	132.8	142.8	151.3	1.26564e+09	1.08243e+09	1.14909e+09	2.59775e+09	2.74458e+09	2.66228e+09
FALSE	High	Master Protein	7.07295e+18	5740	P08648	Integrin alpha-5 OS=Homo sapiens OX=9606 GN=ITGA5 PE=1 SV=2	ITGA5	32	24	188	24	24	1049	114.5	510.46	0	2.133	1.671	0.763	1.09	0.74	-0.39	29.24	26.49	11.5	62.6	135.2	102.2	1.02	1.99	1.15	3	3	3	62.8	62.2	63.4	135.9	135.6	131.1	102.5	104.3	102.1	1.87558e+09	1.85552e+09	1.89373e+09	4.05627e+09	4.0482e+09	3.91425e+09
FALSE	High	Master Protein	-5.88554e+18	1155	P19971	Thymidine phosphorylase OS=Homo sapiens OX=9606 GN=TYMP PE=1 SV=2	TYMP	62	22	231	22	22	482	49.9	532.07	0	3.802	0.885	0.234	1.93	-0.18	-2.09	40.06	24.04	2.63	59.7	200	40.3	5.09	4.28	3.69	3	3	3	61.6	55.8	60.3	206	202.1	189.7	40.6	40.7	43.3	2.04348e+09	1.85293e+09	2.00092e+09	6.83968e+09	6.70887e+09	6.29724e+09
FALSE	High	Master Protein	-5.36562e+18	1353	P54819	Adenylate kinase 2, mitochondrial OS=Homo sapiens OX=9606 GN=AK2 PE=1 SV=2	AK2	69	14	283	14	14	239	26.5	626.79	0	0.752	0.694	0.969	-0.41	-0.53	-0.05	18.46	12.95	33.55	120.4	92.5	87.2	0.9	4.8	2.64	3	3	3	122	119.9	121.5	94.9	93.3	86.7	84.6	88	89	7.37399e+09	7.24703e+09	7.34215e+09	5.73611e+09	5.63948e+09	5.23547e+09
FALSE	High	Master Protein	5.13599e+18	5071	P43686	26S proteasome regulatory subunit 6B OS=Homo sapiens OX=9606 GN=PSMC4 PE=1 SV=2	PSMC4	73	25	216	25	25	418	47.3	565.84	0	0.813	0.902	1.133	-0.3	-0.15	0.18	23.26	18.51	25.51	107.2	93.6	99.2	5.3	10.2	4.58	3	3	3	111.4	105.6	100.2	92.3	90.1	108.2	101.6	92.8	97.8	2.71177e+09	2.57067e+09	2.4392e+09	2.24509e+09	2.19198e+09	2.63224e+09
FALSE	High	Master Protein	-3.81742e+18	1879	P16435	NADPH--cytochrome P450 reductase OS=Homo sapiens OX=9606 GN=POR PE=1 SV=2	POR	45	28	199	28	28	677	76.6	482.89	0	1.204	1.413	1.137	0.27	0.5	0.19	38.26	30.05	31.36	83.7	100.1	116.3	3.27	0.94	6.89	3	3	3	84.6	79.3	82.8	99.1	98.3	100.2	115.1	112.7	127.9	1.07126e+09	1.00418e+09	1.04827e+09	1.25431e+09	1.24471e+09	1.26808e+09
FALSE	High	Master Protein	9.649e+17	3541	Q9Y265	RuvB-like 1 OS=Homo sapiens OX=9606 GN=RUVBL1 PE=1 SV=1	RUVBL1	55	19	220	19	19	456	50.2	706.36	0	0.624	0.68	1.092	-0.68	-0.56	0.13	11.3	9.91	18.57	122.7	89.2	88.1	1.85	7.75	8.42	3	3	3	122.3	119.9	124.4	78.8	88.9	91.5	86.1	87.8	100.2	4.23459e+09	4.15038e+09	4.30681e+09	2.72937e+09	3.07876e+09	3.1682e+09
FALSE	High	Master Protein	-1.5117e+18	2684	Q12931	Heat shock protein 75 kDa, mitochondrial OS=Homo sapiens OX=9606 GN=TRAP1 PE=1 SV=3	TRAP1	46	26	207	25	25	704	80.1	544.47	0	0.728	1.185	1.648	-0.46	0.25	0.72	16.33	22.57	26.75	104.8	68.6	126.6	5.79	4.25	6.79	3	3	3	107.4	97.6	108.6	67.3	70.3	73.3	129.7	130.5	115.4	1.61082e+09	1.46324e+09	1.62846e+09	1.01007e+09	1.05365e+09	1.09967e+09
FALSE	High	Master Protein	3.42574e+18	4416	O60568	Multifunctional procollagen lysine hydroxylase and glycosyltransferase LH3 OS=Homo sapiens OX=9606 GN=PLOD3 PE=1 SV=1	PLOD3	55	29	206	29	29	738	84.7	418.44	0	0.945	1.894	1.874	-0.08	0.92	0.91	28.41	40.71	37.75	73.6	78.9	147.6	0.97	5.32	4.3	3	3	3	73.7	74.6	73.2	78.7	79	86.3	147.7	137.7	149.1	1.04349e+09	1.05661e+09	1.03665e+09	1.11478e+09	1.11824e+09	1.22264e+09
FALSE	High	Master Protein	-8.4943e+18	274	P48059	LIM and senescent cell antigen-like-containing domain protein 1 OS=Homo sapiens OX=9606 GN=LIMS1 PE=1 SV=4	LIMS1	58	17	138	11	17	325	37.2	357.27	0	1.046	1.091	1.108	0.06	0.13	0.15	44.5	24.71	30.42	99.8	93.3	106.9	10.52	3.58	5.1	3	3	3	88	99.4	108.8	92.9	89.7	96.3	104	114.5	106.4	1.06741e+09	1.20497e+09	1.31896e+09	1.12705e+09	1.08752e+09	1.16833e+09
FALSE	High	Master Protein	6.9656e+18	5700	P46063	ATP-dependent DNA helicase Q1 OS=Homo sapiens OX=9606 GN=RECQL PE=1 SV=3	RECQL	41	20	154	19	20	649	73.4	383.17	0	1.472	1.447	1.054	0.56	0.53	0.08	41.81	39.64	26.87	56	104.3	139.7	15.52	11.54	4.86	3	3	3	50.5	54.5	67.6	101.6	100.1	122.4	140.1	127.3	136	6.33795e+08	6.84347e+08	8.48155e+08	1.27504e+09	1.25575e+09	1.53575e+09
FALSE	High	Master Protein	2.55215e+18	4105	Q96P48	Arf-GAP with Rho-GAP domain, ANK repeat and PH domain-containing protein 1 OS=Homo sapiens OX=9606 GN=ARAP1 PE=1 SV=3	ARAP1	33	34	156	34	34	1450	162.1	291.63	0	1.325	1.454	1.144	0.41	0.54	0.19	41.61	25.37	32.49	59.3	106.8	133.9	10.27	8.23	12.04	3	3	3	59.7	71.1	59.9	101.4	107.9	119.2	109.3	136.3	135.2	2.73141e+08	3.25286e+08	2.73951e+08	4.63961e+08	4.93853e+08	5.45509e+08
FALSE	High	Master Protein	6.17484e+18	5438	Q99613	Eukaryotic translation initiation factor 3 subunit C OS=Homo sapiens OX=9606 GN=EIF3C PE=1 SV=1	EIF3C	34	25	203	2	25	913	105.3	395.1	0	0.777	0.671	0.836	-0.36	-0.58	-0.26	13.48	9.79	15.99	124.7	94.3	81	1.37	5.16	2.33	3	3	3	124.8	125.1	127.9	94.6	87.8	97.1	78.8	81.3	82.5	2.17594e+09	2.18066e+09	2.23028e+09	1.64902e+09	1.53106e+09	1.69315e+09
FALSE	High	Master Protein	7.17437e+18	5773	Q15233	Non-POU domain-containing octamer-binding protein OS=Homo sapiens OX=9606 GN=NONO PE=1 SV=4	NONO	54	18	345	17	17	471	54.2	635.56	0	0.642	0.55	0.918	-0.64	-0.86	-0.12	19.55	12.55	41.72	134.4	89.1	76.5	9.23	4.07	4.76	3	3	3	133.8	124.4	149.3	86.2	88.8	93.4	76.2	70.6	77.2	7.16909e+09	6.66566e+09	7.9963e+09	4.61899e+09	4.75523e+09	5.0038e+09
FALSE	High	Master Protein	1.71824e+18	3813	Q9UIA9	Exportin-7 OS=Homo sapiens OX=9606 GN=XPO7 PE=1 SV=3	XPO7	37	30	209	30	30	1087	123.8	408.17	0	0.983	1.232	1.267	-0.03	0.3	0.34	33.82	34.42	29.94	90.8	90.8	118.4	13.7	5.03	16.06	3	3	3	74.6	97.4	92.9	93	87.4	96.6	137.6	121.1	99.4	5.8856e+08	7.68829e+08	7.33144e+08	7.33419e+08	6.89338e+08	7.62097e+08
FALSE	High	Master Protein	-3.14352e+18	2111	Q01970	1-phosphatidylinositol 4,5-bisphosphate phosphodiesterase beta-3 OS=Homo sapiens OX=9606 GN=PLCB3 PE=1 SV=2	PLCB3	32	28	162	28	28	1234	138.7	359.29	0	0.902	1.182	1.346	-0.15	0.24	0.43	33.45	34.96	41.22	80.9	94.4	124.7	9.09	4.66	5.18	3	3	3	74.4	81.3	89.2	98.3	94.9	89.6	125.4	129.8	117.1	4.24682e+08	4.64132e+08	5.09346e+08	5.6104e+08	5.41375e+08	5.11287e+08
FALSE	High	Master Protein	-7.9707e+18	457	Q9Y230	RuvB-like 2 OS=Homo sapiens OX=9606 GN=RUVBL2 PE=1 SV=3	RUVBL2	57	26	235	26	26	463	51.1	594.43	0	0.658	0.713	1.148	-0.6	-0.49	0.2	12.96	9.6	21.01	123.9	78.9	97.2	1.92	6.24	5.73	3	3	3	124.9	124.2	128.7	71.5	80.1	79.5	102.1	91.1	97.9	2.96815e+09	2.9519e+09	3.05829e+09	1.69987e+09	1.90412e+09	1.8908e+09
FALSE	High	Master Protein	2.36952e+18	4043	Q13488	V-type proton ATPase 116 kDa subunit a isoform 3 OS=Homo sapiens OX=9606 GN=TCIRG1 PE=1 SV=3	TCIRG1	36	25	193	24	25	830	92.9	445.53	0	2.09	2.624	1.18	1.06	1.39	0.24	43.78	38.96	26.1	82.4	117.9	99.7	1.89	2.31	7.19	3	3	3	81.6	81.1	78.7	115.6	120.5	116.1	97.5	98.2	110.6	2.03061e+09	2.01991e+09	1.96036e+09	2.87701e+09	3.00065e+09	2.89122e+09
FALSE	High	Master Protein	-9.90722e+17	2862	O00299	Chloride intracellular channel protein 1 OS=Homo sapiens OX=9606 GN=CLIC1 PE=1 SV=4	CLIC1	80	16	641	15	15	241	26.9	1587.81	0	1.148	0.9	0.782	0.2	-0.15	-0.35	15.92	7.51	4.99	97.8	114.1	88.1	5.52	2.92	1.97	3	3	3	105	95	96.2	111.2	112.3	117.4	86.5	86.8	89.6	2.99903e+10	2.71297e+10	2.74968e+10	3.17762e+10	3.20938e+10	3.35543e+10
FALSE	High	Master Protein	5.13616e+18	5072	P38919	Eukaryotic initiation factor 4A-III OS=Homo sapiens OX=9606 GN=EIF4A3 PE=1 SV=4	EIF4A3	62	24	265	20	20	411	46.8	569.75	0	0.759	0.693	0.924	-0.4	-0.53	-0.11	12.57	12.35	19.19	120	95.5	84.5	3.57	1.01	2.92	3	3	3	116.8	119.2	125.1	94.7	94.9	96.4	86.9	84	82	1.73416e+09	1.77031e+09	1.85818e+09	1.40587e+09	1.40948e+09	1.4322e+09
FALSE	High	Master Protein	-1.16693e+18	2792	P28482	Mitogen-activated protein kinase 1 OS=Homo sapiens OX=9606 GN=MAPK1 PE=1 SV=3	MAPK1	68	24	173	17	17	360	41.4	448.18	7	1.234	2.173	1.795	0.3	1.12	0.84	43.42	32.45	30.17	78.1	81.2	140.7	3.27	1.2	3	3	3	3	74	78.7	77.9	80.2	82.1	81.1	140.4	138.8	146.9	1.47442e+09	1.5679e+09	1.55191e+09	1.5971e+09	1.63585e+09	1.61534e+09
FALSE	High	Master Protein	-8.74099e+18	186	P43304	Glycerol-3-phosphate dehydrogenase, mitochondrial OS=Homo sapiens OX=9606 GN=GPD2 PE=1 SV=3	GPD2	52	29	218	29	29	727	80.8	504.06	0	1.244	0.966	0.795	0.31	-0.05	-0.33	36.68	21.17	18.72	86	129.7	84.3	2.88	12.54	6.6	3	3	3	85.2	88.6	90.1	106.8	133.6	134.3	86.8	81.5	93	8.68788e+08	9.03402e+08	9.19388e+08	1.08944e+09	1.36233e+09	1.36984e+09
FALSE	High	Master Protein	-7.17141e+18	708	Q96T51	RUN and FYVE domain-containing protein 1 OS=Homo sapiens OX=9606 GN=RUFY1 PE=1 SV=2	RUFY1	49	29	174	28	29	708	79.8	417.3	0	0.878	0.956	1.041	-0.19	-0.07	0.06	24.8	27.76	29.11	107.9	89.4	102.7	4.15	3.95	3.5	3	3	3	108.8	101.2	108.8	92.2	85.4	90.2	103.6	108.5	101.3	1.98834e+09	1.84881e+09	1.98832e+09	1.68492e+09	1.5598e+09	1.64875e+09
FALSE	High	Master Protein	-4.6746e+18	1587	Q03518	Antigen peptide transporter 1 OS=Homo sapiens OX=9606 GN=TAP1 PE=1 SV=2	TAP1	38	18	143	18	18	808	87.2	400.94	0	7.341	1.492	0.191	2.88	0.58	-2.38	53.01	38.02	1.45	26.3	234.4	39.3	4.33	2.14	1.88	3	3	3	28.2	26.5	26	227.7	236.3	236.4	39.6	40.4	38.9	5.45007e+08	5.1211e+08	5.01963e+08	4.39495e+09	4.56071e+09	4.56303e+09
FALSE	High	Master Protein	-6.06658e+18	1089	Q9Y263	Phospholipase A-2-activating protein OS=Homo sapiens OX=9606 GN=PLAA PE=1 SV=2	PLAA	44	25	180	25	25	795	87.1	388.6	0	0.918	0.863	0.929	-0.12	-0.21	-0.11	21.83	30.35	28.17	108	103.1	88.9	6.03	3.88	10.86	3	3	3	107.2	108.5	97	101.9	102.4	109.1	83.3	88.3	102.4	9.84815e+08	9.96816e+08	8.91387e+08	9.36157e+08	9.40609e+08	1.00281e+09
FALSE	High	Master Protein	8.96568e+17	3516	O94925	Glutaminase kidney isoform, mitochondrial OS=Homo sapiens OX=9606 GN=GLS PE=1 SV=1	GLS	42	20	129	20	20	669	73.4	343.42	0	1.864	1.22	0.629	0.9	0.29	-0.67	28.81	35.08	9.38	76.6	135.9	87.5	0.72	2.97	2.39	3	3	3	76.6	77	75.9	138.8	130.9	135.9	87.5	90.7	86.8	8.69765e+08	8.74092e+08	8.61735e+08	1.57531e+09	1.48531e+09	1.54244e+09
FALSE	High	Master Protein	3.60235e+18	4488	P09429	High mobility group protein B1 OS=Homo sapiens OX=9606 GN=HMGB1 PE=1 SV=3	HMGB1	45	10	323	6	8	215	24.9	822.74	0	0.407	0.348	0.831	-1.3	-1.52	-0.27	4.2	2.26	14.73	169.8	71.4	58.8	2.31	1.38	2.91	3	3	3	172.8	170	165.1	71.9	70	71.5	58.3	58.9	61.6	1.13203e+10	1.11376e+10	1.08142e+10	4.71029e+09	4.58792e+09	4.68361e+09
FALSE	High	Master Protein	1.33924e+18	3661	P05091	Aldehyde dehydrogenase, mitochondrial OS=Homo sapiens OX=9606 GN=ALDH2 PE=1 SV=2	ALDH2	60	24	211	21	22	517	56.3	538.1	0	0.576	0.51	0.88	-0.8	-0.97	-0.18	7.06	6.26	16.8	151.9	82.8	65.3	1.99	16.02	12.04	3	3	3	148.5	150.4	144.7	73.2	99.6	81	63.9	61.9	76.9	2.46435e+09	2.49586e+09	2.39993e+09	1.21452e+09	1.65172e+09	1.343e+09
FALSE	High	Master Protein	5.91484e+18	5351	Q03405	Urokinase plasminogen activator surface receptor OS=Homo sapiens OX=9606 GN=PLAUR PE=1 SV=1	PLAUR	46	10	164	10	10	335	37	478.03	0	4.498	2.254	0.441	2.17	1.17	-1.18	21.32	32.38	6.93	35.1	180.2	84.7	10.16	4.23	3.13	3	3	3	34.4	33.3	40.1	174.7	176.2	188.5	87.3	82.9	82.6	1.29227e+09	1.25443e+09	1.509e+09	6.57035e+09	6.63037e+09	7.09319e+09
FALSE	High	Master Protein	7.90403e+18	6029	P62191	26S proteasome regulatory subunit 4 OS=Homo sapiens OX=9606 GN=PSMC1 PE=1 SV=1	PSMC1	55	22	184	21	21	440	49.2	503.98	0	0.946	1.014	1.045	-0.08	0.02	0.06	17.38	21.37	21.51	99.7	96.4	103.9	2.42	3.06	1.55	3	3	3	102.5	97.6	99.8	99.3	93.4	96.6	101.8	104.1	104.9	2.54543e+09	2.42542e+09	2.48002e+09	2.46627e+09	2.31995e+09	2.3992e+09
FALSE	High	Master Protein	-3.30774e+18	2046	Q9BRR6	ADP-dependent glucokinase OS=Homo sapiens OX=9606 GN=ADPGK PE=1 SV=1	ADPGK	43	14	102	14	14	497	54.1	319.39	0	1.727	1.435	0.839	0.79	0.52	-0.25	42	19.54	16.26	69.4	130.4	100.2	26.97	5.22	5.95	3	3	3	67.1	97.7	59.6	120.8	126.2	134	93.1	96.9	104.5	4.80749e+08	6.99918e+08	4.27067e+08	8.65518e+08	9.04039e+08	9.59963e+08
FALSE	High	Master Protein	-9.17643e+17	2889	P52566	Rho GDP-dissociation inhibitor 2 OS=Homo sapiens OX=9606 GN=ARHGDIB PE=1 SV=3	ARHGDIB	78	15	340	14	15	201	23	776.5	0	0.594	0.636	1.088	-0.75	-0.65	0.12	11.7	10.75	31.86	136.4	75.9	87.7	2.23	3.1	0.73	3	3	3	139.9	135.6	134.1	75.4	75	79.3	87.4	87.2	86.2	1.27639e+10	1.23694e+10	1.22294e+10	6.88108e+09	6.83702e+09	7.232e+09
FALSE	High	Master Protein	3.82423e+18	4558	Q68EM7	Rho GTPase-activating protein 17 OS=Homo sapiens OX=9606 GN=ARHGAP17 PE=1 SV=1	ARHGAP17	41	21	130	20	20	881	95.4	285.12	0	0.502	0.576	1.07	-0.99	-0.8	0.1	10.74	11.58	33.66	168.3	62.1	69.5	13.68	14.8	3.52	3	3	3	168.3	142.4	187.7	75.9	57.3	62.1	70.7	69.5	66	7.73041e+08	6.53812e+08	8.61819e+08	3.48539e+08	2.63236e+08	2.85371e+08
FALSE	High	Master Protein	1.36525e+18	3673	P49589	Cysteine--tRNA ligase, cytoplasmic OS=Homo sapiens OX=9606 GN=CARS PE=1 SV=3	CARS	45	28	197	28	28	748	85.4	426.89	0	1.481	1.842	1.251	0.57	0.88	0.32	34.26	30.82	35.34	69.2	106	124.9	6.72	15.26	8.51	3	3	3	71.7	63.1	70.2	82.9	107.5	111.1	126.7	122.9	143.8	6.95614e+08	6.12116e+08	6.80761e+08	8.04301e+08	1.04278e+09	1.0777e+09
FALSE	High	Master Protein	-7.19374e+17	2956	O00231	26S proteasome non-ATPase regulatory subunit 11 OS=Homo sapiens OX=9606 GN=PSMD11 PE=1 SV=3	PSMD11	70	26	213	26	26	422	47.4	517.32	0	1.102	1.074	1.07	0.14	0.1	0.1	31.15	24.71	23.58	93.1	104.1	102.7	0.51	3.5	1.6	3	3	3	93.9	93	93.6	105.9	99.1	104.7	101.7	105	103.2	2.65189e+09	2.62528e+09	2.64339e+09	2.98924e+09	2.79828e+09	2.95549e+09
FALSE	High	Master Protein	-8.35766e+18	322	O00629	Importin subunit alpha-3 OS=Homo sapiens OX=9606 GN=KPNA4 PE=1 SV=1	KPNA4	45	15	149	11	11	521	57.9	376.52	0	0.793	0.829	1.065	-0.33	-0.27	0.09	20.55	28.37	33.43	117.9	82.2	99.9	11.4	9.55	8.29	3	3	3	137.8	112.6	115.3	93.8	80.4	79.4	84.6	97.6	98.5	9.65676e+08	7.88473e+08	8.07408e+08	6.5724e+08	5.63205e+08	5.55899e+08
FALSE	High	Master Protein	-4.77346e+18	1553	P49915	GMP synthase [glutamine-hydrolyzing] OS=Homo sapiens OX=9606 GN=GMPS PE=1 SV=1	GMPS	51	26	184	26	26	693	76.7	393.3	0	0.435	0.555	1.295	-1.2	-0.85	0.37	7.84	8.83	32.86	143.2	69.8	87	5.4	12.16	7.43	3	3	3	157.3	145.1	142.2	71.4	70.7	57.1	89.9	78.1	88.2	2.22768e+09	2.05575e+09	2.01363e+09	1.01113e+09	1.00214e+09	8.08637e+08
FALSE	High	Master Protein	-8.567e+18	247	Q8NHU6	Tudor domain-containing protein 7 OS=Homo sapiens OX=9606 GN=TDRD7 PE=1 SV=2	TDRD7	37	28	118	28	28	1098	123.5	293.39	0	0.555	0.669	0.417	-0.85	-0.58	-1.26	13.95	47.42	6.77	158.6	103.9	37.5	3.06	4.6	66.75	3	3	3	160.3	151.2	153.3	103.1	100.5	94.2	36.3	21.1	80	9.71991e+08	9.17266e+08	9.29564e+08	6.25581e+08	6.09255e+08	5.71612e+08
FALSE	High	Master Protein	-2.64106e+18	2296	O00232	26S proteasome non-ATPase regulatory subunit 12 OS=Homo sapiens OX=9606 GN=PSMD12 PE=1 SV=3	PSMD12	60	24	207	23	24	456	52.9	458.69	0	1.086	1.22	1.037	0.12	0.29	0.05	30.34	27.71	22.9	89.5	103.7	106.7	3.07	4.07	6.85	3	3	3	87.2	92.6	89.4	103.5	108.5	100.1	98.8	106.5	113.3	1.46216e+09	1.55388e+09	1.49864e+09	1.73641e+09	1.82024e+09	1.67883e+09
FALSE	High	Master Protein	-4.02199e+18	1805	Q8TDB6	E3 ubiquitin-protein ligase DTX3L OS=Homo sapiens OX=9606 GN=DTX3L PE=1 SV=1	DTX3L	43	25	127	25	25	740	83.5	238.44	0	1.97	0.377	0.19	0.98	-1.41	-2.4	33.84	9.55	2.65	86.1	173.1	40.8	12.49	1.94	9.99	3	3	3	69.9	87.6	87.6	172.4	176.1	179.2	47	38.6	41.6	5.36646e+08	6.72522e+08	6.72038e+08	1.32304e+09	1.35158e+09	1.37538e+09
FALSE	High	Master Protein	-8.22001e+18	365	Q15424	Scaffold attachment factor B1 OS=Homo sapiens OX=9606 GN=SAFB PE=1 SV=4	SAFB	25	19	144	10	10	915	102.6	406.87	0	0.479	0.573	1.131	-1.06	-0.8	0.18	9.1	8.29	29.45	152.3	66.5	81.3	4.5	8.52	10.36	3	3	3	148.3	154.7	162.2	68.7	67.5	58.6	86.7	82.5	70.7	4.87274e+08	5.08138e+08	5.33045e+08	2.25646e+08	2.21827e+08	1.92418e+08
FALSE	High	Master Protein	-5.82851e+18	1179	P46939	Utrophin OS=Homo sapiens OX=9606 GN=UTRN PE=1 SV=2	UTRN	16	39	122	39	39	3433	394.2	178.92	0	0.955	0.811	0.846	-0.07	-0.3	-0.24	47.21	32.81	34.22	105.5	97.7	96.9	7.02	9.53	4.65	3	3	3	102.4	106	117	98.4	98.2	82.9	94.4	97.4	103.4	4.0436e+08	4.18781e+08	4.62171e+08	3.88664e+08	3.87791e+08	3.27511e+08
FALSE	High	Master Protein	6.37319e+18	5506	Q7L014	Probable ATP-dependent RNA helicase DDX46 OS=Homo sapiens OX=9606 GN=DDX46 PE=1 SV=2	DDX46	39	35	214	35	35	1031	117.3	483.79	0	0.551	0.575	1.062	-0.86	-0.8	0.09	12.28	13.36	42.44	138.1	79.1	82.8	2.46	1.09	1.93	3	3	3	141.1	134.5	138.9	78.1	79.6	79.6	83.4	83.9	80.9	1.80577e+09	1.72026e+09	1.77741e+09	9.99379e+08	1.01836e+09	1.01856e+09
FALSE	High	Master Protein	1.08491e+17	3229	Q9Y5X1	Sorting nexin-9 OS=Homo sapiens OX=9606 GN=SNX9 PE=1 SV=1	SNX9	53	21	168	21	21	595	66.6	498.97	0	2.886	2.977	1.015	1.53	1.57	0.02	26.18	18.58	23.45	39	129.3	131.8	7.33	4.38	1.13	3	3	3	43.9	38.7	38.8	122	133.1	128.8	130.2	131.3	133.2	6.82133e+08	6.01705e+08	6.0298e+08	1.89423e+09	2.06667e+09	1.99985e+09
FALSE	High	Master Protein	-3.53443e+18	1966	P09525	Annexin A4 OS=Homo sapiens OX=9606 GN=ANXA4 PE=1 SV=4	ANXA4	74	25	387	23	23	319	35.9	772.8	0	0.778	0.678	0.869	-0.36	-0.56	-0.2	20.68	10.36	19.61	118.1	96.9	85	1.91	6.36	4.93	3	3	3	120.5	120.6	116.6	98.9	100.2	89	86.8	87.5	79.9	1.00116e+10	1.0019e+10	9.68692e+09	8.22088e+09	8.32512e+09	7.39888e+09
FALSE	High	Master Protein	8.0482e+18	6071	Q06323	Proteasome activator complex subunit 1 OS=Homo sapiens OX=9606 GN=PSME1 PE=1 SV=1	PSME1	68	20	324	20	20	249	28.7	766.65	0	1.204	0.949	0.809	0.27	-0.08	-0.31	35.1	22.78	20.39	91.3	118.5	90.3	0.55	3.49	3.57	3	3	3	91.1	91.9	91	118.2	124.2	116.2	85.6	90.1	91.7	7.00463e+09	7.07009e+09	7.00284e+09	9.09186e+09	9.55431e+09	8.9387e+09
FALSE	High	Master Protein	-8.76914e+18	174	P35658	Nuclear pore complex protein Nup214 OS=Homo sapiens OX=9606 GN=NUP214 PE=1 SV=2	NUP214	19	24	118	24	24	2090	213.5	222.35	0	0.723	0.664	0.815	-0.47	-0.59	-0.29	22.64	17.12	26.33	120.4	103.9	75.7	14.9	1.18	13.28	3	3	3	125.1	96.2	127.1	108.4	106	108	78.7	65.3	85.3	4.42945e+08	3.406e+08	4.50105e+08	3.8389e+08	3.7552e+08	3.82517e+08
FALSE	High	Master Protein	-1.08025e+17	3161	Q99873	Protein arginine N-methyltransferase 1 OS=Homo sapiens OX=9606 GN=PRMT1 PE=1 SV=3	PRMT1	55	20	172	17	20	371	42.4	463.08	0	0.864	0.6	0.676	-0.21	-0.74	-0.57	23.63	8.71	8.34	120.7	105.4	73.9	6.12	4.4	4.2	3	3	3	129.4	118.3	115.4	103.3	103.1	111.3	72.5	70.4	76.4	2.76824e+09	2.5302e+09	2.46803e+09	2.2107e+09	2.20555e+09	2.38088e+09
FALSE	High	Master Protein	-4.35757e+18	1703	Q9BYX4	Interferon-induced helicase C domain-containing protein 1 OS=Homo sapiens OX=9606 GN=IFIH1 PE=1 SV=3	IFIH1	35	31	108	31	31	1025	116.6	180.01	0	3.7	0.784	0.254	1.89	-0.35	-1.98	52.21	35.57	5.05	46	237.1	16.9	12.09	5.62	23.33	3	3	3	37.7	47.6	45.8	252.3	236	225.8	15	16.8	23.1	2.04356e+08	2.58222e+08	2.48173e+08	1.36805e+09	1.27965e+09	1.22423e+09
FALSE	High	Master Protein	5.96454e+18	5366	P47756	F-actin-capping protein subunit beta OS=Homo sapiens OX=9606 GN=CAPZB PE=1 SV=4	CAPZB	56	15	377	15	15	277	31.3	707.98	0	1.098	1.06	0.961	0.14	0.08	-0.06	26.1	16.99	21.41	89.8	108.3	102	2.2	0.89	3.49	3	3	3	89.7	92.9	89.3	107.9	108.1	109.7	96.9	101.9	103.7	6.77217e+09	7.01585e+09	6.7418e+09	8.15197e+09	8.16659e+09	8.2853e+09
FALSE	High	Master Protein	3.06221e+18	4285	P19838	Nuclear factor NF-kappa-B p105 subunit OS=Homo sapiens OX=9606 GN=NFKB1 PE=1 SV=2	NFKB1	32	23	117	23	23	968	105.3	276.52	0	1.039	0.689	0.694	0.05	-0.54	-0.53	30.99	13.11	12.18	113.7	112	74.3	8.12	4.12	2.75	3	3	3	103.2	113.8	121.5	112	110.2	119.1	71.1	74.8	74.3	6.01972e+08	6.63338e+08	7.08356e+08	6.53198e+08	6.42865e+08	6.94554e+08
FALSE	High	Master Protein	8.49104e+18	6226	Q15646	2'-5'-oligoadenylate synthase-like protein OS=Homo sapiens OX=9606 GN=OASL PE=1 SV=2	OASL	51	20	99	20	20	514	59.2	238.48	0	11.884	0.802	0.072	3.57	-0.32	-3.79	35.7	21.51	0.18	14	284.2	1.8	25.84	2.94	42.65	3	3	3	16	14.1	9.4	275.3	291.6	286.4	1.8	1.8	3.6	1.35032e+08	1.1933e+08	7.92938e+07	2.32881e+09	2.46715e+09	2.42314e+09
FALSE	High	Master Protein	-3.9974e+18	1815	O15371	Eukaryotic translation initiation factor 3 subunit D OS=Homo sapiens OX=9606 GN=EIF3D PE=1 SV=1	EIF3D	53	19	185	19	19	548	63.9	500.53	0	0.718	0.545	0.812	-0.48	-0.88	-0.3	20.49	7.02	20.16	138.9	89.2	71.9	1.5	1.58	3.81	3	3	3	141.4	137.2	139	88.4	91.2	89.3	71.9	68.2	73.5	1.79843e+09	1.74563e+09	1.76833e+09	1.12485e+09	1.16005e+09	1.13611e+09
FALSE	High	Master Protein	-8.6217e+18	226	P23368	NAD-dependent malic enzyme, mitochondrial OS=Homo sapiens OX=9606 GN=ME2 PE=1 SV=1	ME2	64	25	186	25	25	584	65.4	444.89	0	1.422	1.332	0.925	0.51	0.41	-0.11	36.53	26.91	27.99	79.7	115.1	105.1	1.55	8.34	7.89	3	3	3	81.9	79.5	80.2	124.4	115.8	105.2	105.8	95.5	111.8	1.36117e+09	1.32068e+09	1.33319e+09	2.06756e+09	1.92458e+09	1.74901e+09
FALSE	High	Master Protein	7.34004e+18	5837	Q9Y5B9	FACT complex subunit SPT16 OS=Homo sapiens OX=9606 GN=SUPT16H PE=1 SV=1	SUPT16H	33	30	187	30	30	1047	119.8	373.81	0	0.499	0.509	1.117	-1	-0.97	0.16	10.84	6.86	31.2	142.7	79.5	77.7	2.85	3.06	4.96	3	3	3	143.2	137.3	145	76.4	81.1	79.8	75.8	78	83.4	2.44971e+09	2.34767e+09	2.47966e+09	1.30694e+09	1.38697e+09	1.36513e+09
FALSE	High	Master Protein	-2.83683e+18	2241	O00148	ATP-dependent RNA helicase DDX39A OS=Homo sapiens OX=9606 GN=DDX39A PE=1 SV=2	DDX39A	56	21	281	10	10	427	49.1	564.57	12	0.804	0.806	1.049	-0.31	-0.31	0.07	14.43	9.58	19	114.1	88.6	97.3	2.44	3.18	6.79	3	3	3	116.3	115.9	111.3	91.6	86.1	90	101.1	98.9	88.8	8.53889e+09	8.51525e+09	8.17273e+09	6.72657e+09	6.32273e+09	6.61195e+09
FALSE	High	Master Protein	-1.46823e+18	2690	O60832	H/ACA ribonucleoprotein complex subunit DKC1 OS=Homo sapiens OX=9606 GN=DKC1 PE=1 SV=3	DKC1	56	22	151	22	22	514	57.6	373.03	0	0.823	0.996	1.237	-0.28	-0.01	0.31	20.8	15.04	30.22	100.9	94.6	104.5	5.11	8.32	3.93	3	3	3	108.8	98.7	101	94.7	82.4	96.1	103	110.8	104.5	1.27473e+09	1.15727e+09	1.1836e+09	1.10962e+09	9.65182e+08	1.12672e+09
FALSE	High	Master Protein	5.31588e+18	5148	O43312	Protein MTSS 1 OS=Homo sapiens OX=9606 GN=MTSS1 PE=1 SV=2	MTSS1	45	22	168	22	22	755	82.2	422.05	0	0.886	0.837	0.992	-0.17	-0.26	-0.01	20.04	16.86	21.9	105.4	97.7	96.9	3.61	3.79	2.65	3	3	3	102.2	105.8	109.9	98.1	93.9	101.3	93.4	97.3	98.2	1.02882e+09	1.06457e+09	1.10581e+09	9.87364e+08	9.44557e+08	1.01879e+09
FALSE	High	Master Protein	8.75911e+18	6311	O75844	CAAX prenyl protease 1 homolog OS=Homo sapiens OX=9606 GN=ZMPSTE24 PE=1 SV=2	ZMPSTE24	34	15	573	15	15	475	54.8	1001.68	0	1.408	1.725	1.204	0.49	0.79	0.27	36.75	28.95	30.13	74.5	104.8	120.6	3.16	1.99	3.7	3	3	3	72.3	73.8	76.9	103.8	106.8	102.8	119.4	117.9	126.3	6.71246e+09	6.84981e+09	7.14002e+09	9.63713e+09	9.91718e+09	9.54636e+09
FALSE	High	Master Protein	8.16512e+18	6100	Q15293	Reticulocalbin-1 OS=Homo sapiens OX=9606 GN=RCN1 PE=1 SV=1	RCN1	54	15	177	15	15	331	38.9	485.86	0	1.187	1.316	1.109	0.25	0.4	0.15	38.47	32.66	31.96	92.1	101.8	106.1	4.88	2.56	4.08	3	3	3	93.1	94.3	86.1	105	99.7	102.9	101.6	110.2	107.2	1.65673e+09	1.67909e+09	1.53224e+09	1.86861e+09	1.77574e+09	1.83157e+09
FALSE	High	Master Protein	-5.37293e+18	1351	Q15046	Lysine--tRNA ligase OS=Homo sapiens OX=9606 GN=KARS PE=1 SV=3	KARS	48	25	204	25	25	597	68	495.88	0	1.164	0.882	0.775	0.22	-0.18	-0.37	29.56	17.01	17.58	95.5	114	90.4	1.97	2.51	15.98	3	3	3	94	93.8	90.7	108.1	112	113.6	85.5	113.6	88.8	2.58852e+09	2.58387e+09	2.49895e+09	2.9793e+09	3.08542e+09	3.1285e+09
FALSE	High	Master Protein	1.53454e+18	3741	P05198	Eukaryotic translation initiation factor 2 subunit 1 OS=Homo sapiens OX=9606 GN=EIF2S1 PE=1 SV=3	EIF2S1	68	23	246	23	23	315	36.1	609.1	0	0.905	0.961	1.081	-0.14	-0.06	0.11	23.17	16.04	20.79	102.5	98.2	99.3	6.23	3.67	3.61	3	3	3	98	103.5	110.9	99.9	93.3	99.1	100.7	100.2	94.3	3.13378e+09	3.30821e+09	3.54701e+09	3.19463e+09	2.98482e+09	3.1688e+09
FALSE	High	Master Protein	2.96338e+18	4259	Q5JTH9	RRP12-like protein OS=Homo sapiens OX=9606 GN=RRP12 PE=1 SV=2	RRP12	31	27	130	27	27	1297	143.6	229.38	0	0.474	0.785	1.663	-1.08	-0.35	0.73	7.27	13.54	31.29	131.3	61.3	107.4	8.68	6.8	10.46	3	3	3	117.8	137.1	137.9	64.4	64	56.9	115.3	112.1	94.5	7.56327e+08	8.79918e+08	8.85335e+08	4.1346e+08	4.1101e+08	3.6556e+08
FALSE	High	Master Protein	-6.14214e+18	1058	Q96HC4	PDZ and LIM domain protein 5 OS=Homo sapiens OX=9606 GN=PDLIM5 PE=1 SV=5	PDLIM5	47	20	162	20	20	596	63.9	433.11	0	0.888	0.927	1.072	-0.17	-0.11	0.1	21.87	22.13	17.76	88.7	95.9	115.3	4.17	4.61	1.76	3	3	3	83.6	89.8	90	89.8	97.6	97.1	115.7	116.8	119.6	1.08054e+09	1.1611e+09	1.16375e+09	1.16015e+09	1.26075e+09	1.25504e+09
FALSE	High	Master Protein	1.01198e+18	3562	P41091	Eukaryotic translation initiation factor 2 subunit 3 OS=Homo sapiens OX=9606 GN=EIF2S3 PE=1 SV=3	EIF2S3	55	22	237	4	22	472	51.1	623.32	0	1.007	1.047	1.052	0.01	0.07	0.07	25.83	18.9	22.35	98.6	99.6	101.8	0.99	8.14	0.65	3	3	3	97.6	97.4	95.8	97.1	112.1	98.3	101.2	99.9	100.6	3.47525e+09	3.4687e+09	3.41286e+09	3.45742e+09	3.99302e+09	3.5019e+09
FALSE	High	Master Protein	6.51475e+18	5546	Q9UQE7	Structural maintenance of chromosomes protein 3 OS=Homo sapiens OX=9606 GN=SMC3 PE=1 SV=2	SMC3	30	29	165	29	29	1217	141.5	388.72	0	0.559	0.467	0.869	-0.84	-1.1	-0.2	12.26	10.12	27.63	164.7	74.6	60.7	12.53	5.89	17.42	3	3	3	171.8	168	135.7	78.6	70	76.1	79.8	58.1	61.9	1.28011e+09	1.25172e+09	1.01084e+09	5.85547e+08	5.21639e+08	5.66987e+08
FALSE	High	Master Protein	9.65271e+17	3542	Q14151	Scaffold attachment factor B2 OS=Homo sapiens OX=9606 GN=SAFB2 PE=1 SV=1	SAFB2	24	20	128	11	11	953	107.4	374.5	8	0.515	0.489	1.032	-0.96	-1.03	0.05	6.89	11.92	30.94	147.8	76.5	75.6	20.5	27.42	33.59	3	3	3	121.1	184	156.6	50.5	81.1	88.4	45.5	92.7	80.1	1.60782e+09	2.44349e+09	2.08012e+09	6.70446e+08	1.07647e+09	1.17369e+09
FALSE	High	Master Protein	-2.1062e+18	2461	Q9UMS4	Pre-mRNA-processing factor 19 OS=Homo sapiens OX=9606 GN=PRPF19 PE=1 SV=1	PRPF19	61	16	136	16	16	504	55.1	430.43	0	0.591	0.534	0.881	-0.76	-0.9	-0.18	9.08	5.04	19.57	139.7	87.1	73.2	0.77	6.41	0.4	3	3	3	141.7	139.7	141.3	78.9	88.1	88.6	73.6	74.1	74.1	2.73533e+09	2.69578e+09	2.72818e+09	1.52235e+09	1.69995e+09	1.70916e+09
FALSE	High	Master Protein	-3.78984e+17	3074	P49023	Paxillin OS=Homo sapiens OX=9606 GN=PXN PE=1 SV=3	PXN	45	16	127	16	16	591	64.5	321.68	0	0.891	1.661	1.779	-0.17	0.73	0.83	29.64	35.53	34.33	84.3	74.7	141	4.67	11.58	5.61	3	3	3	90.6	82.6	86.1	79.2	63.3	76.3	146.3	131.6	144	5.87678e+08	5.35438e+08	5.58656e+08	5.13424e+08	4.10621e+08	4.94709e+08
FALSE	High	Master Protein	-2.1154e+18	2459	P41226	Ubiquitin-like modifier-activating enzyme 7 OS=Homo sapiens OX=9606 GN=UBA7 PE=1 SV=2	UBA7	41	24	145	24	24	1012	111.6	365.5	0	1.029	0.605	0.555	0.04	-0.72	-0.85	33.9	9.64	10.47	110.6	106.4	83	5.29	1.79	5.13	3	3	3	114.7	110.5	103.3	109.5	105.9	106.3	79.2	82.9	87.7	8.38757e+08	8.07591e+08	7.54957e+08	8.0021e+08	7.74557e+08	7.77379e+08
FALSE	High	Master Protein	-2.32061e+18	2391	Q8NC51	Plasminogen activator inhibitor 1 RNA-binding protein OS=Homo sapiens OX=9606 GN=SERBP1 PE=1 SV=2	SERBP1	35	15	243	15	15	408	44.9	589.86	0	0.368	0.699	1.923	-1.44	-0.52	0.94	5.76	10.54	33.73	142.8	54.9	102.2	2.81	9.5	3.91	3	3	3	148.9	143	141.1	55	55	46.4	100.3	102.3	108.1	5.06967e+09	4.86875e+09	4.80474e+09	1.87316e+09	1.87244e+09	1.58068e+09
FALSE	High	Master Protein	8.83235e+18	6335	P09622	Dihydrolipoyl dehydrogenase, mitochondrial OS=Homo sapiens OX=9606 GN=DLD PE=1 SV=2	DLD	39	14	164	14	14	509	54.1	440.11	0	0.868	0.912	1.046	-0.2	-0.13	0.07	18.72	13.21	29.7	99.9	91.2	108.8	2.13	3.84	4.13	3	3	3	102.5	98.2	100.3	95.2	88.2	91.6	109.3	111.6	103	3.30918e+09	3.17115e+09	3.23868e+09	3.07318e+09	2.84604e+09	2.95705e+09
FALSE	High	Master Protein	-4.46891e+18	1666	Q15020	Squamous cell carcinoma antigen recognized by T-cells 3 OS=Homo sapiens OX=9606 GN=SART3 PE=1 SV=1	SART3	35	28	176	28	28	963	109.9	398.63	0	0.715	0.796	1.1	-0.48	-0.33	0.14	9.89	17.39	24.72	110.2	73.2	116.6	3.08	6.38	12.94	3	3	3	111.7	113.8	107.1	74.3	82.3	73.5	123.2	95.9	118.3	6.82317e+08	6.9495e+08	6.54208e+08	4.53601e+08	5.02668e+08	4.4861e+08
FALSE	High	Master Protein	7.58969e+18	5938	Q9H0D6	5'-3' exoribonuclease 2 OS=Homo sapiens OX=9606 GN=XRN2 PE=1 SV=1	XRN2	41	31	180	30	31	950	108.5	378.35	0	0.536	0.682	1.264	-0.9	-0.55	0.34	10.25	13.49	28.39	138	78.3	83.6	2.76	1.43	7.66	3	3	3	139.5	133.8	141.1	79.3	79.2	77.3	84.5	88.9	76.3	1.49901e+09	1.4378e+09	1.51571e+09	8.51587e+08	8.50653e+08	8.30276e+08
FALSE	High	Master Protein	-3.74289e+17	3076	Q15042	Rab3 GTPase-activating protein catalytic subunit OS=Homo sapiens OX=9606 GN=RAB3GAP1 PE=1 SV=3	RAB3GAP1	35	27	180	27	27	981	110.5	391.49	0	1.059	0.876	0.867	0.08	-0.19	-0.21	33.61	22.1	27.4	110	109.7	80.3	3.69	3.96	5.41	3	3	3	112.7	111.6	105.2	105	111.3	113.3	81.5	75.5	83.9	5.75721e+08	5.703e+08	5.37422e+08	5.36519e+08	5.68723e+08	5.79228e+08
FALSE	High	Master Protein	-6.43884e+18	965	P11498	Pyruvate carboxylase, mitochondrial OS=Homo sapiens OX=9606 GN=PC PE=1 SV=2	PC	30	25	113	25	25	1178	129.6	271.51	0	0.49	1.938	1.954	-1.03	0.95	0.97	5.81	170.95	31.09	24.8	80.1	195.1	3.3	5.25	5.48	3	3	3	23.6	24.9	25	74.2	80.5	82	196.3	186	207.5	9.20551e+07	9.73931e+07	9.76579e+07	2.89683e+08	3.14455e+08	3.20055e+08
FALSE	High	Master Protein	6.73347e+18	5615	Q13838	Spliceosome RNA helicase DDX39B OS=Homo sapiens OX=9606 GN=DDX39B PE=1 SV=1	DDX39B	57	21	301	10	10	428	49	650.55	0	0.84	0.889	1.148	-0.25	-0.17	0.2	17.18	15.21	15.38	109.1	90.7	100.3	2.37	5.06	1.66	3	3	3	107.4	108.9	112.5	94	85	90.5	99.3	100.1	102.5	1.25854e+09	1.27508e+09	1.31752e+09	1.10074e+09	9.95131e+08	1.05995e+09
FALSE	High	Master Protein	-5.60463e+18	1258	O75534	Cold shock domain-containing protein E1 OS=Homo sapiens OX=9606 GN=CSDE1 PE=1 SV=2	CSDE1	44	34	193	34	34	798	88.8	393.65	0	0.453	0.456	1.048	-1.14	-1.13	0.07	8.04	7.11	32.24	139.7	67.3	93.1	1.57	7.33	2.83	3	3	3	143.3	139.8	139.2	67.3	59.3	67.7	92.7	97.5	93.1	1.71237e+09	1.67014e+09	1.66397e+09	8.04464e+08	7.08611e+08	8.09121e+08
FALSE	High	Master Protein	-8.41571e+18	308	P26196	Probable ATP-dependent RNA helicase DDX6 OS=Homo sapiens OX=9606 GN=DDX6 PE=1 SV=2	DDX6	48	18	159	18	18	483	54.4	366.98	0	0.819	0.76	0.954	-0.29	-0.4	-0.07	17.81	10.98	29.89	123.1	89.3	87.6	7.32	8.55	2.91	3	3	3	130.1	121.6	112.4	88.2	84.8	99.6	86.5	86.1	90.7	1.90504e+09	1.78094e+09	1.64512e+09	1.29145e+09	1.24119e+09	1.45849e+09
FALSE	High	Master Protein	-1.11591e+18	2813	P16284	Platelet endothelial cell adhesion molecule OS=Homo sapiens OX=9606 GN=PECAM1 PE=1 SV=2	PECAM1	41	23	168	23	23	738	82.5	422.99	0	0.386	0.704	1.813	-1.37	-0.51	0.86	5.03	11.83	29.17	148.3	49.6	102.2	1.21	6.24	3.15	3	3	3	148.6	146.4	150	54	47.8	49.7	102.4	97.6	103.6	1.61651e+09	1.59269e+09	1.6314e+09	5.86824e+08	5.2009e+08	5.40191e+08
FALSE	High	Master Protein	3.20978e+16	3209	Q14008	Cytoskeleton-associated protein 5 OS=Homo sapiens OX=9606 GN=CKAP5 PE=1 SV=3	CKAP5	25	35	153	35	35	2032	225.4	275.54	0	0.685	0.852	1.328	-0.54	-0.23	0.41	19.07	21.98	38.69	126.4	64.6	109	9.79	12.6	11.29	3	3	3	130.1	117.9	143.4	66.5	55.1	70.7	112.5	91.7	112.2	4.29584e+08	3.89237e+08	4.73518e+08	2.19624e+08	1.81852e+08	2.33336e+08
FALSE	High	Master Protein	-8.10252e+18	411	Q2M2I8	AP2-associated protein kinase 1 OS=Homo sapiens OX=9606 GN=AAK1 PE=1 SV=3	AAK1	35	23	138	21	21	961	103.8	317.79	2	0.872	1.062	1.283	-0.2	0.09	0.36	24.87	27.97	30.04	93.6	90.5	116	17.61	3.91	4.53	3	3	3	91	118.6	86.5	86.1	92.9	87.9	112.7	107.1	117.3	5.13209e+08	6.68936e+08	4.87851e+08	4.85979e+08	5.23919e+08	4.96128e+08
FALSE	High	Master Protein	4.10624e+17	3346	Q6PKG0	La-related protein 1 OS=Homo sapiens OX=9606 GN=LARP1 PE=1 SV=2	LARP1	42	32	165	28	32	1096	123.4	346.14	0	0.488	0.579	1.295	-1.03	-0.79	0.37	10.86	14.09	42.17	159.6	63	77.4	9.26	21.92	10.12	3	3	3	163	140.3	167.4	64.3	71.6	45.9	76.5	79	92	1.11403e+09	9.59266e+08	1.14449e+09	4.39402e+08	4.89686e+08	3.13469e+08
FALSE	High	Master Protein	1.44983e+17	3242	P52306	Rap1 GTPase-GDP dissociation stimulator 1 OS=Homo sapiens OX=9606 GN=RAP1GDS1 PE=1 SV=3	RAP1GDS1	56	25	164	24	24	607	66.3	349.49	1	0.895	1.39	1.562	-0.16	0.48	0.64	21.05	20.18	25.34	91.1	81.8	127.1	5.08	9.1	3.86	3	3	3	86	92.1	95.1	82.7	73.1	87.6	122.6	128.4	132.4	1.33988e+09	1.43442e+09	1.48125e+09	1.2886e+09	1.13812e+09	1.36385e+09
FALSE	High	Master Protein	7.10053e+18	5751	P55795	Heterogeneous nuclear ribonucleoprotein H2 OS=Homo sapiens OX=9606 GN=HNRNPH2 PE=1 SV=1	HNRNPH2	45	15	318	8	8	449	49.2	630.06	0	0.971	0.806	0.864	-0.04	-0.31	-0.21	32.04	21.22	16.73	111.8	100.3	88	23.69	7.34	1.13	3	3	3	80	113	130.2	97	101.4	111.8	88.9	87.9	90	4.38085e+08	6.18804e+08	7.13166e+08	5.31312e+08	5.55305e+08	6.12266e+08
FALSE	High	Master Protein	4.44591e+18	4795	Q969V3	Nicalin OS=Homo sapiens OX=9606 GN=NCLN PE=1 SV=2	NCLN	36	17	122	17	17	563	62.9	354.16	0	1.452	1.71	1.243	0.54	0.77	0.31	32.52	36.2	23.59	81	95.3	123.7	12.62	14.28	0.97	3	3	3	80.2	68.7	88.6	87.4	94.4	114.6	123	120.7	122.4	8.20079e+08	7.03042e+08	9.06719e+08	8.94037e+08	9.65177e+08	1.17181e+09
FALSE	High	Master Protein	-2.84359e+18	2239	P62136	Serine/threonine-protein phosphatase PP1-alpha catalytic subunit OS=Homo sapiens OX=9606 GN=PPP1CA PE=1 SV=1	PPP1CA	69	17	238	5	5	330	37.5	539.91	12	1.062	0.905	0.858	0.09	-0.14	-0.22	17.04	12.01	10.22	103.9	105.5	90.5	1.62	7.14	3.27	3	3	3	104.8	104.3	101.6	105.8	112.8	97.7	88.1	90.8	94	3.22878e+09	3.21269e+09	3.13236e+09	3.26101e+09	3.47598e+09	3.01219e+09
FALSE	High	Master Protein	-1.66551e+18	2625	P62873	Guanine nucleotide-binding protein G(I)/G(S)/G(T) subunit beta-1 OS=Homo sapiens OX=9606 GN=GNB1 PE=1 SV=3	GNB1	65	14	167	7	7	340	37.4	468.57	7	1.059	0.803	0.823	0.08	-0.32	-0.28	35.7	7.9	20.37	107.1	106.8	86.1	5.52	2.78	3.92	3	3	3	110.9	107.1	99.5	106.9	110.5	104.6	86.1	90.6	83.9	2.7544e+09	2.65979e+09	2.46954e+09	2.65277e+09	2.74282e+09	2.59568e+09
FALSE	High	Master Protein	-6.61255e+18	895	P80303	Nucleobindin-2 OS=Homo sapiens OX=9606 GN=NUCB2 PE=1 SV=3	NUCB2	45	17	150	17	17	420	50.2	437	0	0.324	0.27	0.805	-1.62	-1.89	-0.31	4.94	1.97	22.1	170.2	72.1	57.7	2.14	2.75	3.47	3	3	3	174.9	167.7	170.5	69.6	72.3	73.4	57.8	55	58.8	2.61411e+09	2.50569e+09	2.54841e+09	1.04e+09	1.08022e+09	1.0975e+09
FALSE	High	Master Protein	6.60217e+17	3442	P22695	Cytochrome b-c1 complex subunit 2, mitochondrial OS=Homo sapiens OX=9606 GN=UQCRC2 PE=1 SV=3	UQCRC2	49	13	141	13	13	453	48.4	428.49	0	1.083	1.209	1.103	0.11	0.27	0.14	20.94	16.24	11.64	90	99.5	110.4	6.15	0.85	1.35	3	3	3	89.4	87.5	98.1	98.8	98	99.7	109.7	110.9	107.9	2.84011e+09	2.77977e+09	3.11552e+09	3.1404e+09	3.11407e+09	3.16743e+09
FALSE	High	Master Protein	-7.68773e+18	553	P18031	Tyrosine-protein phosphatase non-receptor type 1 OS=Homo sapiens OX=9606 GN=PTPN1 PE=1 SV=1	PTPN1	59	19	157	19	19	435	49.9	390.23	0	2.354	2.27	1.018	1.24	1.18	0.03	32.65	31.27	24.75	54.3	118.1	127.6	6.3	2.21	3.99	3	3	3	54.7	56.6	50	119	118.8	123.5	128.8	120	128.6	6.2112e+08	6.42522e+08	5.6788e+08	1.3502e+09	1.3489e+09	1.40196e+09
FALSE	High	Master Protein	7.92913e+18	6036	Q53GL7	Protein mono-ADP-ribosyltransferase PARP10 OS=Homo sapiens OX=9606 GN=PARP10 PE=1 SV=2	PARP10	44	24	81	24	24	1025	109.9	160.38	0	2.227	0.624	0.369	1.15	-0.68	-1.44	51.65	22.21	11.42	80.2	203.9	15.9	10.34	2.61	48.39	3	3	3	67.3	80.5	81.3	201	211.6	204.7	16	10.3	27.2	1.71961e+08	2.05847e+08	2.07945e+08	5.13952e+08	5.40965e+08	5.23274e+08
FALSE	High	Master Protein	-6.72025e+18	840	O60313	Dynamin-like 120 kDa protein, mitochondrial OS=Homo sapiens OX=9606 GN=OPA1 PE=1 SV=3	OPA1	34	29	161	29	29	960	111.6	355.9	0	0.987	1.076	1.135	-0.02	0.11	0.18	29.19	22.26	31.6	97.6	88.6	113.8	1.41	7.82	4.53	3	3	3	98.3	95.9	98.2	84.4	89.1	98.3	115.3	106.1	114.4	6.96286e+08	6.78816e+08	6.94928e+08	5.97585e+08	6.30921e+08	6.96271e+08
FALSE	High	Master Protein	-3.22803e+18	2087	Q5EBM0	UMP-CMP kinase 2, mitochondrial OS=Homo sapiens OX=9606 GN=CMPK2 PE=1 SV=3	CMPK2	63	21	109	21	21	449	49.4	280.78	0	4.267	0.366	0.123	2.09	-1.45	-3.02	61.29	6.79	1.47	55.7	221.7	22.5	3.23	3.05	8.75	3	3	3	55.9	53.9	57.5	222.4	228.7	215.1	20.1	22.6	23.9	7.36307e+08	7.09704e+08	7.56979e+08	2.92968e+09	3.01316e+09	2.83465e+09
FALSE	High	Master Protein	5.28664e+18	5134	Q9BQG0	Myb-binding protein 1A OS=Homo sapiens OX=9606 GN=MYBBP1A PE=1 SV=2	MYBBP1A	30	29	154	29	29	1328	148.8	326.83	0	0.777	1.338	1.829	-0.36	0.42	0.87	24.11	30.27	34.68	87.2	64.5	148.3	11.32	21.5	3.56	3	3	3	83.1	101.3	84.4	54	81.7	62.4	139.8	143.5	149.9	3.12911e+08	3.81178e+08	3.17491e+08	2.031e+08	3.07352e+08	2.34905e+08
FALSE	High	Master Protein	6.84492e+18	5654	Q9BXP5	Serrate RNA effector molecule homolog OS=Homo sapiens OX=9606 GN=SRRT PE=1 SV=1	SRRT	31	26	184	25	26	876	100.6	410.07	0	0.592	0.571	0.953	-0.76	-0.81	-0.07	7.66	7.11	21.66	140	80.4	79.5	6.72	3.01	4.08	3	3	3	135.6	138.6	153.4	79.6	81.6	76.9	81	74.7	78.7	2.15834e+09	2.20622e+09	2.44301e+09	1.26718e+09	1.29946e+09	1.22371e+09
FALSE	High	Master Protein	-1.0533e+18	2837	Q9UIG0	Tyrosine-protein kinase BAZ1B OS=Homo sapiens OX=9606 GN=BAZ1B PE=1 SV=2	BAZ1B	26	29	110	28	28	1483	170.8	200.54	1	0.53	0.573	0.945	-0.92	-0.8	-0.08	13.46	17.32	34.68	142.1	89.5	68.4	4.94	5.55	4.6	3	3	3	142.6	150.1	135.9	84.6	89.8	94.6	68.6	69.8	63.9	4.8383e+08	5.09194e+08	4.613e+08	2.87199e+08	3.04789e+08	3.20954e+08
FALSE	High	Master Protein	1.68738e+18	3797	Q96B97	SH3 domain-containing kinase-binding protein 1 OS=Homo sapiens OX=9606 GN=SH3KBP1 PE=1 SV=2	SH3KBP1	48	22	147	22	22	665	73.1	352.16	0	0.643	0.697	1.114	-0.64	-0.52	0.16	9.23	11.61	23.6	121	83.8	95.2	2.74	1.32	8.91	3	3	3	119.8	121.1	114.9	82.9	82.9	84.8	91.5	94.3	107.8	1.51771e+09	1.53446e+09	1.45633e+09	1.05082e+09	1.04982e+09	1.07449e+09
FALSE	High	Master Protein	-5.10021e+18	1440	P04899	Guanine nucleotide-binding protein G(i) subunit alpha-2 OS=Homo sapiens OX=9606 GN=GNAI2 PE=1 SV=3	GNAI2	63	18	222	11	11	355	40.4	563.49	7	1.147	0.681	0.625	0.2	-0.55	-0.68	23.83	7.81	7.47	107.8	118.7	73.4	3.13	6.4	2.25	3	3	3	110.7	108.5	104	110.9	119.5	126.1	71.6	74.8	73.9	4.91433e+09	4.81824e+09	4.62022e+09	4.92623e+09	5.30526e+09	5.60003e+09
FALSE	High	Master Protein	-4.96325e+17	3038	O75427	Leucine-rich repeat and calponin homology domain-containing protein 4 OS=Homo sapiens OX=9606 GN=LRCH4 PE=1 SV=2	LRCH4	48	20	139	20	20	683	73.4	327.59	0	0.955	0.817	0.869	-0.07	-0.29	-0.2	32.27	16.18	23.86	112.6	103.8	83.6	6.81	8.92	7.74	3	3	3	113.9	117.8	103.1	104.9	105.2	89.6	84.5	84.6	96.4	5.43026e+08	5.61627e+08	4.91683e+08	5.00504e+08	5.01641e+08	4.2742e+08
FALSE	High	Master Protein	8.24854e+18	6131	P62879	Guanine nucleotide-binding protein G(I)/G(S)/G(T) subunit beta-2 OS=Homo sapiens OX=9606 GN=GNB2 PE=1 SV=3	GNB2	56	13	173	6	6	340	37.3	458.47	1	0.816	0.722	0.775	-0.29	-0.47	-0.37	23.38	18.88	16.56	117.1	101.6	81.3	1.23	1.51	5.71	3	3	3	115.9	118.8	117.1	104	101.7	101.1	75.5	81.4	84.6	1.10111e+09	1.12832e+09	1.11246e+09	9.88106e+08	9.6571e+08	9.60537e+08
FALSE	High	Master Protein	-2.94638e+18	2197	Q96I24	Far upstream element-binding protein 3 OS=Homo sapiens OX=9606 GN=FUBP3 PE=1 SV=2	FUBP3	65	25	169	23	23	572	61.6	361.49	2	0.57	0.68	1.317	-0.81	-0.56	0.4	7.33	11.57	28.07	136.7	68	95.2	9.59	9.26	7.34	3	3	3	138.9	139.9	117.5	69.1	67.7	79.9	96.8	102.1	88.2	1.70907e+09	1.72083e+09	1.44511e+09	8.4995e+08	8.32405e+08	9.82832e+08
FALSE	High	Master Protein	2.20188e+18	3988	P63241	Eukaryotic translation initiation factor 5A-1 OS=Homo sapiens OX=9606 GN=EIF5A PE=1 SV=2	EIF5A	71	12	219	4	7	154	16.8	552.7	6	0.923	1.063	1.149	-0.11	0.09	0.2	57.6	29.87	65.6	100.5	93.8	105.7	3.59	5.28	2.59	3	3	3	100.5	101.3	94.8	102.1	93.8	92.9	101.9	105.7	107.1	4.15279e+09	4.18647e+09	3.91727e+09	4.21988e+09	3.87767e+09	3.83787e+09
FALSE	High	Master Protein	8.47377e+18	6220	Q12907	Vesicular integral-membrane protein VIP36 OS=Homo sapiens OX=9606 GN=LMAN2 PE=1 SV=1	LMAN2	60	16	181	16	16	356	40.2	480.75	0	0.871	0.606	0.701	-0.2	-0.72	-0.51	22.07	8.32	12.47	123.2	102.9	73.9	2.78	5	4.15	3	3	3	119.2	124.8	125.5	104.2	96.5	106.2	77.5	74.8	71.3	2.58383e+09	2.70355e+09	2.71941e+09	2.25785e+09	2.09065e+09	2.30047e+09
FALSE	High	Master Protein	-7.26191e+18	677	O75165	DnaJ homolog subfamily C member 13 OS=Homo sapiens OX=9606 GN=DNAJC13 PE=1 SV=5	DNAJC13	21	37	152	37	37	2243	254.3	262.33	0	1.013	1.155	1.158	0.02	0.21	0.21	53.66	46.05	37.16	115.9	85.1	99	5.25	32.7	6.55	3	3	3	116.4	110.2	104.9	71.5	81	128.7	90.5	94.2	102.7	3.08781e+08	2.92338e+08	2.78052e+08	1.89551e+08	2.14714e+08	3.41169e+08
FALSE	High	Master Protein	9.07951e+18	6426	Q3SY69	Mitochondrial 10-formyltetrahydrofolate dehydrogenase OS=Homo sapiens OX=9606 GN=ALDH1L2 PE=1 SV=2	ALDH1L2	43	31	179	27	27	923	101.7	361.39	3	0.859	1.033	1.193	-0.22	0.05	0.25	19.67	24.49	28.07	102.4	100.2	97.4	4.91	12.52	8.11	3	3	3	102	104.9	95.2	109.6	85.2	99.8	95.8	97	110.5	7.59736e+08	7.81495e+08	7.096e+08	8.16798e+08	6.34797e+08	7.43536e+08
FALSE	High	Master Protein	-6.4443e+18	960	Q9NSD9	Phenylalanine--tRNA ligase beta subunit OS=Homo sapiens OX=9606 GN=FARSB PE=1 SV=3	FARSB	49	26	217	26	26	589	66.1	481.78	0	0.805	1.079	1.254	-0.31	0.11	0.33	15.81	14.32	23.99	102.8	82.8	114.4	1.46	6.17	1.49	3	3	3	103.4	102.7	100.5	88.3	78	82.7	114.2	116.7	113.4	2.10126e+09	2.08712e+09	2.0432e+09	1.79418e+09	1.58623e+09	1.68067e+09
FALSE	High	Master Protein	7.0823e+18	5744	Q9Y4E1	WASH complex subunit 2C OS=Homo sapiens OX=9606 GN=WASHC2C PE=1 SV=4	WASHC2C	32	22	110	3	4	1320	144.8	287.24	0	0.993	1.254	1.115	-0.01	0.33	0.16	83.76	35.47	35.63	98.5	98.3	103.2	59.44	34.01	66.34	2	3	3	132.8		54.2	76.2	84.7	138.8	243.2	88.8	81.3	2.11692e+07		8.64054e+06	1.21529e+07	1.34979e+07	2.21353e+07
FALSE	High	Master Protein	-3.73168e+18	1903	P10768	S-formylglutathione hydrolase OS=Homo sapiens OX=9606 GN=ESD PE=1 SV=2	ESD	67	11	181	11	11	282	31.4	406.17	0	0.931	0.936	0.979	-0.1	-0.09	-0.03	19.47	15.01	20.37	104	100.1	95.9	2.36	0.27	5.42	3	3	3	103.6	103.4	99.3	99.5	99.2	99.7	95.3	95.4	104.6	2.06248e+09	2.05799e+09	1.97719e+09	1.98042e+09	1.97402e+09	1.98459e+09
FALSE	High	Master Protein	-8.82626e+18	149	P39023	60S ribosomal protein L3 OS=Homo sapiens OX=9606 GN=RPL3 PE=1 SV=2	RPL3	36	17	336	15	17	403	46.1	799.43	0	0.904	0.976	1.105	-0.15	-0.04	0.14	26.68	16.64	24.46	107.3	92.8	99.9	1.09	4.97	2.27	3	3	3	108.3	106.9	109.3	95.1	86.6	93.6	100.8	101.9	97.5	1.06334e+10	1.05014e+10	1.07331e+10	9.34365e+09	8.50363e+09	9.19503e+09
FALSE	High	Master Protein	-2.32696e+18	2389	O95202	Mitochondrial proton/calcium exchanger protein OS=Homo sapiens OX=9606 GN=LETM1 PE=1 SV=1	LETM1	38	20	156	20	20	739	83.3	447.05	0	1.331	1.869	1.345	0.41	0.9	0.43	31.62	30.58	26.55	62.4	104.6	133	3.71	8.42	3.65	3	3	3	62.6	63.7	59.3	94.4	104.9	111.8	130.1	133.4	139.8	4.91183e+08	4.99789e+08	4.65186e+08	7.40863e+08	8.22748e+08	8.76943e+08
FALSE	High	Master Protein	-1.24958e+18	2765	Q9HD20	Manganese-transporting ATPase 13A1 OS=Homo sapiens OX=9606 GN=ATP13A1 PE=1 SV=2	ATP13A1	33	31	180	31	31	1204	132.9	353.62	0	0.925	1.184	1.3	-0.11	0.24	0.38	30.84	26.53	26.77	99.4	83.3	117.3	4.7	3.1	2.74	3	3	3	92.8	101.5	99.7	82.7	83.5	87.5	114.2	120.6	117.6	6.81774e+08	7.46054e+08	7.32441e+08	6.07467e+08	6.1338e+08	6.43445e+08
FALSE	High	Master Protein	2.52718e+18	4097	Q9NUQ9	Protein FAM49B OS=Homo sapiens OX=9606 GN=FAM49B PE=1 SV=1	FAM49B	73	19	219	17	17	324	36.7	524.7	3	1.142	1.189	1.113	0.19	0.25	0.15	32.47	30.17	25.67	85.6	116.4	98	1.9	14.75	9.25	3	3	3	86.7	87.3	89.8	92.1	118.7	122	92.4	100	111	2.57506e+09	2.59358e+09	2.66876e+09	2.73776e+09	3.52776e+09	3.62343e+09
FALSE	High	Master Protein	6.57129e+17	3441	Q16643	Drebrin OS=Homo sapiens OX=9606 GN=DBN1 PE=1 SV=4	DBN1	48	18	91	18	18	649	71.4	248.47	0	1.519	5.903	4.663	0.6	2.56	2.22	52	66.38	41.91	23	41.3	235.7	7.77	38.77	9.41	3	3	3	24.9	21.4	23.9	42.9	27.4	61.4	245.2	207.4	245.6	1.34497e+08	1.15527e+08	1.29509e+08	2.3231e+08	1.48144e+08	3.32086e+08
FALSE	High	Master Protein	-1.17613e+18	2788	Q9H2G2	STE20-like serine/threonine-protein kinase OS=Homo sapiens OX=9606 GN=SLK PE=1 SV=1	SLK	29	25	150	24	24	1235	142.6	273.5	0	1.276	0.905	0.762	0.35	-0.14	-0.39	35.09	31.68	19.95	94.7	116.5	88.8	14.05	3.94	2.13	3	3	3	115.7	92.6	90.5	109.3	113.9	118.3	84.6	88.3	86.8	4.97437e+08	3.98117e+08	3.88981e+08	4.69754e+08	4.89672e+08	5.08334e+08
FALSE	High	Master Protein	6.37023e+18	5504	Q9UHX1	Poly(U)-binding-splicing factor PUF60 OS=Homo sapiens OX=9606 GN=PUF60 PE=1 SV=1	PUF60	50	20	179	20	20	559	59.8	402.54	0	0.478	0.547	1.105	-1.06	-0.87	0.14	6.95	6.73	21.29	145.5	75.2	79.3	2.06	3.54	1.32	3	3	3	145	141.4	147.2	75	79.1	74	79.1	78.6	80.6	2.49919e+09	2.43593e+09	2.53745e+09	1.29192e+09	1.36285e+09	1.27567e+09
FALSE	High	Master Protein	9.12497e+18	6443	P11387	DNA topoisomerase 1 OS=Homo sapiens OX=9606 GN=TOP1 PE=1 SV=2	TOP1	36	26	230	22	26	765	90.7	510.76	0	1.097	0.985	0.897	0.13	-0.02	-0.16	21.88	14.75	13.06	96.5	106.9	96.6	4.35	1.05	1.63	3	3	3	90.6	97.2	98.2	107.7	109.1	106.8	97.3	95	98	3.48727e+09	3.74148e+09	3.7813e+09	4.14615e+09	4.1986e+09	4.11187e+09
FALSE	High	Master Protein	-1.34351e+18	2735	P22234	Multifunctional protein ADE2 OS=Homo sapiens OX=9606 GN=PAICS PE=1 SV=3	PAICS	64	22	259	22	22	425	47	620.63	0	0.715	0.852	1.17	-0.48	-0.23	0.23	19.58	15.93	32.76	115.4	84.9	99.6	0.74	3.59	3.14	3	3	3	113.5	115.1	114.6	88.4	84.3	82.5	104.2	98.9	98.6	3.43217e+09	3.48246e+09	3.46598e+09	2.67544e+09	2.55049e+09	2.49487e+09
FALSE	High	Master Protein	7.93144e+18	6037	P05556	Integrin beta-1 OS=Homo sapiens OX=9606 GN=ITGB1 PE=1 SV=2	ITGB1	36	22	231	22	22	798	88.4	562.04	0	2.159	1.96	0.895	1.11	0.97	-0.16	33.83	35.18	13.84	62	126.8	111.3	5.05	5.56	19.19	3	3	3	60.7	60.5	55.5	125.9	113.3	123.7	105.2	108.5	146.7	1.95155e+09	1.94261e+09	1.78165e+09	4.04634e+09	3.64049e+09	3.97288e+09
FALSE	High	Master Protein	-1.84579e+18	2560	P55263	Adenosine kinase OS=Homo sapiens OX=9606 GN=ADK PE=1 SV=2	ADK	69	21	112	21	21	362	40.5	279.96	0	0.981	1.164	1.204	-0.03	0.22	0.27	27.3	21.67	28.8	94.6	94.7	110.7	7.11	4.15	0.96	3	3	3	90.3	93.6	103.4	91.7	93.7	99.3	110.3	108.2	109.5	8.59607e+08	8.91019e+08	9.84267e+08	8.73295e+08	8.91711e+08	9.4545e+08
FALSE	High	Master Protein	3.54974e+18	4463	O14744	Protein arginine N-methyltransferase 5 OS=Homo sapiens OX=9606 GN=PRMT5 PE=1 SV=4	PRMT5	47	22	171	22	22	637	72.6	376	0	0.887	1.248	1.368	-0.17	0.32	0.45	17.68	25.59	28.44	99.3	92.2	108.5	1.02	2.66	0.59	3	3	3	98.6	100.6	99.5	88.7	92.5	93.3	109.7	108.5	108.7	2.62352e+09	2.67743e+09	2.64899e+09	2.36159e+09	2.46099e+09	2.48292e+09
FALSE	High	Master Protein	-2.06342e+18	2477	O76094	Signal recognition particle subunit SRP72 OS=Homo sapiens OX=9606 GN=SRP72 PE=1 SV=3	SRP72	50	25	215	25	25	671	74.6	506.05	0	1.033	1.132	1.091	0.05	0.18	0.13	21.51	27.03	31.47	97.7	100.8	101.5	6.98	3.42	9.36	3	3	3	106.8	93.3	97.4	97.8	104.6	100.4	89.9	101.2	108.5	1.41701e+09	1.23789e+09	1.29242e+09	1.29708e+09	1.38788e+09	1.33242e+09
FALSE	High	Master Protein	-1.09273e+17	3160	Q07866	Kinesin light chain 1 OS=Homo sapiens OX=9606 GN=KLC1 PE=1 SV=2	KLC1	50	25	183	15	15	573	65.3	451.25	10	1.077	1.055	0.962	0.11	0.08	-0.06	23.55	24.07	19.77	80.3	101.7	118	3.96	1.81	16.12	3	3	3	79	73.1	77.2	97.7	100.8	97.8	148	112.8	113.5	1.80752e+09	1.67272e+09	1.76742e+09	2.23635e+09	2.30776e+09	2.23726e+09
FALSE	High	Master Protein	-6.33741e+18	994	P48960	CD97 antigen OS=Homo sapiens OX=9606 GN=CD97 PE=1 SV=4	CD97	30	16	97	15	15	835	91.8	267.35	1	2.412	1.17	0.501	1.27	0.23	-1	33.31	33.39	6.29	61.5	161.1	77.4	8.64	6.01	7.39	3	3	3	62.3	56	66.6	168.7	149.9	163.3	78.4	83.1	71.7	3.88602e+08	3.49569e+08	4.15642e+08	1.05225e+09	9.35189e+08	1.01849e+09
FALSE	High	Master Protein	3.86707e+18	4572	P21589	5'-nucleotidase OS=Homo sapiens OX=9606 GN=NT5E PE=1 SV=1	NT5E	45	19	109	18	19	574	63.3	289.83	0	15.411	7.013	0.347	3.95	2.81	-1.53	33.18	31.42	3.98	6.1	215.8	78.1	15.11	0.4	6.94	3	3	3	6.1	6.1	7.9	216.8	217.6	215.9	70.5	80.5	78.5	7.4433e+07	7.46738e+07	9.59261e+07	2.63538e+09	2.64491e+09	2.624e+09
FALSE	High	Master Protein	7.97851e+18	6050	Q1KMD3	Heterogeneous nuclear ribonucleoprotein U-like protein 2 OS=Homo sapiens OX=9606 GN=HNRNPUL2 PE=1 SV=1	HNRNPUL2	40	24	201	24	24	747	85.1	491.3	0	0.764	0.898	1.213	-0.39	-0.16	0.28	18.39	21.3	25.57	112.7	84.8	102.5	2.03	3.08	2.66	3	3	3	110.9	115.5	113.6	81.4	85.5	86.3	103.3	104.2	99.1	2.16062e+09	2.25005e+09	2.21247e+09	1.58635e+09	1.66594e+09	1.68046e+09
FALSE	High	Master Protein	6.10814e+18	5420	O95571	Persulfide dioxygenase ETHE1, mitochondrial OS=Homo sapiens OX=9606 GN=ETHE1 PE=1 SV=2	ETHE1	73	11	129	11	11	254	27.9	342.22	0	5.444	3.759	0.708	2.44	1.91	-0.5	39.32	31.7	7.95	26	165.6	108.4	29.44	7.52	0.74	3	3	3	39.3	22.9	26.2	169.6	147.5	167.3	108.1	109.6	109.5	1.15684e+09	6.73578e+08	7.72027e+08	4.99307e+09	4.34275e+09	4.92621e+09
FALSE	High	Master Protein	-6.02402e+17	2993	P09913	Interferon-induced protein with tetratricopeptide repeats 2 OS=Homo sapiens OX=9606 GN=IFIT2 PE=1 SV=1	IFIT2	52	24	112	23	23	472	54.6	238.33	0	13.257	0.708	0.178	3.73	-0.5	-2.49	61.36	26.13	3.2	24.7	265.3	10	22.99	6.35	34.08	3	3	3	24.4	24.3	15.8	261.7	257	288.7	12.3	5.9	9.9	3.37625e+08	3.36346e+08	2.18526e+08	3.61837e+09	3.55427e+09	3.99158e+09
FALSE	High	Master Protein	-9.31384e+16	3171	Q9NTI5	Sister chromatid cohesion protein PDS5 homolog B OS=Homo sapiens OX=9606 GN=PDS5B PE=1 SV=1	PDS5B	27	31	109	27	27	1447	164.6	176.78	4	0.479	0.43	0.926	-1.06	-1.22	-0.11	9.1	7.07	31.62	169.6	67.5	62.9	11.47	7.68	13.09	3	3	3	156.2	194.5	166.7	71.2	66.3	61.1	69.1	53.1	61.8	5.3746e+08	6.69157e+08	5.73442e+08	2.45129e+08	2.28088e+08	2.10165e+08
FALSE	High	Master Protein	-3.24961e+18	2079	P30041	Peroxiredoxin-6 OS=Homo sapiens OX=9606 GN=PRDX6 PE=1 SV=3	PRDX6	70	18	487	18	18	224	25	1072.54	0	0.994	1.293	1.328	-0.01	0.37	0.41	20.84	20.78	20.3	91	88.5	120.5	1.16	2.36	3.02	3	3	3	90	92.1	91.4	88.8	86.2	90.3	123.6	121	116.5	1.02351e+10	1.04718e+10	1.03881e+10	1.01002e+10	9.80117e+09	1.02704e+10
FALSE	High	Master Protein	1.36754e+18	3676	Q13724	Mannosyl-oligosaccharide glucosidase OS=Homo sapiens OX=9606 GN=MOGS PE=1 SV=5	MOGS	42	24	166	24	24	837	91.9	359.55	0	1.653	1.987	1.181	0.72	0.99	0.24	37.62	38.1	27.86	72.2	107.2	120.6	8.04	7.29	6.1	3	3	3	68.6	71.5	79.9	113.7	98.3	106.2	119.5	113.8	128.4	6.58617e+08	6.86756e+08	7.67686e+08	1.09249e+09	9.4392e+08	1.02045e+09
FALSE	High	Master Protein	6.54082e+17	3440	Q12905	Interleukin enhancer-binding factor 2 OS=Homo sapiens OX=9606 GN=ILF2 PE=1 SV=2	ILF2	71	18	240	18	18	390	43	623.83	0	0.896	0.978	1.096	-0.16	-0.03	0.13	20.88	20.18	25.45	109	91.6	99.4	4.3	0.8	2.92	3	3	3	111.1	109.6	102.5	92.2	91.1	92.5	103.4	97.5	100	3.1205e+09	3.07794e+09	2.87684e+09	2.58861e+09	2.55856e+09	2.59838e+09
FALSE	High	Master Protein	7.52462e+18	5911	Q6DD88	Atlastin-3 OS=Homo sapiens OX=9606 GN=ATL3 PE=1 SV=1	ATL3	53	21	173	21	21	541	60.5	532.07	0	1.26	1.038	0.815	0.33	0.05	-0.3	25.84	21.96	15.79	92.6	111.3	96.1	3.4	5.77	2.13	3	3	3	91	90.5	96.2	109.3	107.4	119.4	94	97.7	94.4	1.23863e+09	1.23262e+09	1.30959e+09	1.48869e+09	1.46233e+09	1.62627e+09
FALSE	High	Master Protein	-5.38122e+18	1343	Q99536	Synaptic vesicle membrane protein VAT-1 homolog OS=Homo sapiens OX=9606 GN=VAT1 PE=1 SV=2	VAT1	66	19	236	18	19	393	41.9	565.97	0	1.579	2.803	1.742	0.66	1.49	0.8	51.15	43.86	47.34	94.3	84.4	121.2	1.15	4.37	3.17	3	3	3	94.6	92.4	93.5	81.4	83.7	88.6	119.4	120.1	126.4	4.84384e+09	4.73329e+09	4.78744e+09	4.1691e+09	4.28596e+09	4.53954e+09
FALSE	High	Master Protein	1.98578e+18	3906	Q14669	E3 ubiquitin-protein ligase TRIP12 OS=Homo sapiens OX=9606 GN=TRIP12 PE=1 SV=1	TRIP12	20	27	116	27	27	1992	220.3	174.09	0	0.652	0.415	0.681	-0.62	-1.27	-0.55	18.22	5.39	18.5	156.1	93.9	50.1	8.86	35.44	12.87	3	3	3	155.3	130.2	146.4	84	88.1	152.3	42.2	54.4	47	3.56745e+08	2.98982e+08	3.36269e+08	1.9297e+08	2.02251e+08	3.49865e+08
FALSE	High	Master Protein	-8.62368e+18	223	P54578	Ubiquitin carboxyl-terminal hydrolase 14 OS=Homo sapiens OX=9606 GN=USP14 PE=1 SV=3	USP14	51	19	150	19	19	494	56	435.06	0	0.982	1.047	1.13	-0.03	0.07	0.18	35.46	26.47	29.83	102.4	97.4	100.3	1.99	3.55	7	3	3	3	101.6	99.6	103.6	91.9	96.6	98.5	97.8	99.5	111	1.07716e+09	1.05578e+09	1.09856e+09	9.74353e+08	1.02449e+09	1.04417e+09
FALSE	High	Master Protein	-1.39326e+18	2714	Q9H2U2	Inorganic pyrophosphatase 2, mitochondrial OS=Homo sapiens OX=9606 GN=PPA2 PE=1 SV=2	PPA2	58	17	169	16	16	334	37.9	392.63	0	0.664	0.688	1.094	-0.59	-0.54	0.13	12.47	12.42	19.91	128	77.4	94.7	1.2	2.56	7.87	3	3	3	130	127.2	129.8	76.9	78.5	80.9	96.1	96.7	83.8	1.69138e+09	1.65563e+09	1.68943e+09	1.00102e+09	1.02139e+09	1.05316e+09
FALSE	High	Master Protein	8.3873e+18	6190	P07602	Prosaposin OS=Homo sapiens OX=9606 GN=PSAP PE=1 SV=2	PSAP	49	22	335	22	22	524	58.1	619.63	0	1.104	1.071	0.982	0.14	0.1	-0.03	82.23	44.44	77.18	82.8	119.3	97.9	2.79	9.19	2.41	3	3	3	83.4	86.1	81.4	129.2	107.5	120	99.2	98.5	94.8	4.37581e+09	4.51687e+09	4.27287e+09	6.78261e+09	5.64042e+09	6.30035e+09
FALSE	High	Master Protein	6.83608e+18	5652	Q15008	26S proteasome non-ATPase regulatory subunit 6 OS=Homo sapiens OX=9606 GN=PSMD6 PE=1 SV=1	PSMD6	54	23	173	23	23	389	45.5	394.44	0	1.256	1.227	0.983	0.33	0.3	-0.02	38.11	30.99	27.99	106.6	94.4	99	18.87	2.1	26.46	3	3	3	75	106.2	106.6	91.3	95.2	94.1	143.9	98.6	89.2	1.39175e+09	1.96935e+09	1.97714e+09	1.69401e+09	1.76482e+09	1.74442e+09
FALSE	High	Master Protein	-7.48034e+18	613	Q99459	Cell division cycle 5-like protein OS=Homo sapiens OX=9606 GN=CDC5L PE=1 SV=2	CDC5L	47	23	151	23	23	802	92.2	305.72	0	0.524	0.435	0.867	-0.93	-1.2	-0.21	9.02	6.8	24.53	152.7	76.7	70.6	5.55	3.13	31.98	3	3	3	151.6	155.6	139.7	76.1	75.3	79.8	99.3	52.5	70	1.02374e+09	1.05082e+09	9.43428e+08	5.14193e+08	5.08549e+08	5.39154e+08
FALSE	High	Master Protein	5.48768e+18	5207	P98171	Rho GTPase-activating protein 4 OS=Homo sapiens OX=9606 GN=ARHGAP4 PE=1 SV=2	ARHGAP4	37	24	150	24	24	946	105	355.37	0	0.582	0.726	1.331	-0.78	-0.46	0.41	10.77	16.74	28.99	147.4	64.5	88.1	1.18	15.71	20.67	3	3	3	150.6	147.5	150.4	50	65.8	67.3	70.8	89.8	107.8	9.07538e+08	8.8863e+08	9.06343e+08	3.01203e+08	3.9665e+08	4.05314e+08
FALSE	High	Master Protein	2.33722e+18	4032	Q9Y262	Eukaryotic translation initiation factor 3 subunit L OS=Homo sapiens OX=9606 GN=EIF3L PE=1 SV=1	EIF3L	48	23	187	23	23	564	66.7	479.4	0	0.825	0.713	0.863	-0.28	-0.49	-0.21	16.81	9.99	14.68	120.1	96.5	83.5	2.24	3.16	3.81	3	3	3	120.1	117.6	123	96.5	95.6	101.3	78.4	83.5	84	2.35199e+09	2.303e+09	2.40854e+09	1.88938e+09	1.87161e+09	1.98423e+09
FALSE	High	Master Protein	-2.59125e+18	2312	O43252	Bifunctional 3'-phosphoadenosine 5'-phosphosulfate synthase 1 OS=Homo sapiens OX=9606 GN=PAPSS1 PE=1 SV=2	PAPSS1	47	21	135	21	21	624	70.8	240.83	0	1.572	1.367	0.889	0.65	0.45	-0.17	27.16	27.89	24.46	67.2	131.1	101.7	8.19	4.59	1.81	3	3	3	67.8	61.5	72.5	132.6	132.4	122.2	105.8	102.4	102.7	4.46664e+08	4.05005e+08	4.77243e+08	8.7276e+08	8.71931e+08	8.04725e+08
FALSE	High	Master Protein	3.5591e+18	4468	Q8TDW0	Volume-regulated anion channel subunit LRRC8C OS=Homo sapiens OX=9606 GN=LRRC8C PE=1 SV=2	LRRC8C	35	20	114	18	19	803	92.4	238.1	0	0.602	0.956	1.682	-0.73	-0.06	0.75	14.47	34.55	52.21	108.9	43.2	147.9	0.64	61.5	10.92	3	3	3	99	97.8	98.6	103.1	38.6	39.1	158.9	134	130.7	3.47356e+08	3.43031e+08	3.45951e+08	3.61567e+08	1.35538e+08	1.37181e+08
FALSE	High	Master Protein	4.05846e+18	4646	Q06830	Peroxiredoxin-1 OS=Homo sapiens OX=9606 GN=PRDX1 PE=1 SV=1	PRDX1	70	15	581	13	13	199	22.1	1351.23	2	0.893	1.111	1.217	-0.16	0.15	0.28	20.09	14.62	15.53	99.7	91.4	108.9	0.73	3.1	1.52	3	3	3	99	99.9	100.4	91.5	87.6	93.1	111.3	109.1	108.1	2.13818e+10	2.1571e+10	2.16927e+10	1.97648e+10	1.89195e+10	2.01001e+10
FALSE	High	Master Protein	-3.819e+18	1877	Q9Y4W6	AFG3-like protein 2 OS=Homo sapiens OX=9606 GN=AFG3L2 PE=1 SV=2	AFG3L2	40	28	156	27	28	797	88.5	290.05	0	1.18	1.206	1.106	0.24	0.27	0.15	33.36	32.84	36.86	83.9	106.2	109.9	6.3	33.28	5.03	3	3	3	78.3	72.4	82.1	99.1	161.4	90	111.8	102.6	102.5	8.41329e+08	7.78177e+08	8.8245e+08	1.06536e+09	1.73516e+09	9.67107e+08
FALSE	High	Master Protein	1.14843e+17	3230	P67936	Tropomyosin alpha-4 chain OS=Homo sapiens OX=9606 GN=TPM4 PE=1 SV=3	TPM4	63	20	296	8	8	248	28.5	652.86	13	1.656	1.015	0.588	0.73	0.02	-0.77	38.63	21.93	6.97	85.3	137.7	77	0.39	5.51	3.06	3	3	3	85.7	85.1	85.4	128.6	143.5	137.8	76.2	77.1	80.7	8.3288e+09	8.26362e+09	8.29159e+09	1.24928e+10	1.39436e+10	1.3382e+10
FALSE	High	Master Protein	-4.55914e+18	1633	P62917	60S ribosomal protein L8 OS=Homo sapiens OX=9606 GN=RPL8 PE=1 SV=2	RPL8	49	10	233	10	10	257	28	701.03	0	0.873	0.915	1.029	-0.2	-0.13	0.04	19.93	22.65	29.89	108.7	95.3	96	2.38	0.84	1.66	3	3	3	105.6	110.7	109	95.6	94.3	95.8	98	94.8	96.3	6.84763e+09	7.17575e+09	7.06656e+09	6.19794e+09	6.11709e+09	6.21462e+09
FALSE	High	Master Protein	8.83309e+18	6336	Q9Y285	Phenylalanine--tRNA ligase alpha subunit OS=Homo sapiens OX=9606 GN=FARSA PE=1 SV=3	FARSA	51	17	145	17	17	508	57.5	392.7	0	0.794	0.986	1.24	-0.33	-0.02	0.31	27.59	41.63	35.74	99.2	84.1	116.7	10.05	10.02	5.98	3	3	3	97.1	91.7	111.2	74.2	82.4	90.8	125.7	114.2	112.9	1.11144e+09	1.04963e+09	1.27247e+09	8.49869e+08	9.42758e+08	1.039e+09
FALSE	High	Master Protein	-3.78746e+18	1889	Q9Y5L0	Transportin-3 OS=Homo sapiens OX=9606 GN=TNPO3 PE=1 SV=3	TNPO3	36	22	136	22	22	923	104.1	258.97	0	0.774	1.005	1.19	-0.37	0.01	0.25	25.48	33.99	44.45	111.4	84	104.6	5.34	10.82	3.6	3	3	3	119.9	110.6	108.6	73.2	91.1	83.4	101	103.8	108.5	3.87417e+08	3.57361e+08	3.50831e+08	2.3671e+08	2.94269e+08	2.694e+08
FALSE	High	Master Protein	3.0356e+18	4276	P46777	60S ribosomal protein L5 OS=Homo sapiens OX=9606 GN=RPL5 PE=1 SV=3	RPL5	53	16	399	16	16	297	34.3	715.58	0	0.934	0.935	1.113	-0.1	-0.1	0.15	33.13	19.59	33.63	97	106.3	96.7	2.55	9.71	6.78	3	3	3	97	94.2	99.1	92.6	106.4	112.2	94.5	96.8	107.2	8.43626e+09	8.19045e+09	8.61868e+09	8.0512e+09	9.2496e+09	9.75603e+09
FALSE	High	Master Protein	-4.32663e+18	1713	P55209	Nucleosome assembly protein 1-like 1 OS=Homo sapiens OX=9606 GN=NAP1L1 PE=1 SV=1	NAP1L1	44	14	280	13	13	391	45.3	716.94	1	1.063	0.8	0.783	0.09	-0.32	-0.35	34.37	15.26	16.48	110.5	104.2	85.3	2.93	4.34	6.31	3	3	3	110.1	105.3	111.3	103.9	110.9	102.3	80.2	85	91	4.60699e+09	4.40407e+09	4.65518e+09	4.34745e+09	4.64021e+09	4.27909e+09
FALSE	High	Master Protein	8.50696e+18	6232	Q99497	Protein/nucleic acid deglycase DJ-1 OS=Homo sapiens OX=9606 GN=PARK7 PE=1 SV=2	PARK7	77	14	298	14	14	189	19.9	796.1	0	0.727	0.884	1.228	-0.46	-0.18	0.3	16.4	13.08	24.42	114.5	83.8	101.7	1.98	2.4	4	3	3	3	115.2	116.3	111.9	84.3	82.2	86.2	104.7	102.4	96.8	1.02249e+10	1.03286e+10	9.93917e+09	7.48695e+09	7.29714e+09	7.65638e+09
FALSE	High	Master Protein	7.90269e+18	6027	Q9Y6G9	Cytoplasmic dynein 1 light intermediate chain 1 OS=Homo sapiens OX=9606 GN=DYNC1LI1 PE=1 SV=3	DYNC1LI1	61	22	151	21	21	523	56.5	363.95	1	1.126	0.862	0.791	0.17	-0.21	-0.34	41.06	15.23	20.14	96.4	116.5	87.1	8.76	1.84	2.89	3	3	3	108.3	91.8	95.5	115.6	115.3	111.8	85.3	86.3	90.1	9.50516e+08	8.06223e+08	8.38203e+08	1.0153e+09	1.01254e+09	9.82006e+08
FALSE	High	Master Protein	-6.26122e+18	1014	P39656	Dolichyl-diphosphooligosaccharide--protein glycosyltransferase 48 kDa subunit OS=Homo sapiens OX=9606 GN=DDOST PE=1 SV=4	DDOST	54	15	224	15	15	456	50.8	642.7	0	1.15	1.187	1.04	0.2	0.25	0.06	32.03	22.99	25.84	93	101.7	105.3	12.06	4.04	11.17	3	3	3	102.1	95.2	80.3	104.6	97.3	104.1	92.7	115.9	107.8	3.60707e+09	3.36258e+09	2.83554e+09	3.69409e+09	3.4342e+09	3.67739e+09
FALSE	High	Master Protein	2.17416e+17	3275	O75410	Transforming acidic coiled-coil-containing protein 1 OS=Homo sapiens OX=9606 GN=TACC1 PE=1 SV=2	TACC1	42	24	122	22	22	805	87.7	243.65	2	0.541	0.727	1.473	-0.89	-0.46	0.56	11.77	18.89	42.74	140.2	64.7	95.1	7.64	9.03	4.04	3	3	3	135.5	134.1	153.5	72.6	62.5	62.2	97.4	92	90.2	4.55214e+08	4.50555e+08	5.15479e+08	2.43896e+08	2.09922e+08	2.0883e+08
FALSE	High	Master Protein	-2.3331e+18	2385	O95573	Long-chain-fatty-acid--CoA ligase 3 OS=Homo sapiens OX=9606 GN=ACSL3 PE=1 SV=3	ACSL3	46	24	144	22	22	720	80.4	327.82	0	1.115	1.484	1.324	0.16	0.57	0.4	19.55	20.34	24.92	82.5	90.2	127.2	4.45	4.85	3.05	3	3	3	85.7	78.4	82	89.6	87.3	95.8	126.3	131.4	123.7	6.44814e+08	5.89825e+08	6.1699e+08	6.74415e+08	6.5684e+08	7.21002e+08
FALSE	High	Master Protein	8.11702e+18	6087	P27348	14-3-3 protein theta OS=Homo sapiens OX=9606 GN=YWHAQ PE=1 SV=1	YWHAQ	66	17	703	12	12	245	27.7	1458.62	2	1.716	1.865	1.056	0.78	0.9	0.08	28.92	22.85	28.61	64.7	113.2	122.2	2.08	4.46	7.78	3	3	3	67.2	65.1	64.7	113.9	115.4	106.1	112.8	122.9	131.9	4.66844e+09	4.52058e+09	4.49185e+09	7.91119e+09	8.01642e+09	7.3709e+09
FALSE	High	Master Protein	6.92916e+18	5682	P20042	Eukaryotic translation initiation factor 2 subunit 2 OS=Homo sapiens OX=9606 GN=EIF2S2 PE=1 SV=2	EIF2S2	59	17	147	17	17	333	38.4	397.77	0	0.877	0.869	1.03	-0.19	-0.2	0.04	20.68	15.49	17.48	108.7	94	97.3	1.21	4.59	1.41	3	3	3	107.7	107.9	110.1	99.3	90.8	93.3	98.5	95.8	96.6	2.99818e+09	3.00496e+09	3.06458e+09	2.76346e+09	2.52826e+09	2.59821e+09
FALSE	High	Master Protein	8.19931e+18	6113	Q29RF7	Sister chromatid cohesion protein PDS5 homolog A OS=Homo sapiens OX=9606 GN=PDS5A PE=1 SV=1	PDS5A	27	24	99	20	20	1337	150.7	249.3	0	0.479	0.381	0.911	-1.06	-1.39	-0.13	8.09	5.2	23.33	170.7	77.4	51.9	5.45	4.54	20.32	3	3	3	158.7	176.9	167.4	73.9	75.9	80.7	47.2	50.9	68.3	4.83565e+08	5.39215e+08	5.10248e+08	2.25078e+08	2.31285e+08	2.45784e+08
FALSE	High	Master Protein	-2.26299e+18	2413	P40926	Malate dehydrogenase, mitochondrial OS=Homo sapiens OX=9606 GN=MDH2 PE=1 SV=3	MDH2	64	17	587	17	17	338	35.5	1445.27	0	1.098	1.345	1.197	0.13	0.43	0.26	11	12.87	12.89	87	94.4	118.5	2.85	3.43	0.35	3	3	3	90.4	85.8	86.5	91.8	98.1	93.9	118.3	117.4	117.8	2.04254e+10	1.93826e+10	1.95343e+10	2.07216e+10	2.21585e+10	2.11977e+10
FALSE	High	Master Protein	-8.1562e+17	2920	Q6P996	Pyridoxal-dependent decarboxylase domain-containing protein 1 OS=Homo sapiens OX=9606 GN=PDXDC1 PE=1 SV=2	PDXDC1	45	24	138	18	24	788	86.7	275.4	0	0.909	1.309	1.462	-0.14	0.39	0.55	41	28.34	30.35	88.1	77.6	134.2	1.76	10.8	6	3	3	3	85.3	87.8	88.2	77.3	70.2	87	133.6	127.3	143.3	5.52399e+08	5.68173e+08	5.70777e+08	5.0046e+08	4.54252e+08	5.63096e+08
FALSE	High	Master Protein	4.47135e+18	4809	P23526	Adenosylhomocysteinase OS=Homo sapiens OX=9606 GN=AHCY PE=1 SV=4	AHCY	50	21	258	19	19	432	47.7	544.74	0	0.837	1.099	1.339	-0.26	0.14	0.42	16.84	18.36	16.65	101.6	87.9	110.5	2.39	0.94	4.08	3	3	3	104.3	99.6	100.8	87.2	87.4	85.9	109.6	108.4	116.9	5.12362e+09	4.89337e+09	4.95549e+09	4.28501e+09	4.29413e+09	4.2203e+09
FALSE	High	Master Protein	8.89793e+18	6362	Q3KQV9	UDP-N-acetylhexosamine pyrophosphorylase-like protein 1 OS=Homo sapiens OX=9606 GN=UAP1L1 PE=1 SV=2	UAP1L1	47	19	169	18	18	507	57	403.7	1	1.854	2.258	1.202	0.89	1.18	0.27	45.92	40.44	31.79	58.1	110.5	131.4	25.89	2.64	5.13	3	3	3	37	59.4	61.8	112.9	118.2	112.9	125.1	138.4	134.3	2.62626e+08	4.20975e+08	4.38373e+08	8.00362e+08	8.3774e+08	8.00755e+08
FALSE	High	Master Protein	8.47989e+18	6221	P37802	Transgelin-2 OS=Homo sapiens OX=9606 GN=TAGLN2 PE=1 SV=3	TAGLN2	89	16	1077	15	15	199	22.4	1914.26	3	1.03	0.992	0.943	0.04	-0.01	-0.08	24.81	32.21	20.47	98.4	105.8	95.9	0.32	2.17	2.22	3	3	3	98.6	99.2	98.7	108.3	106.2	103.7	96.4	92.7	96.2	2.24983e+10	2.26369e+10	2.25406e+10	2.47308e+10	2.42371e+10	2.36798e+10
FALSE	High	Master Protein	5.14619e+18	5078	Q9Y613	FH1/FH2 domain-containing protein 1 OS=Homo sapiens OX=9606 GN=FHOD1 PE=1 SV=3	FHOD1	35	27	156	27	27	1164	126.5	293.49	0	0.871	1.073	1.207	-0.2	0.1	0.27	36.65	37.43	30.09	98.5	79.1	122.3	7.22	2.17	1.62	3	3	3	97.6	94.6	108.3	75.8	79	78.3	120.8	121.1	124.4	4.24604e+08	4.11626e+08	4.71431e+08	3.29903e+08	3.4384e+08	3.40882e+08
FALSE	High	Master Protein	7.30451e+18	5819	P14780	Matrix metalloproteinase-9 OS=Homo sapiens OX=9606 GN=MMP9 PE=1 SV=3	MMP9	44	25	177	25	25	707	78.4	336.92	0	0.813	1.628	1.993	-0.3	0.7	0.99	23.32	27.23	25.53	89.4	69.1	141.4	2.46	8.94	1.77	3	3	3	87.2	91.5	90.2	62.2	74.4	69.7	143.2	138.6	142.7	1.00878e+09	1.05859e+09	1.04338e+09	7.19682e+08	8.60763e+08	8.06441e+08
FALSE	High	Master Protein	-7.19022e+18	698	Q9H0A0	RNA cytidine acetyltransferase OS=Homo sapiens OX=9606 GN=NAT10 PE=1 SV=2	NAT10	40	30	180	30	30	1025	115.7	307.02	0	0.612	0.797	1.395	-0.71	-0.33	0.48	12.15	19.2	48.23	133.2	71.8	95	6.23	7.64	18.85	3	3	3	131.9	130.9	117.7	67	77.7	70.6	93.4	87.6	123.2	8.02616e+08	7.96727e+08	7.16473e+08	4.07594e+08	4.73188e+08	4.29843e+08
FALSE	High	Master Protein	-2.84656e+18	2238	O14579	Coatomer subunit epsilon OS=Homo sapiens OX=9606 GN=COPE PE=1 SV=3	COPE	61	14	104	14	14	308	34.5	293.14	0	1.056	0.854	0.809	0.08	-0.23	-0.31	35.2	15.5	17.31	102.4	110.2	87.4	4.59	4.14	8.7	3	3	3	95.2	103.9	102.2	105.8	114.9	109.9	83	87.1	98	9.59853e+08	1.04783e+09	1.02983e+09	1.06653e+09	1.15838e+09	1.10769e+09
FALSE	High	Master Protein	8.04694e+18	6069	P32119	Peroxiredoxin-2 OS=Homo sapiens OX=9606 GN=PRDX2 PE=1 SV=5	PRDX2	70	13	210	12	12	198	21.9	536.59	0	0.686	0.897	1.267	-0.54	-0.16	0.34	10.55	14.75	26.27	115.2	84.9	100	2.74	3.4	0.72	3	3	3	119	115.4	112.7	86.8	85.1	81.2	100.2	99.1	100.5	5.74902e+09	5.57632e+09	5.44374e+09	4.19189e+09	4.10909e+09	3.92165e+09
FALSE	High	Master Protein	-3.55832e+17	3081	Q03169	Tumor necrosis factor alpha-induced protein 2 OS=Homo sapiens OX=9606 GN=TNFAIP2 PE=2 SV=2	TNFAIP2	50	23	94	23	23	654	72.6	225.67	0	6.449	1.156	0.193	2.69	0.21	-2.37	57.67	56.53	3.17	37.2	210.2	52.6	15.62	2.85	6.52	3	3	3	37.1	44.3	32.5	216.3	204.3	209.6	48.3	55	52.5	2.70644e+08	3.23269e+08	2.37426e+08	1.57926e+09	1.49197e+09	1.53077e+09
FALSE	High	Master Protein	-6.68154e+18	862	Q9UH65	Switch-associated protein 70 OS=Homo sapiens OX=9606 GN=SWAP70 PE=1 SV=1	SWAP70	45	22	135	22	22	585	69	273.41	0	1.225	0.941	0.762	0.29	-0.09	-0.39	36.04	32.46	17.37	92.2	120	87.8	3.17	5.91	7.2	3	3	3	90.6	95.4	90.1	112.8	118	126.7	86.3	84	96.1	6.51711e+08	6.86015e+08	6.47921e+08	8.10881e+08	8.48307e+08	9.11164e+08
FALSE	High	Master Protein	-6.02674e+18	1101	P36507	Dual specificity mitogen-activated protein kinase kinase 2 OS=Homo sapiens OX=9606 GN=MAP2K2 PE=1 SV=1	MAP2K2	50	18	137	12	12	400	44.4	381.64	6	1.108	1.007	0.948	0.15	0.01	-0.08	73.31	48.99	23.83	110.6	99.9	89.6	3.13	6.93	6.33	3	3	3	110.5	113	106.2	99.8	92.7	106.5	85.2	96.6	89.5	9.74257e+08	9.96071e+08	9.36196e+08	8.79879e+08	8.17536e+08	9.39364e+08
FALSE	High	Master Protein	-6.71327e+18	850	P08567	Pleckstrin OS=Homo sapiens OX=9606 GN=PLEK PE=1 SV=3	PLEK	44	10	144	10	10	350	40.1	477.1	0	2.027	1.44	0.814	1.02	0.53	-0.3	52.16	31.66	31.05	69.9	119.9	110.2	3.22	4.09	3.47	3	3	3	69.9	73.6	69.5	114.5	124.3	120	110.2	112.7	105.3	3.4028e+09	3.58487e+09	3.38274e+09	5.57637e+09	6.05147e+09	5.84032e+09
FALSE	High	Master Protein	3.24567e+18	4354	P62263	40S ribosomal protein S14 OS=Homo sapiens OX=9606 GN=RPS14 PE=1 SV=3	RPS14	68	11	138	11	11	151	16.3	429.71	0	0.721	0.807	1.127	-0.47	-0.31	0.17	9.95	5.99	24.62	117.5	84.6	97.9	3.91	3.53	3.31	3	3	3	123.3	115	115.7	83.1	83.3	88.4	96.4	94.2	100.5	8.13415e+09	7.5855e+09	7.63142e+09	5.48372e+09	5.49696e+09	5.83272e+09
FALSE	High	Master Protein	-9.25427e+16	3172	Q14699	Raftlin OS=Homo sapiens OX=9606 GN=RFTN1 PE=1 SV=4	RFTN1	51	18	91	18	18	578	63.1	225.68	0	2.474	2.182	1.113	1.31	1.13	0.15	62.86	67.16	32.2	19.6	140.5	139.9	43.05	5.63	9.05	3	3	3	31.4	19	13.5	129.6	136.1	145	135.6	156.5	133.3	2.22298e+08	1.34825e+08	9.54136e+07	9.18816e+08	9.64907e+08	1.02764e+09
FALSE	High	Master Protein	-5.51863e+18	1294	Q3V6T2	Girdin OS=Homo sapiens OX=9606 GN=CCDC88A PE=1 SV=2	CCDC88A	20	28	135	28	28	1871	215.9	268.27	0	0.581	0.668	1.009	-0.78	-0.58	0.01	15.93	18.87	37.69	124.5	86	89.4	4.44	4.41	7.57	3	3	3	119.1	130	123	85	83.8	90.9	88.4	83.2	96.6	6.80756e+08	7.42971e+08	7.03293e+08	4.85815e+08	4.78947e+08	5.19749e+08
FALSE	High	Master Protein	2.6383e+18	4138	O95817	BAG family molecular chaperone regulator 3 OS=Homo sapiens OX=9606 GN=BAG3 PE=1 SV=3	BAG3	46	17	112	17	17	575	61.6	294.9	0	0.592	0.641	1.151	-0.76	-0.64	0.2	7.4	12.11	24.58	138.8	72.3	88.9	2.44	7.75	2.83	3	3	3	140.1	133.5	137.5	71	81.3	71.5	88	91	86.1	7.45428e+08	7.10054e+08	7.31338e+08	3.77764e+08	4.32414e+08	3.80557e+08
FALSE	High	Master Protein	-5.90518e+18	1148	P08559	Pyruvate dehydrogenase E1 component subunit alpha, somatic form, mitochondrial OS=Homo sapiens OX=9606 GN=PDHA1 PE=1 SV=3	PDHA1	51	18	149	16	18	390	43.3	337.18	0	1.075	1.085	1.025	0.1	0.12	0.04	26.04	19.78	20.18	95	105	99.9	5.96	0.99	7.05	3	3	3	86.4	96.1	95.8	106.7	105.9	104.6	100.7	94.8	109.1	1.17282e+09	1.30508e+09	1.30032e+09	1.44851e+09	1.43738e+09	1.4202e+09
FALSE	High	Master Protein	9.10138e+18	6433	Q9BZF1	Oxysterol-binding protein-related protein 8 OS=Homo sapiens OX=9606 GN=OSBPL8 PE=1 SV=3	OSBPL8	32	20	173	17	17	889	101.1	407.68	3	1.629	1.621	0.923	0.7	0.7	-0.12	41.93	33.77	23.58	67.8	122	110.2	5.8	4.35	10.17	3	3	3	69.2	63.2	70.6	124.5	115.9	125.5	120.5	112.5	98.3	5.12838e+08	4.68611e+08	5.23476e+08	9.23138e+08	8.59266e+08	9.30899e+08
FALSE	High	Master Protein	8.23101e+18	6124	P18084	Integrin beta-5 OS=Homo sapiens OX=9606 GN=ITGB5 PE=1 SV=1	ITGB5	38	22	117	21	21	799	88	274.29	0	1.661	2.656	1.414	0.73	1.41	0.5	62.15	42.82	37.53	44.5	102.9	152.6	23.72	11.69	6.33	3	3	3	37.8	58.7	42.5	119.6	98.3	98.2	140.4	158.7	145.8	1.50677e+08	2.34138e+08	1.69305e+08	4.76702e+08	3.91852e+08	3.91471e+08
FALSE	High	Master Protein	-6.70183e+18	855	O43865	S-adenosylhomocysteine hydrolase-like protein 1 OS=Homo sapiens OX=9606 GN=AHCYL1 PE=1 SV=2	AHCYL1	47	24	140	13	13	530	58.9	315.81	11	1.25	3.637	3.687	0.32	1.86	1.88	54.51	91.9	68.06	54.3	62.5	183.2	4.72	10.66	6.29	3	3	3	55.2	53.7	50.3	61.9	53.6	66.4	199.7	181.3	177.9	8.60239e+08	8.37873e+08	7.8429e+08	9.65037e+08	8.36643e+08	1.03544e+09
FALSE	High	Master Protein	4.83175e+18	4933	Q06124	Tyrosine-protein phosphatase non-receptor type 11 OS=Homo sapiens OX=9606 GN=PTPN11 PE=1 SV=2	PTPN11	46	20	136	20	20	597	68.4	282.9	0	0.959	1.243	1.279	-0.06	0.31	0.36	29.97	33.71	30.96	88.8	91.1	120.1	6.7	6.1	4.14	3	3	3	95.1	89.6	83.2	83.2	91.9	93.2	126.3	116.3	121.1	4.84244e+08	4.56048e+08	4.23401e+08	4.23463e+08	4.67839e+08	4.74531e+08
FALSE	High	Master Protein	-7.20006e+18	695	P12236	ADP/ATP translocase 3 OS=Homo sapiens OX=9606 GN=SLC25A6 PE=1 SV=4	SLC25A6	60	18	457	3	3	298	32.8	839.57	17	1.384	1.601	1.14	0.47	0.68	0.19	45.83	24.73	19.42	75.2	103.4	121.4	7.42	2.21	0.78	3	3	3	74.4	72	82.8	106	101.9	102.3	121.2	120.1	119.3	1.40584e+10	1.3611e+10	1.56504e+10	2.00447e+10	1.92552e+10	1.93464e+10
FALSE	High	Master Protein	2.6525e+18	4142	Q96HE7	ERO1-like protein alpha OS=Homo sapiens OX=9606 GN=ERO1A PE=1 SV=2	ERO1A	59	21	155	20	20	468	54.4	412.96	1	2.113	1.725	0.815	1.08	0.79	-0.29	36.06	39.15	16.98	62	129.6	108.4	2.64	5.77	2.42	3	3	3	62.2	60.5	63.8	130.1	137.3	122.3	108.8	110	105	5.97153e+08	5.81205e+08	6.12765e+08	1.24916e+09	1.31859e+09	1.17474e+09
FALSE	High	Master Protein	-1.17401e+18	2789	Q96PP9	Guanylate-binding protein 4 OS=Homo sapiens OX=9606 GN=GBP4 PE=2 SV=2	GBP4	47	23	52	18	20	640	73.1	121.82	2	5.538	0.652	0.13	2.47	-0.62	-2.94	58.06	11.84	1.4	18.4	275.2	6.3	39.91	6.5	29.23	3	3	3	18.7	10.6	25.1	289.5	254.8	279.1	5.9	6.4	9.9	5.93631e+07	3.38182e+07	7.97312e+07	9.19921e+08	8.09497e+08	8.86636e+08
FALSE	High	Master Protein	-8.3218e+18	333	Q9BXJ9	N-alpha-acetyltransferase 15, NatA auxiliary subunit OS=Homo sapiens OX=9606 GN=NAA15 PE=1 SV=1	NAA15	44	30	178	26	26	866	101.2	367.32	4	0.747	0.934	1.224	-0.42	-0.1	0.29	21.33	27.48	32.28	115.8	87.6	96.6	4.51	1.96	13.34	3	3	3	110.9	114.7	121.2	86.8	87.4	84.2	95.7	112.5	86.6	1.53971e+09	1.59292e+09	1.68287e+09	1.20485e+09	1.21425e+09	1.16982e+09
FALSE	High	Master Protein	4.45765e+18	4803	Q9BS26	Endoplasmic reticulum resident protein 44 OS=Homo sapiens OX=9606 GN=ERP44 PE=1 SV=1	ERP44	41	16	129	15	15	406	46.9	318.78	0	1.149	0.832	0.717	0.2	-0.27	-0.48	16.35	8.31	8.77	100.9	115.6	83.5	0.73	2.16	1.35	3	3	3	99.7	101.1	100.6	115.1	114.8	119.3	84.2	82	83.1	3.5589e+09	3.61036e+09	3.59131e+09	4.11207e+09	4.10044e+09	4.26139e+09
FALSE	High	Master Protein	-3.93426e+18	1846	Q9UI12	V-type proton ATPase subunit H OS=Homo sapiens OX=9606 GN=ATP6V1H PE=1 SV=1	ATP6V1H	53	20	167	20	20	483	55.8	348.69	0	1.139	1.737	1.49	0.19	0.8	0.58	32.27	26.83	36.18	78.7	78.6	142.7	10.98	11.78	5.9	3	3	3	84.4	78.2	67.7	76.3	94	78.2	131.5	141.9	147.8	8.58373e+08	7.95384e+08	6.88725e+08	7.75307e+08	9.56192e+08	7.94989e+08
FALSE	High	Master Protein	-8.78844e+18	161	Q92621	Nuclear pore complex protein Nup205 OS=Homo sapiens OX=9606 GN=NUP205 PE=1 SV=3	NUP205	20	33	152	33	33	2012	227.8	200.85	0	0.787	0.781	0.984	-0.35	-0.36	-0.02	23.79	17.47	29.32	90	107.8	102.3	7.98	2.37	6.27	3	3	3	88.1	89.2	101.4	106.9	106.7	111.2	101.4	91.8	103.3	6.32929e+08	6.41233e+08	7.29043e+08	7.68173e+08	7.66926e+08	7.99535e+08
FALSE	High	Master Protein	-6.23214e+18	1026	O94874	E3 UFM1-protein ligase 1 OS=Homo sapiens OX=9606 GN=UFL1 PE=1 SV=2	UFL1	41	25	147	25	25	794	89.5	301.2	0	1.096	1.265	1.113	0.13	0.34	0.15	30.39	30.5	27.88	68.5	105	126.5	24.42	3.54	2.08	3	3	3	66.2	98	65.2	105.7	98.5	101.4	118.9	123.9	122.2	7.29183e+08	1.07976e+09	7.18103e+08	1.16484e+09	1.08591e+09	1.11735e+09
FALSE	High	Master Protein	1.39556e+18	3688	O94826	Mitochondrial import receptor subunit TOM70 OS=Homo sapiens OX=9606 GN=TOMM70 PE=1 SV=1	TOMM70	49	21	127	21	21	608	67.4	257.61	0	0.906	1.26	1.384	-0.14	0.33	0.47	25.65	30.09	21.74	92.5	87.4	120.1	5.39	2.61	2.57	3	3	3	91.5	99.1	89.6	84.5	89	86.5	118.9	117.5	123.4	6.35477e+08	6.88116e+08	6.22025e+08	5.8706e+08	6.18429e+08	6.00424e+08
FALSE	High	Master Protein	4.19831e+18	4694	Q9Y3F4	Serine-threonine kinase receptor-associated protein OS=Homo sapiens OX=9606 GN=STRAP PE=1 SV=1	STRAP	65	17	145	17	17	350	38.4	395.48	0	0.67	0.875	1.291	-0.58	-0.19	0.37	9.87	15.6	17.5	124.4	76.4	99.2	5.4	4.69	3.13	3	3	3	116.6	126.6	129.4	72.2	78.9	77.8	96	101.8	100.9	1.33518e+09	1.44933e+09	1.48139e+09	8.2673e+08	9.0324e+08	8.90426e+08
FALSE	High	Master Protein	-8.02229e+18	433	P49257	Protein ERGIC-53 OS=Homo sapiens OX=9606 GN=LMAN1 PE=1 SV=2	LMAN1	34	14	103	14	14	510	57.5	316.26	0	1.239	1.444	1.199	0.31	0.53	0.26	28.44	22.47	19.87	82.8	102	115.2	2.16	7.18	1.74	3	3	3	83.1	83.6	86.4	91.3	102.9	104.3	116.3	114.1	118.1	1.00247e+09	1.00822e+09	1.04311e+09	1.10119e+09	1.24147e+09	1.25815e+09
FALSE	High	Master Protein	-8.08518e+18	415	Q9Y6M1	Insulin-like growth factor 2 mRNA-binding protein 2 OS=Homo sapiens OX=9606 GN=IGF2BP2 PE=1 SV=2	IGF2BP2	41	20	190	18	20	599	66.1	439.29	0	0.624	0.72	1.157	-0.68	-0.47	0.21	11.08	12.06	27.52	133.2	75.2	91.6	2.86	6.35	1.75	3	3	3	134	135.9	128.6	75.7	79.4	69.9	92.1	90.6	93.8	2.12117e+09	2.15211e+09	2.0361e+09	1.1984e+09	1.25637e+09	1.10687e+09
FALSE	High	Master Protein	-3.39792e+18	2012	Q7Z5R6	Amyloid beta A4 precursor protein-binding family B member 1-interacting protein OS=Homo sapiens OX=9606 GN=APBB1IP PE=1 SV=1	APBB1IP	39	21	181	20	20	666	73.1	462.93	1	0.663	1.546	2.278	-0.59	0.63	1.19	13.31	16.17	22.29	148.8	44.2	107.1	3.47	10.39	21.43	3	3	3	142.7	149	139.2	47.4	38.5	42.4	141.5	96.5	102.8	4.29765e+09	4.48737e+09	4.19122e+09	1.42579e+09	1.15899e+09	1.27591e+09
FALSE	High	Master Protein	3.85045e+17	3337	P49756	RNA-binding protein 25 OS=Homo sapiens OX=9606 GN=RBM25 PE=1 SV=3	RBM25	30	23	142	23	23	843	100.1	359.22	0	0.617	0.602	0.893	-0.7	-0.73	-0.16	11.79	9.33	18.14	138.8	83.3	77.9	2.17	5.65	0.74	3	3	3	134.7	140.7	138.1	90.4	82.9	81.4	77.5	77.8	76.7	1.01406e+09	1.05905e+09	1.03939e+09	6.80182e+08	6.23872e+08	6.12867e+08
FALSE	High	Master Protein	9.13994e+18	6449	P30084	Enoyl-CoA hydratase, mitochondrial OS=Homo sapiens OX=9606 GN=ECHS1 PE=1 SV=4	ECHS1	55	16	200	16	16	290	31.4	495.08	0	0.987	1.008	1.071	-0.02	0.01	0.1	28.45	23.19	29.76	60.6	166.6	72.7	3.8	0.63	4.87	3	3	3	63.3	60.7	58.7	167.2	165.2	166.7	72.8	69.1	76.2	2.04151e+09	1.95752e+09	1.89259e+09	5.39225e+09	5.32798e+09	5.37731e+09
FALSE	High	Master Protein	3.96813e+18	4604	P61247	40S ribosomal protein S3a OS=Homo sapiens OX=9606 GN=RPS3A PE=1 SV=2	RPS3A	63	19	367	19	19	264	29.9	677.56	0	0.733	0.894	1.213	-0.45	-0.16	0.28	21.07	26.34	18.2	109.5	87.6	102.9	6.43	4.22	3.53	3	3	3	103.1	110.7	117.3	88.5	82.6	89.2	105.7	104	98.8	1.22483e+10	1.3155e+10	1.39341e+10	1.05143e+10	9.80782e+09	1.06003e+10
FALSE	High	Master Protein	-3.63545e+18	1936	Q12904	Aminoacyl tRNA synthase complex-interacting multifunctional protein 1 OS=Homo sapiens OX=9606 GN=AIMP1 PE=1 SV=2	AIMP1	61	14	147	14	14	312	34.3	492.21	0	0.677	0.787	1.162	-0.56	-0.35	0.22	10.21	10.06	16.63	123.4	79.7	97	3.73	4.63	1.25	3	3	3	117	125.5	124.1	80.2	77.3	84.7	97.6	97.9	95.7	1.31453e+09	1.40996e+09	1.39433e+09	9.00454e+08	8.68218e+08	9.51445e+08
FALSE	High	Master Protein	2.80508e+18	4194	Q09161	Nuclear cap-binding protein subunit 1 OS=Homo sapiens OX=9606 GN=NCBP1 PE=1 SV=1	NCBP1	39	22	146	22	22	790	91.8	298.03	0	0.636	0.717	1.108	-0.65	-0.48	0.15	18.47	14.61	44.6	132	67.5	100.5	11.15	12.89	4.4	3	3	3	117.2	132	146.6	78.2	60.7	67.4	100.5	94.5	103	5.55094e+08	6.25203e+08	6.94432e+08	3.70698e+08	2.87421e+08	3.19451e+08
FALSE	High	Master Protein	2.63643e+18	4136	P42858	Huntingtin OS=Homo sapiens OX=9606 GN=HTT PE=1 SV=2	HTT	15	33	94	33	33	3142	347.4	156.23	0	1.15	1.601	1.255	0.2	0.68	0.33	39.62	58.16	42.88	102.1	88.7	109.2	7.37	5.55	8.03	3	3	3	95.4	110.4	101.6	80.8	89.6	88.3	103.9	121.2	108.7	4.14239e+08	4.79566e+08	4.41374e+08	3.50748e+08	3.89328e+08	3.83515e+08
FALSE	High	Master Protein	-7.50002e+18	604	Q9BZE4	Nucleolar GTP-binding protein 1 OS=Homo sapiens OX=9606 GN=GTPBP4 PE=1 SV=3	GTPBP4	48	23	146	23	23	634	73.9	249.12	0	0.467	0.53	1.12	-1.1	-0.92	0.16	8.43	8.76	34.01	157.1	68.8	74.1	2.06	14.97	4.42	3	3	3	152.6	155.5	159	68.1	80.6	59.9	72.4	73.4	78.5	6.62311e+08	6.7471e+08	6.90048e+08	2.95324e+08	3.49741e+08	2.60079e+08
FALSE	High	Master Protein	2.13953e+17	3273	Q92896	Golgi apparatus protein 1 OS=Homo sapiens OX=9606 GN=GLG1 PE=1 SV=2	GLG1	29	22	123	22	22	1179	134.5	268.49	0	0.632	0.956	1.429	-0.66	-0.06	0.52	15.93	34.11	31.94	121.3	78.3	100.4	13.24	2.62	11.88	3	3	3	129.3	121.3	99.4	80.9	78.3	76.8	118.7	100.5	94.9	5.03981e+08	4.72951e+08	3.87686e+08	3.15241e+08	3.05424e+08	2.99307e+08
FALSE	High	Master Protein	1.44988e+18	3706	Q03252	Lamin-B2 OS=Homo sapiens OX=9606 GN=LMNB2 PE=1 SV=4	LMNB2	46	25	206	23	23	620	69.9	499.66	0	0.871	0.818	0.91	-0.2	-0.29	-0.14	16.03	12.05	14.61	100.6	98.8	100.6	2.89	6.83	6.96	3	3	3	101.8	98.6	104.5	92.4	100.1	105.9	101.9	103.8	91.1	2.05502e+09	1.9907e+09	2.10902e+09	1.86452e+09	2.01968e+09	2.13807e+09
FALSE	High	Master Protein	-4.78505e+17	3043	P30520	Adenylosuccinate synthetase isozyme 2 OS=Homo sapiens OX=9606 GN=ADSS PE=1 SV=3	ADSS	45	16	165	15	16	456	50.1	453.29	0	1.314	1.873	1.412	0.39	0.91	0.5	45.91	29.93	26.81	71.2	91.5	137.3	10.54	9.37	2.9	3	3	3	77.2	62.7	73	96.8	93.8	80.9	140.8	141	133.9	1.45024e+09	1.17713e+09	1.37081e+09	1.81898e+09	1.76092e+09	1.51888e+09
FALSE	High	Master Protein	-8.85704e+18	136	Q16836	Hydroxyacyl-coenzyme A dehydrogenase, mitochondrial OS=Homo sapiens OX=9606 GN=HADH PE=1 SV=3	HADH	62	11	132	11	11	314	34.3	345.48	0	1.168	1.038	0.903	0.22	0.05	-0.15	62.59	35.82	26.72	99	106	95	1.64	8.19	2.16	3	3	3	97.3	100.3	97.8	118	101.2	104.7	91.5	93.8	95.5	1.20673e+09	1.24418e+09	1.2129e+09	1.46315e+09	1.25508e+09	1.29915e+09
FALSE	High	Master Protein	4.59983e+18	4850	Q5H9U9	Probable ATP-dependent RNA helicase DDX60-like OS=Homo sapiens OX=9606 GN=DDX60L PE=2 SV=2	DDX60L	25	32	113	29	29	1706	197.5	156.34	2	0.965	0.625	0.559	-0.05	-0.68	-0.84	41.36	17.43	17.99	111.7	127.6	60.7	25.99	6.76	28.46	3	3	3	152.3	94.7	105.8	120.9	110.2	126	83.6	49	57.5	5.75833e+08	3.58055e+08	3.99928e+08	4.5711e+08	4.16831e+08	4.76533e+08
FALSE	High	Master Protein	-1.76463e+18	2586	P46060	Ran GTPase-activating protein 1 OS=Homo sapiens OX=9606 GN=RANGAP1 PE=1 SV=1	RANGAP1	49	24	161	24	24	587	63.5	387.16	0	0.775	0.482	0.603	-0.37	-1.05	-0.73	12.9	8.37	10.46	134.3	102.1	63.6	1.06	5.48	5.56	3	3	3	132.9	135.6	133.4	101.4	97.5	108.6	63.1	60.2	67.2	1.75788e+09	1.79281e+09	1.76331e+09	1.3411e+09	1.28973e+09	1.43612e+09
FALSE	High	Master Protein	2.73905e+18	4171	P13861	cAMP-dependent protein kinase type II-alpha regulatory subunit OS=Homo sapiens OX=9606 GN=PRKAR2A PE=1 SV=2	PRKAR2A	58	19	132	17	17	404	45.5	346.83	2	0.938	1.062	1.154	-0.09	0.09	0.21	27.53	28.77	17.41	102.1	94.6	103.2	3.13	1.94	6.31	3	3	3	105.6	100	100.1	92.8	91.5	95.1	101.1	101.2	112.6	1.28496e+09	1.21707e+09	1.2185e+09	1.12897e+09	1.11417e+09	1.15743e+09
FALSE	High	Master Protein	-3.9956e+18	1816	Q9NRL2	Bromodomain adjacent to zinc finger domain protein 1A OS=Homo sapiens OX=9606 GN=BAZ1A PE=1 SV=2	BAZ1A	26	27	83	27	27	1556	178.6	168.84	0	0.439	0.248	0.442	-1.19	-2.01	-1.18	8.45	4.16	10.76	231.3	63.2	5.5	3.2	38.74	69.85	3	3	3	246.6	233.9	233	63.9	69.5	30.4	5.6	3.6	13.6	4.3774e+08	4.15189e+08	4.13553e+08	1.13337e+08	1.23299e+08	5.39029e+07
FALSE	High	Master Protein	5.60931e+17	3403	P42167	Lamina-associated polypeptide 2, isoforms beta/gamma OS=Homo sapiens OX=9606 GN=TMPO PE=1 SV=2	TMPO	52	16	137	8	8	454	50.6	447.35	0	0.725	0.625	0.864	-0.46	-0.68	-0.21	11.14	6.72	13.26	126.1	96.2	77.6	4.81	3.86	1.15	3	3	3	120.5	127	132.7	98.4	96.9	91.3	78.2	78.4	76.7	1.14832e+09	1.21011e+09	1.26451e+09	9.37299e+08	9.23236e+08	8.70585e+08
FALSE	High	Master Protein	4.68689e+18	4873	P62140	Serine/threonine-protein phosphatase PP1-beta catalytic subunit OS=Homo sapiens OX=9606 GN=PPP1CB PE=1 SV=3	PPP1CB	67	16	206	6	6	327	37.2	470.49	0	1.68	0.984	0.768	0.75	-0.02	-0.38	71.96	56.31	29.63	75.8	115.5	108.6	15.7	13.53	23.9	3	3	3	75.6	94.3	70.4	115.1	110.1	140.8	108.2	71.2	114.5	3.0371e+08	3.78885e+08	2.82847e+08	4.62629e+08	4.42342e+08	5.66007e+08
FALSE	High	Master Protein	-6.81682e+18	813	P10155	60 kDa SS-A/Ro ribonucleoprotein OS=Homo sapiens OX=9606 GN=RO60 PE=1 SV=2	RO60	49	21	155	21	21	538	60.6	358.93	0	1.121	1.439	1.268	0.16	0.52	0.34	21.75	23.56	17.92	80.7	95.2	124.1	2.95	8.78	3.94	3	3	3	79.4	84.2	81.4	96.1	101.6	85.3	118.6	128.2	125.2	8.55773e+08	9.07349e+08	8.76865e+08	1.03506e+09	1.09455e+09	9.19046e+08
FALSE	High	Master Protein	3.08083e+18	4293	Q9Y6D6	Brefeldin A-inhibited guanine nucleotide-exchange protein 1 OS=Homo sapiens OX=9606 GN=ARFGEF1 PE=1 SV=2	ARFGEF1	21	31	121	24	24	1849	208.6	183.6	5	0.759	0.786	1.002	-0.4	-0.35	0	26.22	29.85	38.27	135.5	61.3	103.2	8.71	40.77	15.7	3	3	3	127.2	133.6	150.3	101	60.4	46.6	102.4	101.8	76.6	3.22225e+08	3.38562e+08	3.80836e+08	2.55955e+08	1.53097e+08	1.18117e+08
FALSE	High	Master Protein	1.75698e+18	3834	Q8NBJ5	Procollagen galactosyltransferase 1 OS=Homo sapiens OX=9606 GN=COLGALT1 PE=1 SV=1	COLGALT1	46	25	212	25	25	622	71.6	441.07	0	1.059	1.577	1.477	0.08	0.66	0.56	39.36	21.62	27.55	78.6	91.1	130.2	14.14	6.57	7.95	3	3	3	75.7	94.5	73.7	87.7	86.2	97.2	139.6	125.4	119.9	1.22482e+09	1.52927e+09	1.19183e+09	1.41927e+09	1.39465e+09	1.57196e+09
FALSE	High	Master Protein	-1.69181e+16	3191	P51149	Ras-related protein Rab-7a OS=Homo sapiens OX=9606 GN=RAB7A PE=1 SV=1	RAB7A	77	17	270	17	17	207	23.5	755.2	0	1.135	1.013	0.866	0.18	0.02	-0.21	31.87	21.37	13.56	98.5	114.5	87	1.78	25.06	8.36	3	3	3	93.4	93.7	90.7	99.9	156.6	108.7	82.5	80.6	93.9	6.03691e+09	6.05098e+09	5.86024e+09	6.45499e+09	1.01165e+10	7.02252e+09
FALSE	High	Master Protein	-7.97252e+18	454	O43432	Eukaryotic translation initiation factor 4 gamma 3 OS=Homo sapiens OX=9606 GN=EIF4G3 PE=1 SV=2	EIF4G3	21	29	148	23	23	1585	176.5	214.24	0	0.737	0.831	1.086	-0.44	-0.27	0.12	22.98	29.26	24.97	148.8	75	76.2	23.27	30.59	3.08	3	3	3	106.2	166.6	162.7	47	82	88.1	83.3	79.6	84.5	3.2113e+08	5.03754e+08	4.91729e+08	1.42237e+08	2.47891e+08	2.66219e+08
FALSE	High	Master Protein	-6.71786e+18	844	Q8WZA9	Immunity-related GTPase family Q protein OS=Homo sapiens OX=9606 GN=IRGQ PE=1 SV=1	IRGQ	58	20	142	20	20	623	62.7	392.89	0	1.216	0.862	0.703	0.28	-0.21	-0.51	32.27	22.97	18.31	89.8	124	86.1	11.18	5.15	2.95	3	3	3	104.9	88.4	85.7	122.1	128.5	115.9	82.3	84.8	87.3	1.00541e+09	8.47394e+08	8.21211e+08	1.17011e+09	1.23072e+09	1.11023e+09
FALSE	High	Master Protein	3.19639e+18	4332	P49448	Glutamate dehydrogenase 2, mitochondrial OS=Homo sapiens OX=9606 GN=GLUD2 PE=1 SV=2	GLUD2	46	20	217	3	3	558	61.4	482.82	0	0.01	2.739	100	-6.64	1.45	6.64		17.15		80.2		219.8			16.25	1		2	138.2							424.7	337.2	9.13027e+06
FALSE	High	Master Protein	-8.11271e+18	408	Q8TAQ2	SWI/SNF complex subunit SMARCC2 OS=Homo sapiens OX=9606 GN=SMARCC2 PE=1 SV=1	SMARCC2	27	24	111	17	17	1214	132.8	227.84	4	0.429	0.397	0.891	-1.22	-1.33	-0.17	8.36	9.53	32.33	42.4	123.7	133.9	90.54	6.01	1.93	3	3	3	35.2	153.5	36.5	116.5	106.4	104.2	115.2	118.4	114.1	7.41884e+08	3.23902e+09	7.69652e+08	2.45845e+09	2.24641e+09	2.19889e+09
FALSE	High	Master Protein	3.6172e+18	4492	Q9BZQ8	Protein Niban OS=Homo sapiens OX=9606 GN=FAM129A PE=1 SV=1	FAM129A	32	23	140	23	23	928	103.1	241.82	0	0.959	1.027	1.115	-0.06	0.04	0.16	45.61	37.49	36.19	104.3	90.1	105.6	7.9	6.31	1.87	3	3	3	110.8	94.6	104.7	90.5	85.3	96.8	106	103.7	107.7	7.09172e+08	6.05621e+08	6.70179e+08	5.7936e+08	5.46372e+08	6.19627e+08
FALSE	High	Master Protein	7.44494e+18	5879	Q32P28	Prolyl 3-hydroxylase 1 OS=Homo sapiens OX=9606 GN=P3H1 PE=1 SV=2	P3H1	40	20	139	19	19	736	83.3	332.65	1	0.404	0.584	1.451	-1.31	-0.78	0.54	5.59	8.72	27.37	155.8	57.8	86.4	7.21	2.31	8.35	3	3	3	152.1	168.3	146.7	57.9	55.3	56.4	96.2	82.8	84.4	1.3023e+09	1.44102e+09	1.25639e+09	4.95596e+08	4.73235e+08	4.83204e+08
FALSE	High	Master Protein	7.52395e+18	5908	P50579	Methionine aminopeptidase 2 OS=Homo sapiens OX=9606 GN=METAP2 PE=1 SV=1	METAP2	50	17	121	17	17	478	52.9	304.21	0	0.391	0.391	1.191	-1.36	-1.35	0.25	13.52	7.45	51.52	84.4	70.4	145.3	17.46	16.87	47.31	3	3	3	90	119.8	89.3	75.1	87	61.8	164.9	155	57.3	1.53011e+09	2.0366e+09	1.51808e+09	1.27603e+09	1.47838e+09	1.05063e+09
FALSE	High	Master Protein	-6.42499e+18	966	P04792	Heat shock protein beta-1 OS=Homo sapiens OX=9606 GN=HSPB1 PE=1 SV=2	HSPB1	76	13	526	13	13	205	22.8	1445.64	0	0.552	0.476	0.945	-0.86	-1.07	-0.08	11.09	5.57	24.72	143.8	80.5	75.7	2.04	2.95	2.41	3	3	3	142	147.8	144.1	77.8	82.5	80.6	75.8	73	76.4	2.54592e+10	2.65037e+10	2.58457e+10	1.39458e+10	1.47886e+10	1.4463e+10
FALSE	High	Master Protein	-6.07229e+18	1087	Q9UBE0	SUMO-activating enzyme subunit 1 OS=Homo sapiens OX=9606 GN=SAE1 PE=1 SV=1	SAE1	73	20	170	20	20	346	38.4	337.15	0	0.695	0.852	1.234	-0.53	-0.23	0.3	25.53	30.15	44.82	109.9	91.8	98.4	8.28	10.26	4.55	3	3	3	126	110.8	108.4	77.6	92.6	93.7	99.2	91.8	99.7	1.47251e+09	1.295e+09	1.26717e+09	9.06295e+08	1.08171e+09	1.09538e+09
FALSE	High	Master Protein	-7.97188e+17	2926	P15170	Eukaryotic peptide chain release factor GTP-binding subunit ERF3A OS=Homo sapiens OX=9606 GN=GSPT1 PE=1 SV=1	GSPT1	53	22	175	8	8	499	55.7	447.76	12	0.836	1.049	1.186	-0.26	0.07	0.25	20.71	28.95	31.58	100.1	92	107.9	2.64	2.72	4.31	3	3	3	99.7	104.4	99.8	91.7	88.9	93.9	111.6	107.6	102.4	1.3057e+09	1.36726e+09	1.30769e+09	1.20092e+09	1.16479e+09	1.2299e+09
FALSE	High	Master Protein	7.10573e+18	5753	P13995	Bifunctional methylenetetrahydrofolate dehydrogenase/cyclohydrolase, mitochondrial OS=Homo sapiens OX=9606 GN=MTHFD2 PE=1 SV=2	MTHFD2	61	12	76	12	12	350	37.9	270.49	0	2.049	0.976	0.478	1.04	-0.04	-1.06	32.95	21.83	11.13	65.9	148.9	85.2	9.94	20.31	9.24	3	3	3	75.3	68.8	61.7	167	111.4	155.6	93.4	89	77.8	8.96746e+08	8.19772e+08	7.34347e+08	1.9888e+09	1.3263e+09	1.85301e+09
FALSE	High	Master Protein	3.81303e+18	4553	Q9NVA2	Septin-11 OS=Homo sapiens OX=9606 GN=SEPT11 PE=1 SV=3	SEPT11	47	18	130	10	10	429	49.4	318.04	7	0.801	0.914	1.193	-0.32	-0.13	0.26	20.76	20.79	23.39	117.3	84	98.7	9.76	9.69	5.72	3	3	3	103.6	114.7	126	82.1	79.4	94.9	96.5	106.4	96.5	1.75013e+09	1.93876e+09	2.12871e+09	1.38775e+09	1.34243e+09	1.60442e+09
FALSE	High	Master Protein	3.17852e+18	4327	Q9NYF8	Bcl-2-associated transcription factor 1 OS=Homo sapiens OX=9606 GN=BCLAF1 PE=1 SV=2	BCLAF1	23	18	145	17	17	920	106.1	335.4	0	0.628	0.582	0.956	-0.67	-0.78	-0.07	7.72	7.29	25.36	139.5	85.3	75.2	2.17	5.95	4.46	3	3	3	141.9	141	136.3	87.3	78.2	86.3	76	79.9	73.1	1.75525e+09	1.74408e+09	1.68542e+09	1.08036e+09	9.67251e+08	1.06699e+09
FALSE	High	Master Protein	2.12045e+18	3964	Q9Y2Z0	Protein SGT1 homolog OS=Homo sapiens OX=9606 GN=SUGT1 PE=1 SV=3	SUGT1	56	17	152	17	17	365	41	409.98	0	0.63	0.608	0.89	-0.67	-0.72	-0.17	9.63	6.98	14.62	163.3	74.9	61.8	12.18	15.61	11.43	3	3	3	138.9	176.2	168	77.1	66.2	90.5	53.2	63.6	66.4	1.19955e+09	1.52185e+09	1.45105e+09	6.6586e+08	5.71915e+08	7.81625e+08
FALSE	High	Master Protein	-7.89069e+18	480	Q13347	Eukaryotic translation initiation factor 3 subunit I OS=Homo sapiens OX=9606 GN=EIF3I PE=1 SV=1	EIF3I	77	17	157	17	17	325	36.5	467.73	0	0.593	0.526	0.841	-0.75	-0.93	-0.25	9.94	8.72	17.08	149.4	80.4	70.2	3.59	3.06	3.97	3	3	3	142.4	152.1	151.2	84.6	79.7	81.4	71	71.3	66.4	1.89776e+09	2.02631e+09	2.01479e+09	1.1275e+09	1.06178e+09	1.08444e+09
FALSE	High	Master Protein	-8.64713e+18	214	P78417	Glutathione S-transferase omega-1 OS=Homo sapiens OX=9606 GN=GSTO1 PE=1 SV=2	GSTO1	66	22	424	22	22	241	27.5	760.4	0	2.311	2.843	1.229	1.21	1.51	0.3	41.55	25.24	26.91	50.2	112.3	137.5	0.94	1.4	1.63	3	3	3	49.6	50.5	50.4	110.3	112.7	113.2	135.4	139.9	138	5.5559e+09	5.65004e+09	5.64465e+09	1.23486e+10	1.26249e+10	1.26731e+10
FALSE	High	Master Protein	2.76951e+18	4187	Q16831	Uridine phosphorylase 1 OS=Homo sapiens OX=9606 GN=UPP1 PE=1 SV=1	UPP1	62	18	199	18	18	310	33.9	399.21	0	12.948	17.687	1.226	3.69	4.14	0.29	32.47	28.1	20.67	8.7	133.2	158.2	13.44	3.33	1.69	3	3	3	10.5	8.7	8.2	135	126.6	133.1	157.5	158	162.4	4.50723e+08	3.72999e+08	3.50463e+08	5.79457e+09	5.43497e+09	5.71139e+09
FALSE	High	Master Protein	-6.81401e+17	2969	O60749	Sorting nexin-2 OS=Homo sapiens OX=9606 GN=SNX2 PE=1 SV=2	SNX2	47	22	192	20	20	519	58.4	476.49	1	1.081	0.867	0.827	0.11	-0.21	-0.27	25.72	13.42	13.17	110.2	105.8	83.9	9.73	28.6	42.77	3	3	3	97.2	102.1	84.3	89.5	145.5	93.3	143.5	74	70.7	1.65147e+09	1.73512e+09	1.43254e+09	1.5209e+09	2.47264e+09	1.58558e+09
FALSE	High	Master Protein	-6.51185e+17	2976	P13807	Glycogen [starch] synthase, muscle OS=Homo sapiens OX=9606 GN=GYS1 PE=1 SV=2	GYS1	40	22	144	21	22	737	83.7	321.4	0	1.17	1.229	1.111	0.23	0.3	0.15	35.97	28.24	27.91	88.2	80.7	131.2	16.57	31.99	1.53	3	3	3	103.2	75	83.4	69.6	122.1	76.3	121.4	124	125	4.87829e+08	3.54801e+08	3.94202e+08	3.29329e+08	5.7759e+08	3.60697e+08
FALSE	High	Master Protein	-9.17137e+18	18	P45974	Ubiquitin carboxyl-terminal hydrolase 5 OS=Homo sapiens OX=9606 GN=USP5 PE=1 SV=2	USP5	35	23	159	21	21	858	95.7	375.61	2	0.863	0.856	1.039	-0.21	-0.22	0.06	20.6	23.28	26.16	116.9	89.2	93.9	3.05	4.41	1.71	3	3	3	120.8	113.7	117.2	85.3	93.2	89.5	94.2	91.6	94.5	3.56171e+09	3.35091e+09	3.45453e+09	2.51486e+09	2.74675e+09	2.63782e+09
FALSE	High	Master Protein	-8.76428e+18	175	P18583	Protein SON OS=Homo sapiens OX=9606 GN=SON PE=1 SV=4	SON	18	25	142	25	25	2426	263.7	274.51	0	0.646	0.459	0.716	-0.63	-1.12	-0.48	13.46	8.68	19.48	132.7	100	67.3	5.01	26.52	16.25	3	3	3	145.2	136	131.7	110.9	64.7	102.4	81.4	68.9	58.8	1.34952e+09	1.26403e+09	1.22413e+09	1.03097e+09	6.0177e+08	9.52321e+08
FALSE	High	Master Protein	-9.14263e+18	32	P63104	14-3-3 protein zeta/delta OS=Homo sapiens OX=9606 GN=YWHAZ PE=1 SV=1	YWHAZ	72	17	1021	12	12	245	27.7	2082.46	0	1.725	1.738	1.028	0.79	0.8	0.04	14.79	17.17	22.54	63.6	124.7	111.8	0.87	4.47	7.94	3	3	3	63.9	63.7	62.9	125	129	118.1	112.1	103.7	121.6	1.85321e+10	1.84912e+10	1.8236e+10	3.62707e+10	3.74168e+10	3.42444e+10
FALSE	High	Master Protein	7.5551e+18	5926	P50416	Carnitine O-palmitoyltransferase 1, liver isoform OS=Homo sapiens OX=9606 GN=CPT1A PE=1 SV=2	CPT1A	36	23	149	23	23	773	88.3	333.87	0	0.997	1.156	1.152	0	0.21	0.2	23.34	27.34	20.05	63.1	60.8	176.2	65.34	41.43	44.39	3	3	3	52.1	60.6	158.4	58.4	110.3	55.2	169.3	169.9	65.8	6.40419e+08	7.44885e+08	1.94618e+09	7.17715e+08	1.35513e+09	6.78232e+08
FALSE	High	Master Protein	5.25022e+18	5124	Q7LBC6	Lysine-specific demethylase 3B OS=Homo sapiens OX=9606 GN=KDM3B PE=1 SV=2	KDM3B	22	25	77	23	25	1761	191.5	131.9	0	0.448	0.399	0.965	-1.16	-1.33	-0.05	15.06	11.13	55.55	170.7	63.7	65.6	14.24	26.3	25.06	3	3	3	169	139.4	185.7	79.2	63.1	46.2	93.2	65	59.2	4.52435e+08	3.732e+08	4.97217e+08	2.11964e+08	1.68854e+08	1.23556e+08
FALSE	High	Master Protein	8.11416e+18	6083	Q9H3S7	Tyrosine-protein phosphatase non-receptor type 23 OS=Homo sapiens OX=9606 GN=PTPN23 PE=1 SV=1	PTPN23	26	30	114	30	30	1636	178.9	196.08	0	1.223	1.366	1.016	0.29	0.45	0.02	36.89	31.06	30.38	84.9	96.8	118.3	34.41	7.25	4.31	3	3	3	59.8	82.7	119.3	104.1	90.6	94.3	112.2	122	115.1	1.88619e+08	2.60989e+08	3.76498e+08	3.28556e+08	2.85933e+08	2.97525e+08
FALSE	High	Master Protein	5.00586e+17	3373	P67809	Nuclease-sensitive element-binding protein 1 OS=Homo sapiens OX=9606 GN=YBX1 PE=1 SV=3	YBX1	52	13	186	8	8	324	35.9	600.54	4	0.779	0.556	0.715	-0.36	-0.85	-0.48	21.24	4.78	12.49	125.2	96.8	78	2.41	7.1	2.68	3	3	3	122.4	128	127.1	98.8	86.9	98.3	79.2	81.8	77.6	9.94842e+09	1.04083e+10	1.03342e+10	8.02819e+09	7.06552e+09	7.99379e+09
FALSE	High	Master Protein	3.25736e+17	3314	P35637	RNA-binding protein FUS OS=Homo sapiens OX=9606 GN=FUS PE=1 SV=1	FUS	22	10	241	8	8	526	53.4	578.37	2	0.5	0.463	0.966	-1	-1.11	-0.05	7.02	6.88	12.19	157.8	72.8	69.4	0.42	4.16	1.29	3	3	3	156.3	157.6	156.8	77.3	71.7	72.4	69	70.4	68.7	8.96521e+09	9.03972e+09	8.99571e+09	4.43462e+09	4.11141e+09	4.15164e+09
FALSE	High	Master Protein	-5.37517e+18	1349	Q16698	2,4-dienoyl-CoA reductase, mitochondrial OS=Homo sapiens OX=9606 GN=DECR1 PE=1 SV=1	DECR1	58	16	224	16	16	335	36	566.6	0	1.559	1.788	1.203	0.64	0.84	0.27	22.87	23.69	15.86	70.1	104.5	125.4	4.74	1.83	0.37	3	3	3	65.2	70.7	71	105.3	102.4	106	126.4	126.1	127	2.80155e+09	3.03796e+09	3.05152e+09	4.52501e+09	4.4022e+09	4.55794e+09
FALSE	High	Master Protein	-7.70524e+18	548	P08865	40S ribosomal protein SA OS=Homo sapiens OX=9606 GN=RPSA PE=1 SV=4	RPSA	57	13	252	13	13	295	32.8	759.82	0	0.783	0.935	1.228	-0.35	-0.1	0.3	18.3	19.43	18.27	109.5	86.1	104.4	1.63	15.78	3.81	3	3	3	109.9	106.4	107.5	84.5	81.9	108.1	96.2	102.4	103.1	9.60026e+09	9.30124e+09	9.39012e+09	7.38132e+09	7.15799e+09	9.44558e+09
FALSE	High	Master Protein	4.10589e+18	4658	Q9ULC5	Long-chain-fatty-acid--CoA ligase 5 OS=Homo sapiens OX=9606 GN=ACSL5 PE=1 SV=1	ACSL5	46	23	98	21	22	683	75.9	203.96	0	3.269	1.715	0.524	1.71	0.78	-0.93	51.21	39.85	4.63	55.2	168	76.8	0.21	4.36	11.21	3	3	3	55.6	55.6	55.8	169.4	158.7	172.5	86.2	68.8	77.4	3.74439e+08	3.74078e+08	3.75578e+08	1.13961e+09	1.06762e+09	1.16094e+09
FALSE	High	Master Protein	-2.94778e+18	2196	Q53GQ0	Very-long-chain 3-oxoacyl-CoA reductase OS=Homo sapiens OX=9606 GN=HSD17B12 PE=1 SV=2	HSD17B12	54	15	189	15	15	312	34.3	473	0	1.143	1.225	1.155	0.19	0.29	0.21	44.81	24.61	36.21	88.8	100.4	110.7	0.64	1.19	1.2	3	3	3	89.5	88.3	88.7	100.2	100.3	102.3	110.6	108.7	111.3	2.36091e+09	2.3312e+09	2.34138e+09	2.64465e+09	2.64767e+09	2.7009e+09
FALSE	High	Master Protein	5.8142e+18	5317	O60711	Leupaxin OS=Homo sapiens OX=9606 GN=LPXN PE=1 SV=1	LPXN	51	14	83	14	14	386	43.3	269.97	0	2.702	2.026	0.793	1.43	1.02	-0.33	23.7	34.02	7.46	49.4	142.4	108.1	4.41	1.17	3.32	3	3	3	52.7	48.7	49.2	144.4	141.4	141.7	107.6	103.6	110.7	4.33496e+08	4.00168e+08	4.04198e+08	1.18713e+09	1.16212e+09	1.165e+09
FALSE	High	Master Protein	2.03701e+18	3936	O00151	PDZ and LIM domain protein 1 OS=Homo sapiens OX=9606 GN=PDLIM1 PE=1 SV=4	PDLIM1	72	16	100	16	16	329	36	276.64	0	0.318	0.233	0.722	-1.65	-2.1	-0.47	3.45	2.24	16.21	185.7	75.5	38.7	6.02	9.7	16.04	3	3	3	200	181.6	179.6	78.9	73.9	65	35.5	47.7	37.9	1.17784e+09	1.06946e+09	1.05744e+09	4.64332e+08	4.35018e+08	3.82502e+08
FALSE	High	Master Protein	5.44615e+18	5194	Q15654	Thyroid receptor-interacting protein 6 OS=Homo sapiens OX=9606 GN=TRIP6 PE=1 SV=3	TRIP6	51	12	96	12	12	476	50.3	296.7	0	0.623	0.444	0.698	-0.68	-1.17	-0.52	6.16	4.25	10.13	154.6	84.2	61.1	4.77	4.79	8.31	3	3	3	155.9	143.7	156.6	80.6	88.7	84.9	61.7	58.9	69.1	6.93999e+08	6.39634e+08	6.97002e+08	3.58691e+08	3.94819e+08	3.78095e+08
FALSE	High	Master Protein	-7.46331e+18	618	O60784	Target of Myb protein 1 OS=Homo sapiens OX=9606 GN=TOM1 PE=1 SV=2	TOM1	46	16	106	16	16	492	53.8	266.05	0	2.556	2.596	0.985	1.35	1.38	-0.02	69.49	57.77	29.44	49.5	121.7	128.8	3.89	9.75	5.18	3	3	3	47.8	49.9	51.6	122.7	130.4	107.4	129.9	123.4	136.9	2.63275e+08	2.74882e+08	2.8457e+08	6.76254e+08	7.1834e+08	5.91642e+08
FALSE	High	Master Protein	5.85982e+18	5335	Q96RS6	NudC domain-containing protein 1 OS=Homo sapiens OX=9606 GN=NUDCD1 PE=1 SV=2	NUDCD1	54	22	124	22	22	583	66.7	258.52	0	1.497	0.81	0.558	0.58	-0.3	-0.84	34.26	20.26	9.97	91.8	137.5	70.7	7.43	8.28	3.48	3	3	3	82.6	92.5	95.3	150.1	138.6	127.2	73.7	68.7	71.3	5.0331e+08	5.64075e+08	5.80903e+08	9.15426e+08	8.45114e+08	7.75437e+08
FALSE	High	Master Protein	9.8065e+17	3548	Q9UHD1	Cysteine and histidine-rich domain-containing protein 1 OS=Homo sapiens OX=9606 GN=CHORDC1 PE=1 SV=2	CHORDC1	56	14	106	14	14	332	37.5	344.05	0	0.81	0.85	0.988	-0.3	-0.23	-0.02	17.46	16.1	20.76	101.2	101.3	97.5	11.67	9.04	9.76	3	3	3	93.4	101.6	117.3	101.7	109.8	91.6	97.9	102.2	84.5	1.10847e+09	1.20542e+09	1.39205e+09	1.20669e+09	1.30282e+09	1.08646e+09
FALSE	High	Master Protein	-6.01788e+18	1103	P46821	Microtubule-associated protein 1B OS=Homo sapiens OX=9606 GN=MAP1B PE=1 SV=2	MAP1B	16	25	50	23	24	2468	270.5	121.94	0	1.002	1.403	1.602	0	0.49	0.68	58.92	26.48	64.78	10.7	125	164.3	77.78	51.16	36.43	2	3	3	6.1	21.1		133.7	43.7	141.7	122.1	255.7	175.8	1.00135e+07	3.44911e+07		2.18126e+08	7.12933e+07	2.31186e+08
FALSE	High	Master Protein	8.32143e+18	6164	P07339	Cathepsin D OS=Homo sapiens OX=9606 GN=CTSD PE=1 SV=1	CTSD	51	17	213	17	17	412	44.5	440.71	0	1.045	0.326	0.297	0.06	-1.62	-1.75	31.2	3.77	3.03	133.3	132.5	34.2	0.91	3.96	3.47	3	3	3	132.9	130.6	132.5	131.6	140.2	130.4	34	35	32.7	3.30119e+09	3.24594e+09	3.29269e+09	3.27074e+09	3.48261e+09	3.24066e+09
FALSE	High	Master Protein	-4.46215e+18	1669	Q92922	SWI/SNF complex subunit SMARCC1 OS=Homo sapiens OX=9606 GN=SMARCC1 PE=1 SV=3	SMARCC1	30	23	68	16	16	1105	122.8	133.07	0	1.767	0.5	0.824	0.82	-1	-0.28	38.01	21.82	17.68	172.6	61.9	65.5	26.18	25.26	23.92	3	3	3	152	148.1	230.1	54.6	47	75.8	53	57.7	81.6	3.9656e+08	3.862e+08	6.00199e+08	1.42322e+08	1.22658e+08	1.97804e+08
FALSE	High	Master Protein	1.96379e+18	3897	Q96SB3	Neurabin-2 OS=Homo sapiens OX=9606 GN=PPP1R9B PE=1 SV=2	PPP1R9B	34	18	109	17	18	815	89.1	300.03	0	0.44	0.582	1.194	-1.18	-0.78	0.26	6.91	7.87	29.62	155.5	70.3	74.1	9.41	11.31	11.01	3	3	3	150	151.3	176.6	56.6	70.1	68.4	69.7	85.2	72.1	7.02013e+08	7.08504e+08	8.26686e+08	2.65016e+08	3.28214e+08	3.20309e+08
FALSE	High	Master Protein	5.5131e+18	5214	P13797	Plastin-3 OS=Homo sapiens OX=9606 GN=PLS3 PE=1 SV=4	PLS3	45	25	394	16	18	630	70.8	935.71	0	0.926	0.893	1.075	-0.11	-0.16	0.1	21.06	26.81	34.25	104.4	94.4	101.3	9.89	5.23	5.08	3	3	3	98.3	118.6	103.2	88.4	93.3	98.2	94.8	105	100.2	2.90614e+08	3.50362e+08	3.04917e+08	2.61366e+08	2.75713e+08	2.90191e+08
FALSE	High	Master Protein	-5.45247e+18	1323	Q8IVG5	Sterile alpha motif domain-containing protein 9-like OS=Homo sapiens OX=9606 GN=SAMD9L PE=1 SV=2	SAMD9L	25	30	70	28	28	1584	184.4	105.9	0	2.491	1.083	0.453	1.32	0.11	-1.14	63.65	37.67	13.29	53.6	199.2	47.1	24.45	12.59	12.99	3	3	3	35.6	53.6	58.4	199.1	175.6	226.1	46.4	47.1	58.1	1.25528e+08	1.89196e+08	2.05954e+08	7.02837e+08	6.1992e+08	7.97838e+08
FALSE	High	Master Protein	-5.97857e+18	1123	O75694	Nuclear pore complex protein Nup155 OS=Homo sapiens OX=9606 GN=NUP155 PE=1 SV=1	NUP155	27	26	124	26	26	1391	155.1	240.56	0	0.604	0.62	1.115	-0.73	-0.69	0.16	14.64	12.15	29.22	130.2	88.4	81.3	3.41	11.51	13.73	3	3	3	131.3	130.6	123.4	75.2	94.5	88.7	81.5	76.2	98.6	6.10474e+08	6.07323e+08	5.73768e+08	3.49622e+08	4.39486e+08	4.12432e+08
FALSE	High	Master Protein	-4.05653e+18	1796	Q14690	Protein RRP5 homolog OS=Homo sapiens OX=9606 GN=PDCD11 PE=1 SV=3	PDCD11	22	28	134	28	28	1871	208.6	223.87	0	0.564	0.719	1.22	-0.83	-0.48	0.29	14.23	18.69	31.09	130.6	79.2	90.2	11.47	12.58	5.83	3	3	3	157.3	129.5	129.9	78.8	63	79.4	90.8	81.5	89.8	4.83487e+08	3.98104e+08	3.99262e+08	2.42158e+08	1.93753e+08	2.4406e+08
FALSE	High	Master Protein	6.97862e+18	5705	O43592	Exportin-T OS=Homo sapiens OX=9606 GN=XPOT PE=1 SV=2	XPOT	40	27	154	27	27	962	109.9	297.21	0	0.763	1.094	1.35	-0.39	0.13	0.43	25.87	33.87	22.91	107.6	97.2	95.1	8.66	6.63	4.02	3	3	3	108.6	115.5	97.1	87.9	98.1	99.4	95.1	96	102.3	6.05943e+08	6.44727e+08	5.42256e+08	4.90632e+08	5.47505e+08	5.55027e+08
FALSE	High	Master Protein	-1.81711e+18	2573	O15511	Actin-related protein 2/3 complex subunit 5 OS=Homo sapiens OX=9606 GN=ARPC5 PE=1 SV=3	ARPC5	58	9	196	8	8	151	16.3	477.2	2	0.893	1.052	1.1	-0.16	0.07	0.14	31.04	19.67	28.36	98.9	97.8	103.3	3.26	2.91	3.79	3	3	3	102.6	98.7	96.2	97.5	96.7	102.1	97.8	105.4	103	5.30358e+09	5.10144e+09	4.97237e+09	5.04129e+09	4.99894e+09	5.27463e+09
FALSE	High	Master Protein	-4.24351e+18	1742	P33992	DNA replication licensing factor MCM5 OS=Homo sapiens OX=9606 GN=MCM5 PE=1 SV=5	MCM5	43	24	91	24	24	734	82.2	185.38	0	0.124	0.301	0.636	-3.01	-1.73	-0.65	0.86	11.17	14.4	250.1	35	14.8	1.18	33.94	28.78	3	3	3	248.6	253.8	253.8	44.4	21.6	35.5	17.6	15	9.6	2.14733e+09	2.19212e+09	2.19165e+09	3.83371e+08	1.86561e+08	3.07003e+08
FALSE	High	Master Protein	-2.41027e+18	2367	Q9NZT2	Opioid growth factor receptor OS=Homo sapiens OX=9606 GN=OGFR PE=1 SV=3	OGFR	36	17	143	17	17	677	73.3	419.77	0	2.059	0.886	0.435	1.04	-0.18	-1.2	22.09	18.79	4.44	72.2	163.1	64.7	8.39	4.41	10.6	3	3	3	69.6	67.9	79.1	157.3	169.6	157.3	74.5	62.4	62.2	5.12947e+08	4.99936e+08	5.82913e+08	1.15861e+09	1.24933e+09	1.15859e+09
FALSE	High	Master Protein	-8.71751e+18	193	Q12769	Nuclear pore complex protein Nup160 OS=Homo sapiens OX=9606 GN=NUP160 PE=1 SV=3	NUP160	26	24	101	24	24	1436	162	192.88	0	0.689	0.601	0.909	-0.54	-0.74	-0.14	14.24	12.56	24.4	139.7	83	77.3	10.14	13.35	8.57	3	3	3	142.2	145.7	120.2	84.5	96.4	73.7	72.5	78.7	86.1	3.21632e+08	3.29466e+08	2.71914e+08	1.91052e+08	2.18021e+08	1.66779e+08
FALSE	High	Master Protein	-8.33213e+18	329	Q8IY67	Ribonucleoprotein PTB-binding 1 OS=Homo sapiens OX=9606 GN=RAVER1 PE=1 SV=1	RAVER1	48	17	112	17	17	606	63.8	228.89	0	0.47	0.584	1.205	-1.09	-0.78	0.27	6.62	7.81	26.25	157	62.2	80.8	9.5	18.76	14.84	3	3	3	166.3	151.7	137.4	75.6	60.2	52.5	78	78.1	100	5.96741e+08	5.44625e+08	4.93178e+08	2.715e+08	2.15923e+08	1.88553e+08
FALSE	High	Master Protein	5.62548e+18	5249	P04179	Superoxide dismutase [Mn], mitochondrial OS=Homo sapiens OX=9606 GN=SOD2 PE=1 SV=3	SOD2	91	16	441	16	16	222	24.7	984.32	0	12.816	2.524	0.195	3.68	1.34	-2.36	34.8	35.03	1.72	17.7	236.4	45.9	2.55	9.12	4.73	3	3	3	18.8	18.3	17.9	244.6	210.8	250.7	47.7	47.5	43.8	3.35402e+09	3.26125e+09	3.18743e+09	4.36408e+10	3.76195e+10	4.47279e+10
FALSE	High	Master Protein	6.16741e+18	5436	P35613	Basigin OS=Homo sapiens OX=9606 GN=BSG PE=1 SV=2	BSG	34	9	132	9	9	385	42.2	372.34	0	1.053	1.458	1.323	0.07	0.54	0.4	43.19	20.12	23.76	82.4	93	124.5	6.27	3.24	0.93	3	3	3	79.4	89.6	82.4	89	93	94.8	122.6	124.5	124.7	1.42508e+09	1.6088e+09	1.48008e+09	1.59777e+09	1.67022e+09	1.70253e+09
FALSE	High	Master Protein	5.77174e+18	5299	Q9UPN7	Serine/threonine-protein phosphatase 6 regulatory subunit 1 OS=Homo sapiens OX=9606 GN=PPP6R1 PE=1 SV=5	PPP6R1	38	18	102	18	18	881	96.7	321.25	0	0.965	1.3	1.305	-0.05	0.38	0.38	25.95	29.87	27.62	88.5	93.5	118	10.82	12.36	8.51	3	3	3	95.1	88.7	76.6	105.5	93.8	82.3	118.3	109.8	130	4.51148e+08	4.21023e+08	3.63452e+08	5.00529e+08	4.44946e+08	3.90448e+08
FALSE	High	Master Protein	2.13058e+18	3970	Q14534	Squalene monooxygenase OS=Homo sapiens OX=9606 GN=SQLE PE=1 SV=3	SQLE	40	18	118	18	18	574	63.9	289.63	0	1.261	1.818	1.459	0.34	0.86	0.55	34.17	25.88	27.84	72.8	94.5	132.7	3.51	5.69	4.67	3	3	3	75.2	70.1	72.2	87.6	93.7	98.2	130	131.5	141.5	5.67009e+08	5.28812e+08	5.44499e+08	6.60907e+08	7.06831e+08	7.40567e+08
FALSE	High	Master Protein	-1.13279e+16	3195	Q7Z2K6	Endoplasmic reticulum metallopeptidase 1 OS=Homo sapiens OX=9606 GN=ERMP1 PE=1 SV=2	ERMP1	34	22	155	22	22	904	100.2	409.79	0	1.096	1.51	1.398	0.13	0.59	0.48	32.79	18.38	30.29	88.2	94.2	117.6	16.81	2.1	7.81	3	3	3	97.4	69.4	88.1	94.1	91.8	95.7	114.1	117.5	131.9	8.75446e+08	6.23379e+08	7.91684e+08	8.45586e+08	8.25151e+08	8.60395e+08
FALSE	High	Master Protein	-3.36418e+18	2029	P42765	3-ketoacyl-CoA thiolase, mitochondrial OS=Homo sapiens OX=9606 GN=ACAA2 PE=1 SV=2	ACAA2	65	16	122	16	16	397	41.9	320.64	0	1.015	1.168	1.17	0.02	0.22	0.23	28.2	21.12	19.72	97	93.7	109.3	1.86	4.24	1.87	3	3	3	96.4	97.2	99.9	94.2	87.3	93.9	109.6	108.9	112.7	7.25261e+08	7.30751e+08	7.51233e+08	7.08232e+08	6.56524e+08	7.06132e+08
FALSE	High	Master Protein	-5.50673e+18	1299	P25786	Proteasome subunit alpha type-1 OS=Homo sapiens OX=9606 GN=PSMA1 PE=1 SV=1	PSMA1	75	16	187	16	16	263	29.5	374.41	0	0.815	0.827	0.97	-0.3	-0.27	-0.04	19.06	17.99	27.7	114.9	93.4	91.7	2.94	3.85	4.85	3	3	3	111.3	116.2	117.8	94.5	88.6	95	92.7	96.4	87.5	3.53405e+09	3.68918e+09	3.74055e+09	3.0004e+09	2.8124e+09	3.01557e+09
FALSE	High	Master Protein	8.01327e+18	6062	Q9H3P7	Golgi resident protein GCP60 OS=Homo sapiens OX=9606 GN=ACBD3 PE=1 SV=4	ACBD3	46	15	92	15	15	528	60.6	272.51	0	0.868	0.823	0.894	-0.2	-0.28	-0.16	36.14	18.57	22.93	109.7	106	84.3	25.89	13	0.88	3	3	3	74.4	112.5	126.7	95	123.4	108.7	87.1	85.6	86.5	3.70665e+08	5.60769e+08	6.3147e+08	4.73467e+08	6.14749e+08	5.41686e+08
FALSE	High	Master Protein	3.04275e+18	4281	P13804	Electron transfer flavoprotein subunit alpha, mitochondrial OS=Homo sapiens OX=9606 GN=ETFA PE=1 SV=1	ETFA	65	15	179	15	15	333	35.1	406.86	0	0.841	0.916	1.084	-0.25	-0.13	0.12	12.22	13.96	18.4	112.4	90.9	96.7	5.7	3.69	3.78	3	3	3	115.5	103.4	112.3	90.8	95.9	89.5	96.6	94.4	101.6	2.65983e+09	2.38039e+09	2.58621e+09	2.0906e+09	2.20823e+09	2.06031e+09
FALSE	High	Master Protein	3.35093e+18	4392	P33897	ATP-binding cassette sub-family D member 1 OS=Homo sapiens OX=9606 GN=ABCD1 PE=1 SV=2	ABCD1	39	22	107	21	22	745	82.9	267.66	0	2.729	2.58	0.865	1.45	1.37	-0.21	26.97	32.09	21.21	35.6	140.3	124.1	3.76	22.09	4.87	3	3	3	35.2	33.5	32.8	131.9	189.4	131.5	109.1	116.6	120.1	2.03846e+08	1.93469e+08	1.89629e+08	7.6274e+08	1.09569e+09	7.60548e+08
FALSE	High	Master Protein	1.5359e+18	3743	Q15019	Septin-2 OS=Homo sapiens OX=9606 GN=SEPT2 PE=1 SV=1	SEPT2	55	12	142	12	12	361	41.5	459.52	0	0.803	0.797	0.967	-0.32	-0.33	-0.05	13.75	10.61	11.76	123.4	88.8	87.8	18.22	3.67	4.42	3	3	3	127.8	134.2	94	92	93.9	87.4	90.9	93.9	86	2.23304e+09	2.34579e+09	1.6422e+09	1.60763e+09	1.6411e+09	1.52752e+09
FALSE	High	Master Protein	-1.32907e+18	2740	Q8WYP5	Protein ELYS OS=Homo sapiens OX=9606 GN=AHCTF1 PE=1 SV=3	AHCTF1	17	26	83	26	26	2266	252.3	145.72	0	0.393	0.425	0.99	-1.35	-1.24	-0.01	4.09	6.3	19.87	230.3	34.2	35.6	2.1	19.45	23.82	3	3	3	225.8	229	235.3	42.3	28.8	34	43	26.4	35.4	1.76056e+08	1.78602e+08	1.83477e+08	3.30171e+07	2.24814e+07	2.65053e+07
FALSE	High	Master Protein	-5.42483e+18	1332	O95352	Ubiquitin-like modifier-activating enzyme ATG7 OS=Homo sapiens OX=9606 GN=ATG7 PE=1 SV=1	ATG7	49	25	154	25	25	703	77.9	329.23	0	1.706	2.191	1.301	0.77	1.13	0.38	29.6	26.4	30.82	55.3	102.6	142	3.65	5.35	7.04	3	3	3	56.7	53.8	57.7	105.1	107.9	97.2	147	129.1	145.5	4.31144e+08	4.09307e+08	4.39449e+08	8.00033e+08	8.20837e+08	7.39839e+08
FALSE	High	Master Protein	-6.71609e+18	848	Q13617	Cullin-2 OS=Homo sapiens OX=9606 GN=CUL2 PE=1 SV=2	CUL2	38	25	179	25	25	745	86.9	258.09	0	1.271	1.155	0.909	0.35	0.21	-0.14	29.47	25.61	21.06	89.5	113.1	97.3	3.79	6.28	0.8	3	3	3	88.3	91.7	85	111.5	123.7	110.9	95.9	97.2	95.8	4.79831e+08	4.9849e+08	4.62129e+08	6.06158e+08	6.72674e+08	6.02792e+08
FALSE	High	Master Protein	2.16083e+18	3974	Q13162	Peroxiredoxin-4 OS=Homo sapiens OX=9606 GN=PRDX4 PE=1 SV=1	PRDX4	58	11	182	10	10	271	30.5	499.73	0	0.93	0.848	0.92	-0.11	-0.24	-0.12	15.93	9.2	10.95	107.7	100.4	91.9	3.83	3.98	6.14	3	3	3	109.9	108.7	102.3	94.7	101.7	101.3	92.8	88.6	100	2.63526e+09	2.60796e+09	2.45318e+09	2.27088e+09	2.43954e+09	2.42999e+09
FALSE	High	Master Protein	2.8613e+18	4219	Q8N766	ER membrane protein complex subunit 1 OS=Homo sapiens OX=9606 GN=EMC1 PE=1 SV=1	EMC1	33	22	144	22	22	993	111.7	278.64	0	0.998	1.154	1.211	0	0.21	0.28	32.47	28.5	25.03	90.5	92.1	117.4	3.19	5.36	7.06	3	3	3	91.8	90.5	86.4	88.4	92.1	98.2	117.3	125.9	109.3	5.87505e+08	5.78901e+08	5.5248e+08	5.65343e+08	5.89073e+08	6.28356e+08
FALSE	High	Master Protein	9.21711e+18	6478	P32189	Glycerol kinase OS=Homo sapiens OX=9606 GN=GK PE=1 SV=3	GK	50	22	134	2	22	559	61.2	268.53	0	3.582	1.942	0.508	1.84	0.96	-0.98	36.02	31.55	7.93	41	175.7	83.3	6.15	5.28	4.46	3	3	3	41.2	45.2	40.3	162.7	179.9	176.5	81.6	83.6	88.9	3.23569e+08	3.55034e+08	3.16805e+08	1.27757e+09	1.41312e+09	1.38591e+09
FALSE	High	Master Protein	-2.00943e+18	2495	P62333	26S proteasome regulatory subunit 10B OS=Homo sapiens OX=9606 GN=PSMC6 PE=1 SV=1	PSMC6	60	18	195	18	18	389	44.1	507.61	0	0.989	1.087	1.11	-0.02	0.12	0.15	21.4	17.99	17.32	100.2	96.1	103.7	4.89	4.94	3.08	3	3	3	100.1	94.5	104.2	95	96	103.8	98.5	104.2	103.6	2.45091e+09	2.31478e+09	2.55268e+09	2.32524e+09	2.35084e+09	2.54263e+09
FALSE	High	Master Protein	6.07757e+18	5406	Q8N1G4	Leucine-rich repeat-containing protein 47 OS=Homo sapiens OX=9606 GN=LRRC47 PE=1 SV=1	LRRC47	47	17	135	17	17	583	63.4	348.89	0	0.851	1.052	1.275	-0.23	0.07	0.35	19.97	23.19	23.32	113.5	81.6	104.9	11.58	5.65	1.44	3	3	3	116.6	96.3	120.2	76.6	85.3	83.8	107.7	105.3	108.2	7.76692e+08	6.41901e+08	8.00993e+08	5.10503e+08	5.68135e+08	5.58441e+08
FALSE	High	Master Protein	2.25624e+18	4004	P62937	Peptidyl-prolyl cis-trans isomerase A OS=Homo sapiens OX=9606 GN=PPIA PE=1 SV=2	PPIA	79	13	1500	9	10	165	18	2338.3	2	0.772	0.82	1.041	-0.37	-0.29	0.06	29.35	30.22	35.26	118.6	86	95.5	1.63	3.97	0.75	3	3	3	118.8	117.5	121.3	80.9	86.1	87.2	95.5	95.7	96.8	6.6679e+10	6.59761e+10	6.81199e+10	4.54382e+10	4.83575e+10	4.89709e+10
FALSE	High	Master Protein	-8.41799e+18	307	O75064	DENN domain-containing protein 4B OS=Homo sapiens OX=9606 GN=DENND4B PE=1 SV=4	DENND4B	25	24	128	24	24	1496	163.7	242.01	0	1.299	1.018	0.797	0.38	0.03	-0.33	51.15	43.89	39.97	116.1	112.8	71.1	36.51	47.4	14.93	3	3	3	109.2	54.7	118	106.1	218.7	99.4	66.9	72.9	54	2.71418e+08	1.35864e+08	2.93195e+08	2.63678e+08	5.43473e+08	2.47042e+08
FALSE	High	Master Protein	-6.88036e+18	801	P26358	DNA (cytosine-5)-methyltransferase 1 OS=Homo sapiens OX=9606 GN=DNMT1 PE=1 SV=2	DNMT1	22	28	76	28	28	1616	183.1	140.68	0	0.262	0.346	1.366	-1.93	-1.53	0.45	4.21	9.72	49.58	222.1	35.1	42.7	3.18	15.37	6.89	3	3	3	222.3	226.3	212.7	29.7	35.2	40.5	48	42.6	42.8	6.303e+08	6.41703e+08	6.03049e+08	8.42687e+07	9.97122e+07	1.14897e+08
FALSE	High	Master Protein	-7.56407e+18	587	Q03519	Antigen peptide transporter 2 OS=Homo sapiens OX=9606 GN=TAP2 PE=1 SV=1	TAP2	34	18	145	17	17	686	75.6	304.16	1	6.042	1.846	0.295	2.59	0.88	-1.76	37.64	39.7	1.74	31.7	208.9	59.4	1.96	3.09	4.86	3	3	3	31.3	32.5	32.1	201.8	211.7	213.9	55.6	60.2	60.8	3.92973e+08	4.08328e+08	4.03526e+08	2.53532e+09	2.66013e+09	2.68745e+09
FALSE	High	Master Protein	5.76179e+18	5294	Q96P70	Importin-9 OS=Homo sapiens OX=9606 GN=IPO9 PE=1 SV=3	IPO9	32	23	149	23	23	1041	115.9	301.88	0	0.757	0.75	1.061	-0.4	-0.41	0.09	26.49	22.84	29.55	137.3	72.8	89.9	0.67	3.39	13.23	3	3	3	139.9	141.1	139.3	70.9	75.8	74.2	94.1	73.2	91.6	1.45555e+09	1.46816e+09	1.44893e+09	7.37301e+08	7.88207e+08	7.71807e+08
FALSE	High	Master Protein	-1.45074e+18	2695	P40121	Macrophage-capping protein OS=Homo sapiens OX=9606 GN=CAPG PE=1 SV=2	CAPG	68	13	504	13	13	348	38.5	1274.17	0	0.97	0.892	0.956	-0.04	-0.17	-0.06	18.66	11.62	17.17	105.3	98.2	96.5	3.46	2.47	4.25	3	3	3	104.9	104.2	110.9	101.5	96.8	97.9	97.7	96.1	90.1	1.49292e+10	1.48211e+10	1.57808e+10	1.44333e+10	1.37682e+10	1.39281e+10
FALSE	High	Master Protein	2.38135e+18	4044	P51572	B-cell receptor-associated protein 31 OS=Homo sapiens OX=9606 GN=BCAP31 PE=1 SV=3	BCAP31	41	14	219	14	14	246	28	372.56	0	1.86	2.739	1.308	0.9	1.45	0.39	51.59	39.39	38.92	52.3	105	142.7	9.56	2.97	1.22	3	3	3	48.1	52.4	58.2	100.2	105.2	105.9	143	145.2	141.8	1.59191e+09	1.73404e+09	1.9253e+09	3.31723e+09	3.48261e+09	3.50373e+09
FALSE	High	Master Protein	-3.81301e+18	1881	P21291	Cysteine and glycine-rich protein 1 OS=Homo sapiens OX=9606 GN=CSRP1 PE=1 SV=3	CSRP1	60	10	104	10	10	193	20.6	319.55	0	0.706	1.258	1.741	-0.5	0.33	0.8	9.79	16.78	23.15	79.8	83.8	136.5	3.01	24.27	2.9	3	3	3	78.9	82.9	83.3	56.5	91.4	87.1	142.7	135.3	141.8	1.67613e+09	1.76181e+09	1.77081e+09	1.20134e+09	1.94276e+09	1.85022e+09
FALSE	High	Master Protein	-4.13067e+18	1776	Q9BTV4	Transmembrane protein 43 OS=Homo sapiens OX=9606 GN=TMEM43 PE=1 SV=1	TMEM43	44	16	136	16	16	400	44.8	353.23	0	1.42	2.174	1.5	0.51	1.12	0.59	29.57	21.82	33	63.7	100.5	135.8	10.4	4.49	2.66	3	3	3	63.5	55	67.6	107.1	100.1	98.5	140	133	135.2	8.70408e+08	7.53714e+08	9.27242e+08	1.46792e+09	1.37193e+09	1.34995e+09
FALSE	High	Master Protein	-4.90559e+18	1500	P50995	Annexin A11 OS=Homo sapiens OX=9606 GN=ANXA11 PE=1 SV=1	ANXA11	37	20	301	19	20	505	54.4	676.05	0	1.445	1.923	1.353	0.53	0.94	0.44	16.43	18.25	14.53	69.1	96.6	134.4	4.06	1.87	2.09	3	3	3	73.7	68.6	68.9	96.3	94	97.5	130.7	134.1	136.2	5.72929e+09	5.33496e+09	5.35521e+09	7.48797e+09	7.30618e+09	7.58103e+09
FALSE	High	Master Protein	-6.73591e+18	837	Q9Y2L1	Exosome complex exonuclease RRP44 OS=Homo sapiens OX=9606 GN=DIS3 PE=1 SV=2	DIS3	32	22	110	22	22	958	108.9	217.8	0	0.677	0.671	0.909	-0.56	-0.57	-0.14	17.61	24.19	30.61	125.4	89.8	84.8	6.75	8.51	15.27	3	3	3	115.8	123.4	132.5	91	77.3	88.3	106.5	83.5	81.8	6.12504e+08	6.52844e+08	7.00862e+08	4.81332e+08	4.08751e+08	4.6728e+08
FALSE	High	Master Protein	3.76163e+18	4534	P05362	Intercellular adhesion molecule 1 OS=Homo sapiens OX=9606 GN=ICAM1 PE=1 SV=2	ICAM1	38	17	233	17	17	532	57.8	590.81	0	6.689	2.167	0.332	2.74	1.12	-1.59	19.99	17.74	1.57	31.9	201.4	66.7	2.96	4.51	2.41	3	3	3	30.4	31.9	32.1	193.5	201.5	211.7	66.7	64.5	67.6	1.19901e+09	1.25654e+09	1.2674e+09	7.63196e+09	7.94646e+09	8.35031e+09
FALSE	High	Master Protein	-8.88281e+18	128	P30484	HLA class I histocompatibility antigen, B-46 alpha chain OS=Homo sapiens OX=9606 GN=HLA-B PE=1 SV=1	HLA-B	50	12	158	0	5	362	40.4	442.46	1	1.828	0.833	0.474	0.87	-0.26	-1.08	25.37	7.62	5	82.9	147.8	69.2	8.83	0.69	1.25	3	3	3	72.7	83.5	86.2	148.1	150.2	148.9	69.5	69.7	71.1	5.47873e+08	6.2925e+08	6.49431e+08	1.11578e+09	1.13118e+09	1.12139e+09
FALSE	High	Master Protein	2.1714e+18	3979	Q16352	Alpha-internexin OS=Homo sapiens OX=9606 GN=INA PE=1 SV=2	INA	48	20	151	19	19	499	55.4	324.09	0	4.476	1.76	0.389	2.16	0.82	-1.36	44.27	38.11	6.09	22.8	204.6	72.7	16.96	2.69	4.62	3	3	3	22.9	21.7	29.5	206.1	197.5	207.7	73.6	73.2	67.7	9.93319e+07	9.40431e+07	1.27808e+08	8.93059e+08	8.55708e+08	8.99914e+08
FALSE	High	Master Protein	-5.34053e+18	1361	O95831	Apoptosis-inducing factor 1, mitochondrial OS=Homo sapiens OX=9606 GN=AIFM1 PE=1 SV=1	AIFM1	43	19	137	19	19	613	66.9	358.22	0	1.145	1.276	1.141	0.2	0.35	0.19	18.24	21.45	20.12	86.9	94.8	118.2	2.55	3.25	7.2	3	3	3	90.7	86.4	87.4	91.5	95.4	97.5	118.9	107.8	124.4	1.06736e+09	1.01666e+09	1.02914e+09	1.07655e+09	1.12251e+09	1.14801e+09
FALSE	High	Master Protein	1.34843e+18	3667	P62495	Eukaryotic peptide chain release factor subunit 1 OS=Homo sapiens OX=9606 GN=ETF1 PE=1 SV=3	ETF1	49	18	182	18	18	437	49	449.86	0	0.951	0.988	1.05	-0.07	-0.02	0.07	23.22	16.45	22.05	103.2	94.9	101.9	1.69	4.06	0.94	3	3	3	101.9	102.2	105.1	93.9	93.6	100.5	100.9	100	101.9	2.43588e+09	2.44351e+09	2.51171e+09	2.24562e+09	2.23688e+09	2.4023e+09
FALSE	High	Master Protein	3.19383e+18	4330	P20936	Ras GTPase-activating protein 1 OS=Homo sapiens OX=9606 GN=RASA1 PE=1 SV=1	RASA1	32	25	108	25	25	1047	116.3	194.85	0	0.961	1.581	1.625	-0.06	0.66	0.7	28.53	32.41	34.27	92.5	61.1	146.4	23.44	2.53	16.43	3	3	3	68.7	88.9	110.5	58.7	58.9	56.3	140.6	181.5	136	2.66426e+08	3.44885e+08	4.28918e+08	2.2773e+08	2.28571e+08	2.18331e+08
FALSE	High	Master Protein	6.31323e+18	5488	O00754	Lysosomal alpha-mannosidase OS=Homo sapiens OX=9606 GN=MAN2B1 PE=1 SV=3	MAN2B1	31	23	196	23	23	1011	113.7	466.59	0	0.897	0.707	0.757	-0.16	-0.5	-0.4	28.52	16.24	17.53	120.3	93.8	85.9	2.67	9.44	4.97	3	3	3	119.6	120.5	114.7	103.3	85.6	93.2	85.4	92.7	84.9	2.28392e+09	2.30038e+09	2.18876e+09	1.97238e+09	1.63436e+09	1.77987e+09
FALSE	High	Master Protein	2.01529e+18	3922	P24752	Acetyl-CoA acetyltransferase, mitochondrial OS=Homo sapiens OX=9606 GN=ACAT1 PE=1 SV=1	ACAT1	53	16	180	16	16	427	45.2	458.73	0	0.568	0.523	0.91	-0.82	-0.94	-0.14	7.65	6.85	15.83	141.8	82.3	75.9	2.61	0.78	6.17	3	3	3	142	148.3	141.6	82.4	83.3	82	76	68.2	76.2	3.10713e+09	3.24568e+09	3.10004e+09	1.80405e+09	1.82258e+09	1.79491e+09
FALSE	High	Master Protein	4.48138e+18	4812	P15121	Aldo-keto reductase family 1 member B1 OS=Homo sapiens OX=9606 GN=AKR1B1 PE=1 SV=3	AKR1B1	70	17	140	15	16	316	35.8	335.75	0	0.968	1.411	1.585	-0.05	0.5	0.66	24.89	24.83	24.61	86.2	81.2	132.6	0.91	2.47	5.63	3	3	3	87.1	88.1	86.6	82	79.9	84	133.9	136.1	122.4	1.58139e+09	1.60094e+09	1.57274e+09	1.48946e+09	1.45231e+09	1.52587e+09
FALSE	High	Master Protein	1.46221e+18	3708	Q8ND71	GTPase IMAP family member 8 OS=Homo sapiens OX=9606 GN=GIMAP8 PE=2 SV=2	GIMAP8	44	25	67	25	25	665	74.8	137.39	0	1.808	1.052	0.331	0.85	0.07	-1.6	66.13	39.12	8.34	21.7	200.3	78	100.48	15.02	10.91	3	3	3	70.6	21.9	6.9	156.9	202.6	209.1	68.2	78.9	84.9	2.84153e+08	8.83427e+07	2.76906e+07	6.31366e+08	8.15488e+08	8.41502e+08
FALSE	High	Master Protein	-7.28374e+17	2951	Q12797	Aspartyl/asparaginyl beta-hydroxylase OS=Homo sapiens OX=9606 GN=ASPH PE=1 SV=3	ASPH	36	22	161	22	22	758	85.8	371.08	0	2.798	3.924	1.409	1.48	1.97	0.49	47.73	45.39	25.09	32.6	108.8	158.6	0.95	17.45	3.02	3	3	3	33.1	33.3	33.7	110.9	124	87.1	153.7	161.8	162.3	3.5555e+08	3.56961e+08	3.61991e+08	1.19039e+09	1.33111e+09	9.34608e+08
FALSE	High	Master Protein	3.54102e+18	4459	Q9UNM6	26S proteasome non-ATPase regulatory subunit 13 OS=Homo sapiens OX=9606 GN=PSMD13 PE=1 SV=2	PSMD13	64	20	170	20	20	376	42.9	369.02	0	0.992	1.17	1.158	-0.01	0.23	0.21	35.78	30.11	22.66	100	92.8	107.2	6.16	5.25	2.6	3	3	3	91.7	102.9	101.4	94.1	94.6	86	113	107.6	108.8	1.45009e+09	1.62689e+09	1.6039e+09	1.48832e+09	1.49591e+09	1.36063e+09
FALSE	High	Master Protein	-4.70954e+18	1575	P20618	Proteasome subunit beta type-1 OS=Homo sapiens OX=9606 GN=PSMB1 PE=1 SV=2	PSMB1	62	12	129	12	12	241	26.5	301.22	0	1.005	0.961	0.967	0.01	-0.06	-0.05	27.65	25.35	12.45	103	100.7	96.3	2.34	2.31	2.58	3	3	3	105.9	101.7	101.8	98.8	99.6	103.1	94.7	95.1	99.2	3.20565e+09	3.07669e+09	3.08139e+09	2.98915e+09	3.01311e+09	3.12101e+09
FALSE	High	Master Protein	4.241e+18	4710	Q08379	Golgin subfamily A member 2 OS=Homo sapiens OX=9606 GN=GOLGA2 PE=1 SV=3	GOLGA2	33	20	112	20	20	1002	113	295.01	0	0.982	0.786	0.848	-0.03	-0.35	-0.24	36.62	16.63	24.92	96	126.6	77.4	6	4.24	11.56	3	3	3	99.8	88.5	94.8	119.6	125	130.2	74.2	91.4	76.5	4.27306e+08	3.78907e+08	4.05782e+08	5.11937e+08	5.35363e+08	5.57278e+08
FALSE	High	Master Protein	-6.18424e+16	3180	P19623	Spermidine synthase OS=Homo sapiens OX=9606 GN=SRM PE=1 SV=1	SRM	70	15	141	15	15	302	33.8	388.98	0	0.911	1.285	1.314	-0.13	0.36	0.39	31.05	35.52	36.98	88.6	89.8	121.7	10.77	4.03	8.86	3	3	3	97.1	78.3	90.3	91.6	97	89.8	106.5	125.3	124.1	1.07719e+09	8.68348e+08	1.0021e+09	1.01561e+09	1.07599e+09	9.96588e+08
FALSE	High	Master Protein	1.18831e+18	3618	Q15691	Microtubule-associated protein RP/EB family member 1 OS=Homo sapiens OX=9606 GN=MAPRE1 PE=1 SV=3	MAPRE1	73	17	135	14	14	268	30	322.12	2	0.738	0.732	1.019	-0.44	-0.45	0.03	18.11	8.94	22.01	121.3	88.9	89.7	1.3	4.3	3.24	3	3	3	120.1	122.9	120.2	87.9	88.1	94.7	88.9	85.7	91.5	3.00124e+09	3.07103e+09	3.00442e+09	2.1966e+09	2.20236e+09	2.36756e+09
FALSE	High	Master Protein	-5.82996e+18	1176	O43399	Tumor protein D54 OS=Homo sapiens OX=9606 GN=TPD52L2 PE=1 SV=2	TPD52L2	71	15	174	15	15	206	22.2	442.55	0	1.035	1.031	1.027	0.05	0.04	0.04	30.8	18.26	19.05	103.7	89.2	107.1	5.67	19.06	3.46	3	3	3	97.3	98.7	107.9	84.2	84.9	115.9	102	101.3	107.8	2.88651e+09	2.92955e+09	3.20062e+09	2.49903e+09	2.51941e+09	3.43983e+09
FALSE	High	Master Protein	-9.20099e+18	8	P29728	2'-5'-oligoadenylate synthase 2 OS=Homo sapiens OX=9606 GN=OAS2 PE=1 SV=3	OAS2	39	23	157	23	23	719	82.4	310.94	0	1.723	0.23	0.15	0.78	-2.12	-2.74	28.52	2.05	1.01	105.6	176	18.4	4.69	0.8	15.04	3	3	3	109.3	106	99.6	177.3	174.6	176.6	16.3	18.4	21.9	1.06681e+09	1.03397e+09	9.72171e+08	1.73e+09	1.70367e+09	1.72364e+09
FALSE	High	Master Protein	5.64121e+18	5258	Q9H583	HEAT repeat-containing protein 1 OS=Homo sapiens OX=9606 GN=HEATR1 PE=1 SV=3	HEATR1	18	29	131	29	29	2144	242.2	212.67	0	0.505	0.778	1.649	-0.98	-0.36	0.72	9.69	19.63	32.53	144.5	33.8	121.6	20.08	37.26	24.98	3	3	3	129	187.8	142.8	24.7	51.4	33.4	79.2	120.2	131.5	2.61538e+08	3.80801e+08	2.89523e+08	5.00673e+07	1.04155e+08	6.77983e+07
FALSE	High	Master Protein	6.04825e+18	5393	P30876	DNA-directed RNA polymerase II subunit RPB2 OS=Homo sapiens OX=9606 GN=POLR2B PE=1 SV=1	POLR2B	27	25	134	25	25	1174	133.8	257.85	0	0.609	0.509	0.696	-0.72	-0.97	-0.52	12.62	17.69	21.23	124	101.4	74.6	8.13	22.71	5.32	3	3	3	140.3	124.6	120.5	71.1	112.9	101.9	75	80.8	73	7.20799e+08	6.40146e+08	6.19187e+08	3.654e+08	5.79919e+08	5.23419e+08
FALSE	High	Master Protein	-4.97902e+18	1476	Q9Y4P3	Transducin beta-like protein 2 OS=Homo sapiens OX=9606 GN=TBL2 PE=1 SV=1	TBL2	47	18	142	18	18	447	49.8	391.11	0	1.484	2.433	1.607	0.57	1.28	0.68	28.94	20.43	25.1	60.6	91.8	147.5	3.58	5.51	2.98	3	3	3	58	61.4	62.1	93	84.9	94	152.9	144.1	149.5	7.67261e+08	8.12143e+08	8.20635e+08	1.23003e+09	1.12229e+09	1.24227e+09
FALSE	High	Master Protein	3.0842e+18	4295	O14497	AT-rich interactive domain-containing protein 1A OS=Homo sapiens OX=9606 GN=ARID1A PE=1 SV=3	ARID1A	17	25	51	23	23	2285	241.9	99.86	1	0.395	0.372	0.784	-1.34	-1.43	-0.35	6.79	6.77	18.91	248.5	31.6	19.9	25	21.97	25.71	3	3	3	319.8	235.7	197.2	30	34.3	21.9	16.1	18.9	26.2	5.17393e+08	3.81262e+08	3.1898e+08	4.84832e+07	5.54347e+07	3.535e+07
FALSE	High	Master Protein	3.56572e+18	4474	Q08378	Golgin subfamily A member 3 OS=Homo sapiens OX=9606 GN=GOLGA3 PE=1 SV=2	GOLGA3	25	26	99	26	26	1498	167.3	174.28	0	0.574	0.552	1.261	-0.8	-0.86	0.33	13.68	11.84	37.85	170.2	68.7	61.1	16.46	40.77	7.27	3	3	3	181	140	194.1	33.6	81.4	73	64.9	70.8	61.3	5.67947e+08	4.39266e+08	6.09277e+08	1.05325e+08	2.55417e+08	2.29248e+08
FALSE	High	Master Protein	-4.57073e+18	1627	P61106	Ras-related protein Rab-14 OS=Homo sapiens OX=9606 GN=RAB14 PE=1 SV=4	RAB14	71	14	157	13	13	215	23.9	439.65	1	1.567	1.427	0.951	0.65	0.51	-0.07	38.36	29.41	21.58	73.1	115.1	111.8	4.01	4.37	4.65	3	3	3	71.2	77	73.2	110	115.2	120	105.6	111.9	115.9	3.52009e+09	3.80919e+09	3.6227e+09	5.44028e+09	5.69847e+09	5.93803e+09
FALSE	High	Master Protein	-1.30631e+18	2747	Q13129	Zinc finger protein Rlf OS=Homo sapiens OX=9606 GN=RLF PE=1 SV=2	RLF	20	29	61	29	29	1914	217.8	109.31	0	0.541	0.356	0.631	-0.89	-1.49	-0.66	14.1	14.45	51.92	182.6	105.4	12.1	7.22	44.58		3	3	1	207.7	183.3	208.9	46.3	119.9	120.2	13.7			3.35338e+08	2.95959e+08	3.37262e+08	7.4782e+07	1.93541e+08	1.94059e+08
FALSE	High	Master Protein	-7.40133e+18	634	P13674	Prolyl 4-hydroxylase subunit alpha-1 OS=Homo sapiens OX=9606 GN=P4HA1 PE=1 SV=2	P4HA1	45	19	147	19	19	534	61	311.44	0	0.941	0.842	0.891	-0.09	-0.25	-0.17	24.35	19.29	24.9	111.5	101.3	87.2	3.57	9.55	1.01	3	3	3	114.8	109.9	107	99.8	114.5	95.8	85.9	87	85.2	7.70671e+08	7.3761e+08	7.18226e+08	6.69717e+08	7.68616e+08	6.42885e+08
FALSE	High	Master Protein	-5.3013e+18	1374	P47755	F-actin-capping protein subunit alpha-2 OS=Homo sapiens OX=9606 GN=CAPZA2 PE=1 SV=3	CAPZA2	65	12	160	10	10	286	32.9	547.58	0	1.698	1.582	0.924	0.76	0.66	-0.11	31.46	23.26	20.46	69.5	119.9	110.6	7.63	3.28	2.45	3	3	3	76.3	68.6	66	117.8	118.3	124.8	106.9	112.2	109.1	1.0854e+09	9.74992e+08	9.38969e+08	1.67495e+09	1.68165e+09	1.77526e+09
FALSE	High	Master Protein	7.44802e+18	5882	O95347	Structural maintenance of chromosomes protein 2 OS=Homo sapiens OX=9606 GN=SMC2 PE=1 SV=2	SMC2	30	31	75	31	31	1197	135.6	146.45	0	0.358	0.421	0.668	-1.48	-1.25	-0.58	10.52	2.27	5.59	186.1	68	45.9	8.86	4.65	12.34	3	3	3	172.5	185.6	205.6	63.7	67.9	69.9	39	45.8	50	1.19975e+09	1.29081e+09	1.42959e+09	4.43258e+08	4.71908e+08	4.85857e+08
FALSE	High	Master Protein	4.32856e+18	4752	Q12913	Receptor-type tyrosine-protein phosphatase eta OS=Homo sapiens OX=9606 GN=PTPRJ PE=1 SV=3	PTPRJ	23	23	113	22	23	1337	145.9	184.33	0	1.075	0.725	0.699	0.1	-0.46	-0.52	39.13	14.05	17.21	111.1	115.2	73.7	6.64	2.39	1.48	3	3	3	118.8	104	111	111.7	115.1	117.1	73.3	75.4	73.7	4.7687e+08	4.17575e+08	4.45647e+08	4.48479e+08	4.62125e+08	4.70299e+08
FALSE	High	Master Protein	-7.63767e+18	564	Q12888	TP53-binding protein 1 OS=Homo sapiens OX=9606 GN=TP53BP1 PE=1 SV=2	TP53BP1	20	21	80	21	21	1972	213.4	173.74	0	0.837	0.491	0.639	-0.26	-1.03	-0.65	23.03	11.38	18.48	125	114.4	60.6	6.96	13.11	3.49	3	3	3	134.3	126.2	116.8	97	126.3	115.4	61.1	63.6	59.3	2.57615e+08	2.42061e+08	2.24043e+08	1.86081e+08	2.42236e+08	2.21442e+08
FALSE	High	Master Protein	-1.13564e+18	2804	O76021	Ribosomal L1 domain-containing protein 1 OS=Homo sapiens OX=9606 GN=RSL1D1 PE=1 SV=3	RSL1D1	45	21	178	21	21	490	54.9	408.35	0	0.514	0.686	1.346	-0.96	-0.54	0.43	11.37	10.15	35.41	137.4	75.3	87.3	2.36	10.9	5.27	3	3	3	142.5	137.2	136.5	78.1	75.2	63.3	94.4	85.6	87.2	2.10519e+09	2.0273e+09	2.01679e+09	1.15377e+09	1.11056e+09	9.34448e+08
FALSE	High	Master Protein	-3.58853e+18	1948	P42285	Exosome RNA helicase MTR4 OS=Homo sapiens OX=9606 GN=MTREX PE=1 SV=3	MTREX	28	21	102	21	21	1042	117.7	193.58	0	0.424	0.478	1.087	-1.24	-1.06	0.12	6.66	8.97	39.1	165.9	65.2	68.9	3.25	8.06	8.06	3	3	3	163.6	159.6	170.2	64.3	62.2	72.4	67.9	64.4	75.4	5.04782e+08	4.92674e+08	5.25288e+08	1.98464e+08	1.92104e+08	2.23334e+08
FALSE	High	Master Protein	-3.31012e+18	2043	O00584	Ribonuclease T2 OS=Homo sapiens OX=9606 GN=RNASET2 PE=1 SV=2	RNASET2	57	14	99	13	14	256	29.5	207.85	0	0.282	0.113	0.421	-1.82	-3.14	-1.25	2.98	0.3	4.78	188.6	61.5	49.9	0.96	1.63	2.77	3	3	3	190	188.1	186.4	60.6	62.6	61.4	49.3	49.7	51.9	3.75353e+09	3.71496e+09	3.682e+09	1.19725e+09	1.23661e+09	1.21236e+09
FALSE	High	Master Protein	5.63059e+17	3407	P80723	Brain acid soluble protein 1 OS=Homo sapiens OX=9606 GN=BASP1 PE=1 SV=2	BASP1	71	12	153	12	12	227	22.7	495.75	0	2.207	1.547	0.691	1.14	0.63	-0.53	21.64	10.11	8.63	60.9	141.4	97.7	1.64	0.45	2.35	3	3	3	60.2	62.1	61	141.7	141.1	142.4	97.9	94.6	99	3.65711e+09	3.77843e+09	3.71138e+09	8.6138e+09	8.57866e+09	8.65626e+09
FALSE	High	Master Protein	3.8646e+18	4569	P61011	Signal recognition particle 54 kDa protein OS=Homo sapiens OX=9606 GN=SRP54 PE=1 SV=1	SRP54	43	19	134	19	19	504	55.7	324.21	0	0.995	0.896	0.895	-0.01	-0.16	-0.16	26.15	21.89	19.69	100.4	100.8	98.8	3.13	6.21	3.38	3	3	3	97.5	98.7	103.4	109.1	97.5	99	95.7	97	102	9.28343e+08	9.3967e+08	9.8457e+08	1.03942e+09	9.28489e+08	9.43215e+08
FALSE	High	Master Protein	-1.82298e+18	2570	P60228	Eukaryotic translation initiation factor 3 subunit E OS=Homo sapiens OX=9606 GN=EIF3E PE=1 SV=1	EIF3E	59	23	198	23	23	445	52.2	392.94	0	0.685	0.612	0.895	-0.55	-0.71	-0.16	16.18	9.66	22.23	129.7	91.4	78.9	2.87	5.19	3.08	3	3	3	128.2	127.2	134.1	87.6	96.8	90.4	81.2	76.5	78	1.73218e+09	1.71961e+09	1.81237e+09	1.18335e+09	1.30879e+09	1.22151e+09
FALSE	High	Master Protein	5.90923e+18	5347	Q13418	Integrin-linked protein kinase OS=Homo sapiens OX=9606 GN=ILK PE=1 SV=2	ILK	47	18	171	18	18	452	51.4	366.07	0	2.301	2.705	1.223	1.2	1.44	0.29	34.48	36.61	24.39	43.9	117.5	138.7	11.26	1.33	13.2	3	3	3	47.9	38.2	43.7	116.9	116.1	119.1	121.7	138	158.4	5.1475e+08	4.10336e+08	4.69117e+08	1.25675e+09	1.24786e+09	1.28024e+09
FALSE	High	Master Protein	-4.79779e+18	1544	O75874	Isocitrate dehydrogenase [NADP] cytoplasmic OS=Homo sapiens OX=9606 GN=IDH1 PE=1 SV=2	IDH1	53	18	203	17	17	414	46.6	436.61	0	0.718	0.709	0.975	-0.48	-0.5	-0.04	9.69	11.49	14.54	123	89.8	87.2	3.65	3.09	4.56	3	3	3	118.1	123.4	127	90.1	94.2	88.8	89.2	81.7	87.5	2.42685e+09	2.53616e+09	2.61019e+09	1.85015e+09	1.93435e+09	1.82382e+09
FALSE	High	Master Protein	3.11413e+18	4308	P62701	40S ribosomal protein S4, X isoform OS=Homo sapiens OX=9606 GN=RPS4X PE=1 SV=2	RPS4X	57	18	452	10	12	263	29.6	796.38	5	0.696	0.877	1.206	-0.52	-0.19	0.27	17.35	11.99	22.72	127.4	77.5	95.2	9.77	4.21	3.21	3	3	3	110.6	130	133	82	79.1	75.3	99.6	97.1	93.4	1.28319e+10	1.50862e+10	1.54332e+10	9.51274e+09	9.17656e+09	8.74441e+09
FALSE	High	Master Protein	1.44014e+18	3702	O94905	Erlin-2 OS=Homo sapiens OX=9606 GN=ERLIN2 PE=1 SV=1	ERLIN2	63	19	201	16	16	339	37.8	470.81	3	0.878	0.921	1.058	-0.19	-0.12	0.08	29.28	26.26	26.91	110	92.1	97.9	3.51	0.88	3.64	3	3	3	110.8	105.2	112.5	94.3	92.9	92.9	93.1	99.7	98.6	3.36056e+09	3.18854e+09	3.41066e+09	2.85817e+09	2.81511e+09	2.81526e+09
FALSE	High	Master Protein	5.38434e+18	5175	Q16822	Phosphoenolpyruvate carboxykinase [GTP], mitochondrial OS=Homo sapiens OX=9606 GN=PCK2 PE=1 SV=4	PCK2	52	25	177	23	25	640	70.7	418.32	0	2.164	2.747	1.232	1.11	1.46	0.3	23.04	25.03	18.03	44.3	117.5	138.2	8.7	2.48	4.9	3	3	3	38.6	45.5	44.4	113.9	117.6	119.7	134.3	138.3	147.7	4.31215e+08	5.08952e+08	4.9612e+08	1.27374e+09	1.31493e+09	1.33774e+09
FALSE	High	Master Protein	8.58671e+18	6255	P46379	Large proline-rich protein BAG6 OS=Homo sapiens OX=9606 GN=BAG6 PE=1 SV=2	BAG6	25	16	124	16	16	1132	119.3	306.94	0	0.982	0.906	0.993	-0.03	-0.14	-0.01	31.28	23.96	29.64	105	109.8	85.2	15.05	6.23	4.71	3	3	3	123.9	104.4	92	99.2	109.2	111.8	84.7	91.1	83.6	5.42724e+08	4.57458e+08	4.03106e+08	4.34552e+08	4.78095e+08	4.89774e+08
FALSE	High	Master Protein	-8.77235e+17	2905	Q15366	Poly(rC)-binding protein 2 OS=Homo sapiens OX=9606 GN=PCBP2 PE=1 SV=1	PCBP2	72	15	212	10	10	365	38.6	459.93	1	0.764	0.683	0.897	-0.39	-0.55	-0.16	13.8	6.41	13.72	121.9	94.6	83.5	2.81	4.45	2.26	3	3	3	126.1	120.9	119.6	90.1	98.4	93.8	82.8	82.4	85.9	3.60417e+09	3.45668e+09	3.41784e+09	2.57498e+09	2.81365e+09	2.68071e+09
FALSE	High	Master Protein	1.62679e+18	3774	Q6NUK1	Calcium-binding mitochondrial carrier protein SCaMC-1 OS=Homo sapiens OX=9606 GN=SLC25A24 PE=1 SV=2	SLC25A24	51	21	171	21	21	477	53.3	405.79	0	1.577	1.567	0.958	0.66	0.65	-0.06	37.63	24.39	23.14	78.1	113.4	108.5	4.77	4.77	1.53	3	3	3	73.7	81	78.2	107.3	113.4	118	108.4	108.6	111.4	1.42799e+09	1.57024e+09	1.51455e+09	2.07909e+09	2.19851e+09	2.28717e+09
FALSE	High	Master Protein	-7.28784e+17	2950	P09543	2',3'-cyclic-nucleotide 3'-phosphodiesterase OS=Homo sapiens OX=9606 GN=CNP PE=1 SV=2	CNP	51	22	170	21	21	421	47.5	342.47	1	1.887	0.822	0.411	0.92	-0.28	-1.28	35.05	22.02	4.5	78.8	166.8	54.3	4.34	8.97	1.52	3	3	3	80.7	74	78.2	184.8	165.5	155	53.2	54.8	53.9	1.20091e+09	1.10173e+09	1.16352e+09	2.74929e+09	2.4622e+09	2.30609e+09
FALSE	High	Master Protein	7.25372e+18	5806	P19525	Interferon-induced, double-stranded RNA-activated protein kinase OS=Homo sapiens OX=9606 GN=EIF2AK2 PE=1 SV=2	EIF2AK2	40	20	177	20	20	551	62.1	342.27	0	1.613	0.379	0.229	0.69	-1.4	-2.12	22.57	3.24	1.77	99.2	165	35.8	1.26	1.67	2.55	3	3	3	97.3	99.5	99.2	168.4	162.9	165	35	36.8	35.8	1.37536e+09	1.40757e+09	1.40362e+09	2.38175e+09	2.30443e+09	2.33389e+09
FALSE	High	Master Protein	6.29905e+18	5482	Q14161	ARF GTPase-activating protein GIT2 OS=Homo sapiens OX=9606 GN=GIT2 PE=1 SV=2	GIT2	45	22	99	18	18	759	84.5	183.66	3	0.662	0.685	0.83	-0.6	-0.55	-0.27	19.85	41.57	22.38	131.7	95.7	72.6	3.01	25.91	4.61	3	3	3	138.2	134.8	130.2	109.7	97.9	64.4	74.3	78.7	71.9	5.17724e+08	5.04861e+08	4.87576e+08	4.10923e+08	3.66741e+08	2.41271e+08
FALSE	High	Master Protein	-4.51881e+18	1644	Q8TAT6	Nuclear protein localization protein 4 homolog OS=Homo sapiens OX=9606 GN=NPLOC4 PE=1 SV=3	NPLOC4	41	18	128	18	18	608	68.1	233.8	0	1.025	1.196	1.041	0.04	0.26	0.06	54.64	30.15	32.24	88.6	103.5	107.9	5.15	17.37	8.87	3	3	3	84.5	93.6	88.4	103.4	115.4	81.2	122.3	103.5	107.7	3.63834e+08	4.03117e+08	3.80873e+08	4.45185e+08	4.97202e+08	3.49685e+08
FALSE	High	Master Protein	4.99702e+18	5005	Q9BZK7	F-box-like/WD repeat-containing protein TBL1XR1 OS=Homo sapiens OX=9606 GN=TBL1XR1 PE=1 SV=1	TBL1XR1	51	17	88	11	11	514	55.6	230.11	6	0.276	0.295	1.068	-1.86	-1.76	0.09	3.17	1.93	50.18	193.5	53.1	53.4	5.72	9.29	16.64	3	3	3	209.6	186.9	197.4	46.6	54.1	55.6	40.3	54.5	54.9	9.07821e+08	8.09826e+08	8.54968e+08	2.01862e+08	2.3451e+08	2.40969e+08
FALSE	High	Master Protein	-6.69208e+18	858	Q13451	Peptidyl-prolyl cis-trans isomerase FKBP5 OS=Homo sapiens OX=9606 GN=FKBP5 PE=1 SV=2	FKBP5	46	16	110	16	16	457	51.2	260.14	0	0.593	0.426	0.71	-0.75	-1.23	-0.49	12.14	5.95	12.81	107	81.2	111.9	21.93	2.91	4.62	3	3	3	83.3	107.5	130.2	80.6	81.6	85.2	114.4	104.7	112.4	8.24671e+08	1.06424e+09	1.2893e+09	7.98117e+08	8.07814e+08	8.43257e+08
FALSE	High	Master Protein	-6.52978e+18	927	Q9UBC2	Epidermal growth factor receptor substrate 15-like 1 OS=Homo sapiens OX=9606 GN=EPS15L1 PE=1 SV=1	EPS15L1	45	26	151	26	26	864	94.2	320.7	0	0.662	0.784	1.198	-0.6	-0.35	0.26	18.46	28.36	36.39	140.4	74.1	85.5	24.4	5.92	28.23	3	3	3	152.6	92.8	138.5	69	77.6	73.1	84.3	81.2	131	6.32298e+08	3.84784e+08	5.73958e+08	2.85773e+08	3.21704e+08	3.0288e+08
FALSE	High	Master Protein	1.6697e+18	3789	Q96FW1	Ubiquitin thioesterase OTUB1 OS=Homo sapiens OX=9606 GN=OTUB1 PE=1 SV=2	OTUB1	57	12	149	12	12	271	31.3	360.4	0	1.497	1.492	1.023	0.58	0.58	0.03	28.29	22.53	20.06	74.1	111.3	114.6	1.96	6.8	6.52	3	3	3	73.5	74	71.3	110.4	106.3	121.1	107.3	113.7	122.2	1.70986e+09	1.72151e+09	1.65886e+09	2.56846e+09	2.47227e+09	2.81753e+09
FALSE	High	Master Protein	4.12855e+18	4674	P51531	Probable global transcription activator SNF2L2 OS=Homo sapiens OX=9606 GN=SMARCA2 PE=1 SV=2	SMARCA2	21	25	109	14	14	1590	181.2	202.17	10	0.328	0.331	1.077	-1.61	-1.59	0.11	5.2	3.41	33.21	239.5	30.4	30.1	9.98	18.27	15.14	3	3	3	248.9	251.8	209.5	24	34.7	31.6	38.9	31.2	29.4	8.38155e+08	8.47805e+08	7.05433e+08	8.08461e+07	1.16828e+08	1.06446e+08
FALSE	High	Master Protein	-2.10641e+18	2460	Q8WVM8	Sec1 family domain-containing protein 1 OS=Homo sapiens OX=9606 GN=SCFD1 PE=1 SV=4	SCFD1	47	19	114	19	19	642	72.3	280.29	0	0.993	1.071	1.044	-0.01	0.1	0.06	28.41	28.57	23.16	109.6	90	100.4	26.18	11.47	2.63	3	3	3	112.2	74.4	127.8	82.6	92.1	103.8	102.7	104.9	99.5	9.10991e+08	6.04639e+08	1.0382e+09	6.70521e+08	7.48035e+08	8.43153e+08
FALSE	High	Master Protein	-8.75224e+18	181	P18754	Regulator of chromosome condensation OS=Homo sapiens OX=9606 GN=RCC1 PE=1 SV=1	RCC1	57	14	112	14	14	421	44.9	318.85	0	0.676	0.662	0.989	-0.56	-0.6	-0.02	10.49	9.21	19.14	123.7	87.6	88.7	8.3	8.19	8.73	3	3	3	126.4	116.5	137.5	89.4	78.2	91.2	92	90.6	78.2	8.46482e+08	7.80409e+08	9.2133e+08	5.99125e+08	5.23725e+08	6.11025e+08
FALSE	High	Master Protein	-1.14644e+18	2799	Q16851	UTP--glucose-1-phosphate uridylyltransferase OS=Homo sapiens OX=9606 GN=UGP2 PE=1 SV=5	UGP2	41	18	186	18	18	508	56.9	417.65	0	0.884	0.875	0.92	-0.18	-0.19	-0.12	22.66	17.11	20.7	108.1	100.5	91.4	3.75	6.26	3.79	3	3	3	109.8	108.6	102.4	100.9	93.7	106.2	91.8	89.9	96.7	2.57981e+09	2.55118e+09	2.40445e+09	2.37099e+09	2.20099e+09	2.49476e+09
FALSE	High	Master Protein	1.24678e+18	3637	P49773	Histidine triad nucleotide-binding protein 1 OS=Homo sapiens OX=9606 GN=HINT1 PE=1 SV=2	HINT1	79	8	87	8	8	126	13.8	283.23	0	1.068	1.094	1.073	0.1	0.13	0.1	40.6	31.04	29.75	83.9	107.4	108.7	12.87	21.4	6.29	3	3	3	103.5	85.4	81.8	115.8	75.8	109.4	115.6	110.7	102	1.77669e+09	1.46598e+09	1.40478e+09	1.98846e+09	1.30182e+09	1.87755e+09
FALSE	High	Master Protein	-3.03904e+18	2160	P61163	Alpha-centractin OS=Homo sapiens OX=9606 GN=ACTR1A PE=1 SV=1	ACTR1A	62	16	137	8	8	376	42.6	350.21	8	1.322	1.398	0.994	0.4	0.48	-0.01	38.47	30.73	26.97	88.5	101.7	109.8	6.95	6	2.22	3	3	3	94.1	88.6	81.9	101.8	109.7	97.5	109.9	110.4	106	1.04446e+09	9.83198e+08	9.08621e+08	1.12945e+09	1.21701e+09	1.08194e+09
FALSE	High	Master Protein	6.07862e+18	5407	Q6YHK3	CD109 antigen OS=Homo sapiens OX=9606 GN=CD109 PE=1 SV=2	CD109	20	24	111	24	24	1445	161.6	213.95	0	0.133	0.366	2.297	-2.91	-1.45	1.2	0.97	6.47	43.03	220.7	14.9	64.4	18.32	19.31	18.42	3	3	3	184.1	211.3	263.3	19.5	14.2	14.1	77.6	54.3	61.7	7.02858e+08	8.0668e+08	1.00512e+09	7.43224e+07	5.43155e+07	5.3688e+07
FALSE	High	Master Protein	8.62825e+18	6268	O00170	AH receptor-interacting protein OS=Homo sapiens OX=9606 GN=AIP PE=1 SV=2	AIP	53	14	135	14	14	330	37.6	369.43	0	0.771	0.918	1.198	-0.37	-0.12	0.26	11.76	15.04	12.53	113.2	84.9	101.9	1.86	2.76	3.21	3	3	3	109.8	113	113.7	84.1	84.6	88.4	101.7	99.1	105.6	1.16721e+09	1.20069e+09	1.20904e+09	8.93867e+08	8.99756e+08	9.40094e+08
FALSE	High	Master Protein	-8.56671e+18	248	Q9Y6M7	Sodium bicarbonate cotransporter 3 OS=Homo sapiens OX=9606 GN=SLC4A7 PE=1 SV=2	SLC4A7	21	21	143	17	21	1214	136	252.51	0	2.452	6.279	3	1.29	2.65	1.59	54.85	68.3	39.14	23.2	63.2	213.6	12.34	7.46	10.04	3	3	3	23	21	26.7	70.8	62.6	62.3	232.2	211.7	189.8	1.56185e+08	1.42652e+08	1.81582e+08	4.81344e+08	4.25262e+08	4.23013e+08
FALSE	High	Master Protein	-2.9395e+18	2199	P51812	Ribosomal protein S6 kinase alpha-3 OS=Homo sapiens OX=9606 GN=RPS6KA3 PE=1 SV=1	RPS6KA3	41	23	140	12	15	740	83.7	295.56	0	1.173	1.14	0.88	0.23	0.19	-0.19	33.9	25.57	17.25	90.9	109.3	99.8	4.8	7.29	3.99	3	3	3	91.6	93.6	85.3	101.4	110.1	117.3	100.5	96.1	104	3.87841e+08	3.96214e+08	3.61141e+08	4.29007e+08	4.66157e+08	4.96485e+08
FALSE	High	Master Protein	2.87414e+18	4226	A6NHR9	Structural maintenance of chromosomes flexible hinge domain-containing protein 1 OS=Homo sapiens OX=9606 GN=SMCHD1 PE=1 SV=2	SMCHD1	22	32	128	32	32	2005	226.2	202.63	0	0.832	0.513	0.646	-0.27	-0.96	-0.63	24.29	13.2	15.58	135	104.6	60.4	3.92	14.93	14.54	3	3	3	126.6	134.5	136.4	104.2	119.3	88.3	60.1	56.5	74	2.92244e+08	3.10375e+08	3.14928e+08	2.40479e+08	2.75443e+08	2.03822e+08
FALSE	High	Master Protein	4.89299e+18	4965	Q9UL46	Proteasome activator complex subunit 2 OS=Homo sapiens OX=9606 GN=PSME2 PE=1 SV=4	PSME2	70	16	246	16	16	239	27.4	537.63	0	1.545	0.923	0.592	0.63	-0.12	-0.76	39.28	22.24	14.94	82.1	141.2	76.8	3.6	0.88	7.68	3	3	3	84.6	81.3	78.7	141.1	139.8	138.7	74.3	76	85.5	3.59162e+09	3.45016e+09	3.34344e+09	5.99282e+09	5.9352e+09	5.8881e+09
FALSE	High	Master Protein	-4.15537e+18	1762	P13645	Keratin, type I cytoskeletal 10 OS=Homo sapiens OX=9606 GN=KRT10 PE=1 SV=6	KRT10	45	23	143	19	22	584	58.8	336.11	1	1.487	0.984	0.602	0.57	-0.02	-0.73	35.79	27.29	11.41	78.2	135.3	86.5	8.69	3.86	16.53	3	3	3	72.1	79.6	85.8	129.3	138.9	137.6	70.4	88	98.4	6.67096e+08	7.36351e+08	7.94199e+08	1.19583e+09	1.28464e+09	1.27286e+09
FALSE	High	Master Protein	7.2117e+17	3466	Q8IX12	Cell division cycle and apoptosis regulator protein 1 OS=Homo sapiens OX=9606 GN=CCAR1 PE=1 SV=2	CCAR1	24	22	115	22	22	1150	132.7	227.76	0	0.6	0.735	1.148	-0.74	-0.45	0.2	14.15	17.53	22.82	114.7	83.5	101.8	8.28	5.87	1.14	3	3	3	102	118.4	117.8	77.6	86.2	85.8	102.7	104.6	104.9	1.04522e+09	1.21411e+09	1.20771e+09	7.94912e+08	8.83492e+08	8.79669e+08
FALSE	High	Master Protein	-3.86772e+18	1864	P49757	Protein numb homolog OS=Homo sapiens OX=9606 GN=NUMB PE=1 SV=2	NUMB	36	20	111	15	15	651	70.8	274.56	5	1.164	1.766	1.332	0.22	0.82	0.41	48.3	26.12	28.61	77.1	93.9	129	4.53	2.14	7.95	3	3	3	77.4	77.5	71.5	94.3	91	94.6	129.5	142.5	121.8	7.67057e+08	7.68413e+08	7.09095e+08	9.34749e+08	9.02272e+08	9.38019e+08
FALSE	High	Master Protein	-1.66477e+18	2626	Q96T37	RNA-binding protein 15 OS=Homo sapiens OX=9606 GN=RBM15 PE=1 SV=2	RBM15	32	22	123	21	21	977	107.1	265.68	1	0.476	0.501	1.037	-1.07	-1	0.05	13.56	10.33	33.84	156.2	70.1	73.8	7.46	28.29	22.53	3	3	3	152.6	137.9	159.9	68.4	61.9	102.9	55.9	88.3	72.1	7.26504e+08	6.56807e+08	7.61563e+08	3.25901e+08	2.94809e+08	4.89707e+08
FALSE	High	Master Protein	-6.9419e+18	781	P52565	Rho GDP-dissociation inhibitor 1 OS=Homo sapiens OX=9606 GN=ARHGDIA PE=1 SV=3	ARHGDIA	62	10	267	10	10	204	23.2	580.66	0	1.114	1.124	1.008	0.16	0.17	0.01	28.25	14.67	25.29	91	103.6	105.4	2.62	3.65	1.37	3	3	3	91.3	92.3	87.8	99.9	104	107.5	104.3	107.2	105.8	3.74604e+09	3.78405e+09	3.59965e+09	4.09735e+09	4.26612e+09	4.40768e+09
FALSE	High	Master Protein	-5.71108e+18	1218	P07858	Cathepsin B OS=Homo sapiens OX=9606 GN=CTSB PE=1 SV=3	CTSB	46	14	151	14	14	339	37.8	362.31	0	2.381	4.833	1.624	1.25	2.27	0.7	43.61	49.29	19.85	60.5	92.9	146.6	0.93	2.25	0.77	3	3	3	59.4	60.3	60.4	96.1	92.3	92.7	147.4	145.2	146.2	2.9889e+09	3.03475e+09	3.0399e+09	4.83879e+09	4.64701e+09	4.66396e+09
FALSE	High	Master Protein	8.11948e+18	6089	O14786	Neuropilin-1 OS=Homo sapiens OX=9606 GN=NRP1 PE=1 SV=3	NRP1	28	18	129	18	18	923	103.1	291.03	0	1.319	1.706	1.288	0.4	0.77	0.36	23.06	32.29	36.94	69.9	98.9	131.2	9.2	5.68	3.92	3	3	3	64	76.8	69.1	97.8	97.8	107.7	133.6	129.7	123.6	2.9664e+08	3.5587e+08	3.20216e+08	4.5292e+08	4.52884e+08	4.98944e+08
FALSE	High	Master Protein	-4.30614e+18	1717	P11766	Alcohol dehydrogenase class-3 OS=Homo sapiens OX=9606 GN=ADH5 PE=1 SV=4	ADH5	42	11	93	11	11	374	39.7	317.12	0	0.946	1.054	1.148	-0.08	0.08	0.2	18.16	19.09	21.32	101.9	92.9	105.2	4.33	9.07	1.23	3	3	3	97.1	102.8	105.8	82.7	93.7	99.1	106.2	107.7	105.1	1.51606e+09	1.6044e+09	1.65161e+09	1.29109e+09	1.46201e+09	1.54633e+09
FALSE	High	Master Protein	3.97277e+17	3340	Q9UBB4	Ataxin-10 OS=Homo sapiens OX=9606 GN=ATXN10 PE=1 SV=1	ATXN10	50	20	170	19	19	475	53.5	342.53	0	0.854	0.807	0.97	-0.23	-0.31	-0.04	28.52	15.61	28.27	127.6	94.6	77.8	15.81	12.8	7.24	3	3	3	131.4	102.5	140.2	103.1	97.3	80.1	76.8	88.3	80.1	9.35273e+08	7.29725e+08	9.98087e+08	7.34322e+08	6.92952e+08	5.70429e+08
FALSE	High	Master Protein	-1.78759e+18	2579	P61224	Ras-related protein Rap-1b OS=Homo sapiens OX=9606 GN=RAP1B PE=1 SV=1	RAP1B	74	13	328	2	5	184	20.8	746.97	7	1.568	1.631	0.887	0.65	0.71	-0.17	30.2	27.61	39.41	66.2	114.2	119.5	2.5	3.98	3.82	3	3	3	67.1	66.4	64	114.5	112.6	121.4	121.3	112.8	119.8	3.00854e+09	2.97928e+09	2.86867e+09	5.1381e+09	5.05292e+09	5.44678e+09
FALSE	High	Master Protein	-3.65961e+18	1928	P53582	Methionine aminopeptidase 1 OS=Homo sapiens OX=9606 GN=METAP1 PE=1 SV=2	METAP1	63	13	108	13	13	386	43.2	302.4	0	0.643	0.717	1.145	-0.64	-0.48	0.2	13.19	15.01	19.94	124.1	78.7	97.3	2.54	8.52	7.14	3	3	3	124.6	123.4	118.7	74.6	78.2	87.8	91	96.7	104.9	1.44803e+09	1.43355e+09	1.37958e+09	8.67153e+08	9.08864e+08	1.02067e+09
FALSE	High	Master Protein	2.89825e+17	3299	Q5JTV8	Torsin-1A-interacting protein 1 OS=Homo sapiens OX=9606 GN=TOR1AIP1 PE=1 SV=2	TOR1AIP1	40	16	133	16	16	583	66.2	397.29	0	1.146	0.847	0.741	0.2	-0.24	-0.43	19.4	9.21	11.06	91.5	119.1	89.4	2.11	5.8	1.04	3	3	3	91.2	90.8	87.8	118.3	116.5	129.5	88.8	87.6	89.4	1.29206e+09	1.28702e+09	1.24319e+09	1.67656e+09	1.65076e+09	1.83503e+09
FALSE	High	Master Protein	-2.79915e+18	2254	O15294	UDP-N-acetylglucosamine--peptide N-acetylglucosaminyltransferase 110 kDa subunit OS=Homo sapiens OX=9606 GN=OGT PE=1 SV=3	OGT	29	23	137	23	23	1046	116.9	280.64	0	0.867	1.087	1.215	-0.21	0.12	0.28	25.43	28.46	19.88	109.2	87.8	103	11.53	11.98	10.36	3	3	3	113.6	121.7	96.7	73.9	91.3	92.1	91.5	112.1	107	4.64488e+08	4.97951e+08	3.95555e+08	3.02286e+08	3.73311e+08	3.76741e+08
FALSE	High	Master Protein	-8.21785e+18	366	Q9H3U1	Protein unc-45 homolog A OS=Homo sapiens OX=9606 GN=UNC45A PE=1 SV=1	UNC45A	38	29	158	29	29	944	103	292.48	0	1.223	1.347	1.052	0.29	0.43	0.07	42.47	36.15	33.11	81.7	109.2	109.1	23.88	10.96	19.16	3	3	3	80	105.7	66.2	106.9	113.3	91.2	106.8	94	136	5.26176e+08	6.94871e+08	4.3506e+08	7.02674e+08	7.45273e+08	5.99756e+08
FALSE	High	Master Protein	7.68895e+18	5965	O14818	Proteasome subunit alpha type-7 OS=Homo sapiens OX=9606 GN=PSMA7 PE=1 SV=1	PSMA7	61	15	173	10	15	248	27.9	546.76	0	0.956	0.87	0.916	-0.06	-0.2	-0.13	22.2	10.62	14.41	109.2	98.7	92.2	1.96	3.73	1.77	3	3	3	108.8	105.9	110	98.4	96	103.3	91.9	94.4	91.3	4.76916e+09	4.64014e+09	4.82017e+09	4.30998e+09	4.20596e+09	4.52388e+09
FALSE	High	Master Protein	-1.0182e+17	3164	Q14966	Zinc finger protein 638 OS=Homo sapiens OX=9606 GN=ZNF638 PE=1 SV=2	ZNF638	20	30	82	30	30	1978	220.5	109.94	0	0.639	0.436	0.771	-0.65	-1.2	-0.37	21.85	8.99	23.24	193.1	58.3	48.5	1.31	31.39	35.4	3	3	3	182.7	185.8	187.5	56.1	82	44.7	46.7	39.2	75.2	3.91681e+08	3.98168e+08	4.01968e+08	1.20253e+08	1.7581e+08	9.5787e+07
FALSE	High	Master Protein	-2.55063e+18	2321	P14550	Aldo-keto reductase family 1 member A1 OS=Homo sapiens OX=9606 GN=AKR1A1 PE=1 SV=3	AKR1A1	69	19	168	17	18	325	36.6	415.35	2	0.828	0.985	1.275	-0.27	-0.02	0.35	19.84	23.38	29.47	105.9	83	111.1	6.53	3.62	0.88	3	3	3	96.7	109.9	105.9	83.1	82.3	87.9	112.5	111.1	110.6	1.60906e+09	1.82979e+09	1.7632e+09	1.38269e+09	1.36999e+09	1.46379e+09
FALSE	High	Master Protein	2.95876e+17	3302	P12235	ADP/ATP translocase 1 OS=Homo sapiens OX=9606 GN=SLC25A4 PE=1 SV=4	SLC25A4	51	15	352	2	2	298	33	631.66	0	1.238	1.009	0.88	0.31	0.01	-0.18	51.59	58.48	14.05	172.9	67.3	59.8	61.38	43.48	45.97	3	3	3	59	156.5	248.9	54	114.7	60.9	104.9	54.1	47	1.04332e+07	2.76864e+07	4.40509e+07	9.55256e+06	2.03035e+07	1.0769e+07
FALSE	High	Master Protein	-5.19875e+18	1410	Q96PK6	RNA-binding protein 14 OS=Homo sapiens OX=9606 GN=RBM14 PE=1 SV=2	RBM14	34	18	194	18	18	669	69.4	477.22	0	0.595	0.628	1.045	-0.75	-0.67	0.06	7.64	7.83	18.43	138.7	79.9	81.4	2.78	3.7	0.87	3	3	3	143.8	138.7	136.2	76.2	82	79.9	80.2	81.4	81.5	3.98874e+09	3.84598e+09	3.77782e+09	2.11249e+09	2.27325e+09	2.21599e+09
FALSE	High	Master Protein	-7.8456e+18	497	Q8NE71	ATP-binding cassette sub-family F member 1 OS=Homo sapiens OX=9606 GN=ABCF1 PE=1 SV=2	ABCF1	33	19	129	19	19	845	95.9	290.52	0	0.986	1.017	1.095	-0.02	0.02	0.13	48.43	29.19	34.88	92.5	116.4	91.1	5.35	19.14	8.49	3	3	3	82.7	90	91.5	113.2	155.1	112.8	89.4	76.6	88.7	8.07014e+08	8.78277e+08	8.93086e+08	1.10481e+09	1.51333e+09	1.10014e+09
FALSE	High	Master Protein	5.38116e+18	5171	Q9Y5K6	CD2-associated protein OS=Homo sapiens OX=9606 GN=CD2AP PE=1 SV=1	CD2AP	45	22	133	22	22	639	71.4	221.94	0	1.017	0.54	0.516	0.02	-0.89	-0.96	25.85	8.6	7.62	109	129.4	61.6	8.39	4.32	45.34	3	3	3	112.6	101.4	95.5	119.7	129.2	120.4	112.2	57.4	51.7	4.76104e+08	4.28801e+08	4.04094e+08	5.06261e+08	5.46525e+08	5.09103e+08
FALSE	High	Master Protein	-4.63391e+18	1606	P07948	Tyrosine-protein kinase Lyn OS=Homo sapiens OX=9606 GN=LYN PE=1 SV=3	LYN	58	22	145	19	19	512	58.5	279.93	3	1.85	0.674	0.379	0.89	-0.57	-1.4	28.98	12.85	4.95	97.4	139.1	63.5	4.75	1.62	1.75	3	3	3	99.4	90.9	98	139.9	142.3	137.8	62.8	63.9	65	1.29791e+09	1.18662e+09	1.27948e+09	1.82653e+09	1.85735e+09	1.79826e+09
FALSE	High	Master Protein	-4.38897e+18	1689	P43034	Platelet-activating factor acetylhydrolase IB subunit alpha OS=Homo sapiens OX=9606 GN=PAFAH1B1 PE=1 SV=2	PAFAH1B1	51	17	121	16	16	410	46.6	295.22	1	1.158	1.117	1.001	0.21	0.16	0	44.03	28	24.53	95	103.6	101.5	2.11	3.46	8.74	3	3	3	93.7	96.2	92.3	102.2	100.7	107.5	100.1	112.4	94.9	1.36328e+09	1.40071e+09	1.34399e+09	1.48708e+09	1.46577e+09	1.56468e+09
FALSE	High	Master Protein	-4.24364e+18	1741	Q9UI08	Ena/VASP-like protein OS=Homo sapiens OX=9606 GN=EVL PE=1 SV=2	EVL	54	17	131	17	17	416	44.6	330.69	0	0.991	1.38	1.501	-0.01	0.46	0.59	35.54	28.71	30.75	77.7	94.8	127.5	23.47	7.22	4.5	3	3	3	57.8	78.6	93.6	85.7	98.4	95.9	124.8	128.9	136.3	6.32066e+08	8.59853e+08	1.02406e+09	9.37269e+08	1.0762e+09	1.04944e+09
FALSE	High	Master Protein	3.9591e+18	4603	O43747	AP-1 complex subunit gamma-1 OS=Homo sapiens OX=9606 GN=AP1G1 PE=1 SV=5	AP1G1	38	23	150	23	23	822	91.3	289.09	0	1.014	0.925	0.935	0.02	-0.11	-0.1	34.82	32.01	31.59	105.5	98.1	96.4	3.81	10.35	21.11	3	3	3	105.5	97.8	102.4	90.6	95.2	110.1	122.8	93.5	82	7.38377e+08	6.84376e+08	7.16199e+08	6.33713e+08	6.66225e+08	7.70439e+08
FALSE	High	Master Protein	2.28345e+18	4016	P41240	Tyrosine-protein kinase CSK OS=Homo sapiens OX=9606 GN=CSK PE=1 SV=1	CSK	56	20	170	18	19	450	50.7	374.54	1	1.221	1.026	0.873	0.29	0.04	-0.2	28.23	24.14	17.98	96	108.1	95.9	3.93	2.94	1.98	3	3	3	96.2	90.5	97.5	106.7	108.4	112.9	94	96.1	97.8	9.76847e+08	9.18646e+08	9.89605e+08	1.08389e+09	1.10046e+09	1.14678e+09
FALSE	High	Master Protein	-5.77275e+18	1197	Q9Y3R5	Protein dopey-2 OS=Homo sapiens OX=9606 GN=DOP1B PE=1 SV=5	DOP1B	16	27	93	26	27	2298	258.1	118.12	0	1.139	1.411	1.25	0.19	0.5	0.32	62.36	75.34	50.86	127.9	88.6	83.5	0.83	3.9	2.3	3	3	3	129.5	127.9	127.5	83.8	90.3	88.6	83.5	82.6	86.3	1.53487e+09	1.51574e+09	1.51111e+09	9.92505e+08	1.07056e+09	1.04988e+09
FALSE	High	Master Protein	-1.37764e+18	2722	P36873	Serine/threonine-protein phosphatase PP1-gamma catalytic subunit OS=Homo sapiens OX=9606 GN=PPP1CC PE=1 SV=1	PPP1CC	51	14	210	2	2	323	37	469.89	0	0.875	0.69	0.854	-0.19	-0.54	-0.23	4.02	6.04	10.95	128.2	88.4	83.4	4.55	4.24	11.81	3	3	3	130.9	120.1	129.2	90.7	89.1	83.6	76.1	84.1	96.1	9.20908e+07	8.45309e+07	9.08829e+07	6.38315e+07	6.27109e+07	5.88349e+07
FALSE	High	Master Protein	-8.99583e+18	92	Q9UBS4	DnaJ homolog subfamily B member 11 OS=Homo sapiens OX=9606 GN=DNAJB11 PE=1 SV=1	DNAJB11	32	13	125	13	13	358	40.5	378.88	0	0.919	1.065	1.136	-0.12	0.09	0.18	26.94	26.12	20.27	99.8	95.1	105.1	5.35	12.46	0.51	3	3	3	108.4	101.2	97.6	96.4	77.9	98.4	107.3	106.2	106.6	1.14068e+09	1.0653e+09	1.02748e+09	1.0148e+09	8.19621e+08	1.03566e+09
FALSE	High	Master Protein	-7.48952e+18	608	Q96DI7	U5 small nuclear ribonucleoprotein 40 kDa protein OS=Homo sapiens OX=9606 GN=SNRNP40 PE=1 SV=1	SNRNP40	53	14	85	14	14	357	39.3	258.62	0	0.523	0.509	0.943	-0.93	-0.97	-0.08	9.75	6.42	25.16	155.3	76.5	68.3	5.52	16.6	1.1	3	3	3	144.6	157.2	160.8	88.5	63.2	77.4	69.1	70.3	68.8	6.49549e+08	7.06241e+08	7.22314e+08	3.97489e+08	2.83919e+08	3.47796e+08
FALSE	High	Master Protein	7.05916e+18	5734	Q9H0U4	Ras-related protein Rab-1B OS=Homo sapiens OX=9606 GN=RAB1B PE=1 SV=1	RAB1B	75	12	328	3	4	201	22.2	764.09	6	1.716	1.688	1.028	0.78	0.76	0.04	26.76	16.33	20.76	66	116.8	117.2	2.41	7.54	3.7	3	3	3	65.8	67.2	69	121.7	118.9	105.4	119.3	120.3	112.3	5.6712e+09	5.78811e+09	5.94974e+09	1.04897e+10	1.02493e+10	9.0871e+09
FALSE	High	Master Protein	-7.92883e+17	2929	Q9HAV4	Exportin-5 OS=Homo sapiens OX=9606 GN=XPO5 PE=1 SV=1	XPO5	30	26	117	26	26	1204	136.2	148.17	0	0.565	0.509	1.069	-0.82	-0.98	0.1	17.19	16.54	36.93	158.3	73.7	68	11.11	14.82	6.25	3	3	3	159.5	176.2	140.9	60.2	81.1	74.3	68.5	65.4	73.9	3.74385e+08	4.13595e+08	3.30794e+08	1.41363e+08	1.90398e+08	1.74382e+08
FALSE	High	Master Protein	-6.25895e+18	1016	P62906	60S ribosomal protein L10a OS=Homo sapiens OX=9606 GN=RPL10A PE=1 SV=2	RPL10A	45	12	193	12	12	217	24.8	400.01	0	0.915	1.116	1.164	-0.13	0.16	0.22	25.18	20.38	26.3	101.1	89.9	109	2.14	1.94	0.61	3	3	3	102.5	101	98.3	89.8	89.1	92.4	109	109.6	108.3	6.13631e+09	6.04897e+09	5.88301e+09	5.37898e+09	5.33487e+09	5.53523e+09
FALSE	High	Master Protein	-5.80819e+18	1182	Q9HC35	Echinoderm microtubule-associated protein-like 4 OS=Homo sapiens OX=9606 GN=EML4 PE=1 SV=3	EML4	26	18	104	18	18	981	108.8	193.65	0	1.08	1.182	1.034	0.11	0.24	0.05	38.11	31.3	30.31	92	99.7	108.3	11.66	6.73	6.18	3	3	3	81.4	92.9	103	107	93.5	100.6	112.4	99.7	109.4	2.98102e+08	3.40202e+08	3.76929e+08	3.91818e+08	3.42386e+08	3.68384e+08
FALSE	High	Master Protein	4.12989e+17	3348	Q12874	Splicing factor 3A subunit 3 OS=Homo sapiens OX=9606 GN=SF3A3 PE=1 SV=1	SF3A3	36	16	113	16	16	501	58.8	275.1	0	0.454	0.585	1.233	-1.14	-0.77	0.3	6.9	10.86	27.77	159.8	55.9	84.3	2.94	19.19	5.92	3	3	3	154.7	158.1	163.9	45	55.3	66.3	91.3	81.9	83.5	1.32976e+09	1.35959e+09	1.40936e+09	3.86962e+08	4.7564e+08	5.70291e+08
FALSE	High	Master Protein	5.95516e+18	5362	P28062	Proteasome subunit beta type-8 OS=Homo sapiens OX=9606 GN=PSMB8 PE=1 SV=3	PSMB8	69	13	114	13	13	276	30.3	336.68	0	0.936	0.993	0.968	-0.1	-0.01	-0.05	39.47	14.92	21.03	113.3	98.2	88.5	3.67	3.91	12.31	3	3	3	116.3	108.5	110.2	92.4	99.8	95.5	85.5	105.5	86.1	2.05082e+09	1.91362e+09	1.94316e+09	1.62858e+09	1.76022e+09	1.68421e+09
FALSE	High	Master Protein	-8.55929e+18	252	O14976	Cyclin-G-associated kinase OS=Homo sapiens OX=9606 GN=GAK PE=1 SV=2	GAK	27	23	124	23	23	1311	143.1	215.14	0	1.057	0.75	0.624	0.08	-0.41	-0.68	31.27	20.79	12.78	84	159.6	56.5	12.74	7.19	15.61	3	3	3	75.2	81.9	96.3	172.5	150.6	155.7	47.7	65.1	55.1	2.86004e+08	3.11616e+08	3.66166e+08	6.56283e+08	5.72878e+08	5.92214e+08
FALSE	High	Master Protein	8.83545e+18	6337	Q8N1F7	Nuclear pore complex protein Nup93 OS=Homo sapiens OX=9606 GN=NUP93 PE=1 SV=2	NUP93	34	25	159	25	25	819	93.4	331.93	0	0.607	0.639	1.136	-0.72	-0.65	0.18	12.28	11.57	23.99	141.2	79.3	79.5	4.13	2.93	6.43	3	3	3	144.5	134.2	144.1	77.2	81.4	80.9	83.1	73.4	81.1	1.02167e+09	9.49189e+08	1.01905e+09	5.45591e+08	5.75861e+08	5.72333e+08
FALSE	High	Master Protein	-4.34715e+18	1708	Q92878	DNA repair protein RAD50 OS=Homo sapiens OX=9606 GN=RAD50 PE=1 SV=1	RAD50	26	26	100	26	26	1312	153.8	183.07	0	0.704	0.459	0.707	-0.51	-1.12	-0.5	17.11	7.9	21.35	157.1	87.1	55.8	6.82	22.41	15.85	3	3	3	153.3	155.1	173.1	108.5	69.3	86	55.1	42.2	57.4	4.92869e+08	4.98863e+08	5.56645e+08	3.48958e+08	2.22676e+08	2.76545e+08
FALSE	High	Master Protein	-1.14142e+18	2801	Q04446	1,4-alpha-glucan-branching enzyme OS=Homo sapiens OX=9606 GN=GBE1 PE=1 SV=3	GBE1	37	21	123	21	21	702	80.4	256.94	0	1.069	1.325	1.199	0.1	0.41	0.26	31.65	20.03	27.87	81.8	100.8	117.5	5.25	15.06	9.6	3	3	3	84.4	80	88.8	106.2	104.1	80	106.4	128.9	121.3	6.21871e+08	5.89138e+08	6.54491e+08	7.82224e+08	7.66574e+08	5.89055e+08
FALSE	High	Master Protein	4.43093e+18	4793	Q9Y277	Voltage-dependent anion-selective channel protein 3 OS=Homo sapiens OX=9606 GN=VDAC3 PE=1 SV=1	VDAC3	55	12	241	11	11	283	30.6	570.78	0	0.954	1.032	1.073	-0.07	0.05	0.1	17.41	14.34	14.43	95	94.5	110.5	6.24	4.54	2.46	3	3	3	94.8	92.8	104.2	94.3	89.7	98.3	105.6	110.2	110.2	3.60129e+09	3.5267e+09	3.95814e+09	3.58168e+09	3.40999e+09	3.73461e+09
FALSE	High	Master Protein	-4.33669e+18	1712	Q15813	Tubulin-specific chaperone E OS=Homo sapiens OX=9606 GN=TBCE PE=1 SV=1	TBCE	52	20	112	19	19	527	59.3	233.4	1	0.543	0.537	1.007	-0.88	-0.9	0.01	11.34	7.09	35.53	136.1	78.9	85	13.95	6.72	8.8	3	3	3	164.2	127.4	133.2	77.3	72.9	83.4	85.9	72.5	83.2	1.02728e+09	7.97443e+08	8.33593e+08	4.83605e+08	4.56485e+08	5.21631e+08
FALSE	High	Master Protein	-7.64434e+18	562	Q8IZ83	Aldehyde dehydrogenase family 16 member A1 OS=Homo sapiens OX=9606 GN=ALDH16A1 PE=1 SV=2	ALDH16A1	37	18	130	18	18	802	85.1	279.08	0	0.808	0.901	1.164	-0.31	-0.15	0.22	30.59	31.5	43.28	124.3	85.9	89.7	11.76	7.22	9.04	3	3	3	103.1	127.5	127.3	87.9	80.9	93.5	91.9	85.6	102.3	4.76228e+08	5.89042e+08	5.87933e+08	4.06173e+08	3.73789e+08	4.32019e+08
FALSE	High	Master Protein	-5.0957e+18	1442	P09972	Fructose-bisphosphate aldolase C OS=Homo sapiens OX=9606 GN=ALDOC PE=1 SV=2	ALDOC	46	14	242	9	9	364	39.4	731.84	0	1.226	1.12	0.788	0.29	0.16	-0.34	30.25	26.39	33.55	88.1	104	107.9	2.29	4.93	2.25	3	3	3	87.2	88.3	91.2	97	104.2	106.7	108.1	106.3	111.1	7.47688e+09	7.56464e+09	7.81326e+09	8.31166e+09	8.93107e+09	9.1482e+09
FALSE	High	Master Protein	-8.75847e+18	179	P23219	Prostaglandin G/H synthase 1 OS=Homo sapiens OX=9606 GN=PTGS1 PE=1 SV=2	PTGS1	41	18	133	17	17	599	68.6	325.3	1	1.423	3.282	2.416	0.51	1.71	1.27	29.41	29.04	25.57	48	73.2	178.8	10.45	0.34	5.08	3	3	3	53.4	47.3	43.4	72.4	71.9	72.1	176.1	190.2	173.1	8.89969e+08	7.88483e+08	7.23976e+08	1.20791e+09	1.19976e+09	1.20337e+09
FALSE	High	Master Protein	6.57555e+18	5565	P55010	Eukaryotic translation initiation factor 5 OS=Homo sapiens OX=9606 GN=EIF5 PE=1 SV=2	EIF5	41	17	178	17	17	431	49.2	393.66	0	0.77	0.68	0.884	-0.38	-0.56	-0.18	18.37	8.07	11.88	115.8	97.5	86.7	6.62	3.49	3.43	3	3	3	114.1	114.8	128.1	96.6	92.2	98.7	85.9	82	87.7	1.88124e+09	1.89309e+09	2.11199e+09	1.59266e+09	1.51977e+09	1.62773e+09
FALSE	High	Master Protein	-6.97963e+18	769	P31946	14-3-3 protein beta/alpha OS=Homo sapiens OX=9606 GN=YWHAB PE=1 SV=3	YWHAB	68	14	770	8	8	246	28.1	1435.17	3	0.909	0.874	0.917	-0.14	-0.19	-0.13	16.65	15.34	19.3	107.6	95.9	96.5	1.47	12.27	8.4	3	3	3	111.8	109.9	108.6	97.9	106.1	83	85.1	98.5	99.2	9.32069e+09	9.159e+09	9.0528e+09	8.15878e+09	8.84729e+09	6.91643e+09
FALSE	High	Master Protein	-3.27475e+17	3088	Q9BWD1	Acetyl-CoA acetyltransferase, cytosolic OS=Homo sapiens OX=9606 GN=ACAT2 PE=1 SV=2	ACAT2	63	14	98	14	14	397	41.3	306.34	0	0.68	0.626	1.06	-0.56	-0.68	0.08	18.18	11.87	32.52	137	80.5	82.5	0.96	7.2	8.4	3	3	3	137.8	135.3	137.3	72.5	80.6	83.5	82.7	78.2	92.1	1.19022e+09	1.16874e+09	1.18566e+09	6.26397e+08	6.96264e+08	7.20882e+08
FALSE	High	Master Protein	8.82716e+17	3513	Q9NZ08	Endoplasmic reticulum aminopeptidase 1 OS=Homo sapiens OX=9606 GN=ERAP1 PE=1 SV=3	ERAP1	31	24	146	24	24	941	107.2	283.46	0	1.148	0.561	0.464	0.2	-0.83	-1.11	29.55	12.16	6.34	122.6	141.8	35.6	14.28	8.85	26.21	3	3	3	126.8	99.7	131.1	147.3	125.6	146.8	32.8	53.1	36.9	6.67635e+08	5.24868e+08	6.90056e+08	7.75346e+08	6.61097e+08	7.72538e+08
FALSE	High	Master Protein	6.08883e+18	5412	O43290	U4/U6.U5 tri-snRNP-associated protein 1 OS=Homo sapiens OX=9606 GN=SART1 PE=1 SV=1	SART1	37	21	103	21	21	800	90.2	230.18	0	0.574	0.572	0.833	-0.8	-0.81	-0.26	11.81	12.2	29.09	122.7	106.8	70.5	1.44	10.19	15.65	3	3	3	126	125.9	122.9	95.9	117.6	109.5	55.3	74.6	72.3	7.4767e+08	7.47335e+08	7.29031e+08	5.68882e+08	6.97632e+08	6.49999e+08
FALSE	High	Master Protein	-1.73928e+18	2594	P25098	Beta-adrenergic receptor kinase 1 OS=Homo sapiens OX=9606 GN=GRK2 PE=1 SV=2	GRK2	43	23	106	15	23	689	79.5	185.6	0	0.203	0.189	0.99	-2.3	-2.4	-0.01	1.65	1.22	33.31	221.8	37.7	40.5	3.29	12.48	5.78	3	3	3	220	215.6	229.9	33.7	43.1	37.4	37.7	40.1	42.4	1.18354e+09	1.15972e+09	1.23641e+09	1.81187e+08	2.31925e+08	2.01292e+08
FALSE	High	Master Protein	4.33039e+18	4754	Q9P2R3	Rabankyrin-5 OS=Homo sapiens OX=9606 GN=ANKFY1 PE=1 SV=2	ANKFY1	26	22	103	22	22	1169	128.3	207.54	0	1.396	0.84	0.589	0.48	-0.25	-0.76	33.56	32.9	10.33	82.2	138.9	78.8	13.59	1.23	11.23	3	3	3	71.1	93.5	82.8	139.7	139.9	142.8	67.1	83.6	79.4	1.78702e+08	2.35019e+08	2.08055e+08	3.51045e+08	3.51507e+08	3.58821e+08
FALSE	High	Master Protein	2.86757e+18	4221	P12081	Histidine--tRNA ligase, cytoplasmic OS=Homo sapiens OX=9606 GN=HARS PE=1 SV=2	HARS	52	23	188	18	18	509	57.4	430.64	5	1.578	1.667	1.122	0.66	0.74	0.17	34.09	30.1	20.86	75.6	104.4	120	6.9	4.46	0.3	3	3	3	75.9	68.6	78.4	110.1	100.7	104.8	120.9	120.5	120.1	1.42722e+09	1.28893e+09	1.47454e+09	2.06912e+09	1.89307e+09	1.97027e+09
FALSE	High	Master Protein	-4.93937e+18	1488	Q7L0Y3	tRNA methyltransferase 10 homolog C OS=Homo sapiens OX=9606 GN=TRMT10C PE=1 SV=2	TRMT10C	57	21	152	21	21	403	47.3	285.25	0	0.724	0.93	1.208	-0.47	-0.11	0.27	14.79	23.34	24.96	107.8	83.6	108.6	12.12	14.02	4.65	3	3	3	100.6	125.4	104.4	97.5	74.6	80.9	110.6	105.2	100.8	6.16867e+08	7.68854e+08	6.40089e+08	5.9765e+08	4.57331e+08	4.96045e+08
FALSE	High	Master Protein	7.38859e+18	5854	Q06187	Tyrosine-protein kinase BTK OS=Homo sapiens OX=9606 GN=BTK PE=1 SV=3	BTK	52	27	118	26	26	659	76.2	244.73	0	0.791	0.527	0.603	-0.34	-0.92	-0.73	16.83	9.36	14.02	208.3	59.4	32.3	52.96	79.32	15.9	3	3	3	213.2	62.2	203.7	203.7	57.2	58	40.2	31.6	30.2	2.61057e+09	7.61559e+08	2.49482e+09	2.4946e+09	7.00865e+08	7.10695e+08
FALSE	High	Master Protein	-3.13798e+18	2113	Q16512	Serine/threonine-protein kinase N1 OS=Homo sapiens OX=9606 GN=PKN1 PE=1 SV=2	PKN1	31	22	146	21	21	942	103.9	338.52	1	0.852	0.575	0.732	-0.23	-0.8	-0.45	21.73	7.63	13.47	122.7	104.4	72.9	5.19	5.23	6.9	3	3	3	132.5	121.7	120.9	108.9	98.1	103.6	75.9	72.3	66.1	7.45613e+08	6.84491e+08	6.8047e+08	6.12673e+08	5.5177e+08	5.82681e+08
FALSE	High	Master Protein	7.22704e+18	5796	P32456	Guanylate-binding protein 2 OS=Homo sapiens OX=9606 GN=GBP2 PE=1 SV=3	GBP2	32	16	82	11	11	591	67.2	146.91	0	5.172	0.621	0.625	2.37	-0.69	-0.68	289.45	0.94	12.54	20.8	265.9	13.3	3.21	15.45	12.5	3	3	3	21.5	20.8	20.2	306.7	265.3	224.7	13.2	12.2	15.5	1.11304e+08	1.07535e+08	1.04406e+08	1.58911e+09	1.37432e+09	1.16392e+09
FALSE	High	Master Protein	1.35366e+18	3668	Q9BR76	Coronin-1B OS=Homo sapiens OX=9606 GN=CORO1B PE=1 SV=1	CORO1B	47	17	169	16	17	489	54.2	447.74	0	1.118	1.199	1.089	0.16	0.26	0.12	32.98	20.71	26.84	97.2	92.3	110.6	6.07	8.85	1.84	3	3	3	93.3	104.6	95.7	90.9	101.5	85.4	108.9	111.7	107.8	2.95346e+09	3.31006e+09	3.02875e+09	2.87586e+09	3.21318e+09	2.70349e+09
FALSE	High	Master Protein	8.66424e+17	3506	Q15052	Rho guanine nucleotide exchange factor 6 OS=Homo sapiens OX=9606 GN=ARHGEF6 PE=1 SV=2	ARHGEF6	33	21	107	18	18	776	87.4	190.66	3	0.481	0.462	0.891	-1.06	-1.12	-0.17	12.45	12.32	27.83	174.1	67.4	58.4	11.01	20.11	3.41	3	3	3	184.5	172.1	148.1	62.3	89.6	66.7	61.2	57.7	57.7	4.52112e+08	4.21695e+08	3.62854e+08	1.52738e+08	2.19529e+08	1.63316e+08
FALSE	High	Master Protein	-6.73638e+18	836	P21399	Cytoplasmic aconitate hydratase OS=Homo sapiens OX=9606 GN=ACO1 PE=1 SV=3	ACO1	38	24	139	24	24	889	98.3	271.74	0	1.121	1.488	1.427	0.16	0.57	0.51	39.75	52.22	48	68.9	85.9	145.2	25.51	12.16	9.3	3	3	3	95.6	60.7	65.6	100.2	81.7	81.7	151	138.2	125.3	3.7356e+08	2.37361e+08	2.56428e+08	3.91843e+08	3.19513e+08	3.19388e+08
FALSE	High	Master Protein	-9.15122e+18	29	Q92538	Golgi-specific brefeldin A-resistance guanine nucleotide exchange factor 1 OS=Homo sapiens OX=9606 GN=GBF1 PE=1 SV=2	GBF1	20	26	103	26	26	1859	206.3	131.42	0	1.05	0.855	0.998	0.07	-0.23	0	36.5	39.42	42.65	104.5	98.3	97.2	2.86	9.55	1.8	3	3	3	104.1	100.8	106.7	89.4	108.1	98	96.9	96.3	99.6	4.34058e+08	4.2011e+08	4.44836e+08	3.72411e+08	4.50711e+08	4.08285e+08
FALSE	High	Master Protein	8.89127e+18	6361	Q13428	Treacle protein OS=Homo sapiens OX=9606 GN=TCOF1 PE=1 SV=3	TCOF1	19	20	131	20	20	1488	152	299.38	0	0.775	0.811	1.083	-0.37	-0.3	0.12	16.6	14.88	29.57	122.5	82.9	94.6	5.79	4.44	9.5	3	3	3	122.3	116.1	130.3	82.8	88.7	81.7	94.4	100.6	83.2	5.85753e+08	5.56047e+08	6.24042e+08	3.96529e+08	4.24806e+08	3.91471e+08
FALSE	High	Master Protein	-4.85361e+18	1519	Q04760	Lactoylglutathione lyase OS=Homo sapiens OX=9606 GN=GLO1 PE=1 SV=4	GLO1	71	14	773	14	14	184	20.8	1182.52	0	0.605	0.578	0.92	-0.73	-0.79	-0.12	10.09	10.89	26.43	134.8	84.7	80.6	0.58	4.42	2.48	3	3	3	134.3	135.5	134	89.5	84.3	82.2	82	80.2	78	2.32228e+10	2.34289e+10	2.31773e+10	1.54816e+10	1.45848e+10	1.42128e+10
FALSE	High	Master Protein	-8.52709e+18	263	Q13561	Dynactin subunit 2 OS=Homo sapiens OX=9606 GN=DCTN2 PE=1 SV=4	DCTN2	57	16	142	16	16	401	44.2	379.21	0	1.223	1.221	1.001	0.29	0.29	0	19.21	19.66	27.44	86.3	104.2	109.5	2.5	4.29	4.7	3	3	3	89.7	85.9	85.9	102.9	103.7	111.1	110.7	109	101.3	8.50005e+08	8.14147e+08	8.14289e+08	9.75499e+08	9.82771e+08	1.05352e+09
FALSE	High	Master Protein	4.11894e+18	4667	Q13492	Phosphatidylinositol-binding clathrin assembly protein OS=Homo sapiens OX=9606 GN=PICALM PE=1 SV=2	PICALM	34	18	144	16	18	652	70.7	348.68	0	1.43	2.115	1.514	0.52	1.08	0.6	56.9	52.22	34.39	62.9	94.9	142.2	11.02	1.86	1.25	3	3	3	66.6	53.6	63.3	94.9	98.2	95.4	143.1	144.2	140.7	6.74832e+08	5.43361e+08	6.41047e+08	9.61329e+08	9.95179e+08	9.66848e+08
FALSE	High	Master Protein	3.70304e+17	3332	O94906	Pre-mRNA-processing factor 6 OS=Homo sapiens OX=9606 GN=PRPF6 PE=1 SV=1	PRPF6	32	27	127	27	27	941	106.9	202.73	0	0.566	0.727	1.019	-0.82	-0.46	0.03	15.93	23.55	43.68	86	142.1	71.9	3.8	6.56	21.84	3	3	3	88.6	82.3	86.8	133.6	143.4	152.4	85.7	54.8	72.5	4.40652e+08	4.09133e+08	4.31719e+08	6.64503e+08	7.13112e+08	7.57941e+08
FALSE	High	Master Protein	-6.9916e+17	2966	Q14789	Golgin subfamily B member 1 OS=Homo sapiens OX=9606 GN=GOLGB1 PE=1 SV=2	GOLGB1	14	30	79	30	30	3259	375.8	99.25	0	0.949	0.61	0.671	-0.07	-0.71	-0.58	30.18	7.99	10.92	146	105.9	48.1	18.8	22.64	10.05	3	3	3	160.1	109.7	146.4	138.7	89.1	106.2	48.2	46	55.6	1.05745e+08	7.24271e+07	9.67058e+07	9.15945e+07	5.88122e+07	7.01631e+07
FALSE	High	Master Protein	8.14435e+18	6099	Q16799	Reticulon-1 OS=Homo sapiens OX=9606 GN=RTN1 PE=1 SV=1	RTN1	35	18	131	17	17	776	83.6	351.07	1	1.312	1.728	1.337	0.39	0.79	0.42	23.58	33.95	29.53	75.7	96.6	127.7	2.64	8.07	1.19	3	3	3	75.5	75.1	71.9	95.8	94.6	109.1	124.3	127	126.7	5.75927e+08	5.73477e+08	5.48934e+08	7.31253e+08	7.22093e+08	8.32834e+08
FALSE	High	Master Protein	-8.45292e+18	291	Q8WVV9	Heterogeneous nuclear ribonucleoprotein L-like OS=Homo sapiens OX=9606 GN=HNRNPLL PE=1 SV=1	HNRNPLL	49	18	120	17	17	542	60	267.33	0	1.167	0.707	0.726	0.22	-0.5	-0.46	56.74	23.09	21.59	97.9	113.2	88.9	8.64	7.97	9.78	3	3	3	96.7	93.1	109.5	111.7	127.2	110.6	74.3	87.7	89.2	4.14776e+08	3.99728e+08	4.6998e+08	4.79228e+08	5.45761e+08	4.74494e+08
FALSE	High	Master Protein	4.77302e+18	4906	P30740	Leukocyte elastase inhibitor OS=Homo sapiens OX=9606 GN=SERPINB1 PE=1 SV=1	SERPINB1	54	19	140	18	18	379	42.7	326.86	1	1.649	0.945	0.562	0.72	-0.08	-0.83	28.47	22.81	8.96	81.8	156	62.2	10.26	8.14	26.04	3	3	3	76.3	93.1	81.5	134.7	156	155.4	53.6	62	87.4	7.10791e+08	8.6665e+08	7.58534e+08	1.25437e+09	1.45218e+09	1.44679e+09
FALSE	High	Master Protein	8.7253e+18	6303	P63151	Serine/threonine-protein phosphatase 2A 55 kDa regulatory subunit B alpha isoform OS=Homo sapiens OX=9606 GN=PPP2R2A PE=1 SV=1	PPP2R2A	56	16	148	10	11	447	51.7	380.33	5	1.286	1.066	0.919	0.36	0.09	-0.12	29.74	22.28	21.36	87.2	117.9	94.9	1.22	6.78	7.46	3	3	3	87.1	88.3	86.2	128.5	112.5	117.8	94.8	85.6	99.2	1.73084e+09	1.75402e+09	1.71195e+09	2.55218e+09	2.23566e+09	2.34074e+09
FALSE	High	Master Protein	-4.5338e+17	3052	P30086	Phosphatidylethanolamine-binding protein 1 OS=Homo sapiens OX=9606 GN=PEBP1 PE=1 SV=3	PEBP1	80	11	180	11	11	187	21	480.85	0	0.663	0.767	1.144	-0.59	-0.38	0.19	5.85	6.89	15.51	121.2	88.4	90.3	0.58	6.29	3.48	3	3	3	122.6	121.5	122.8	80.2	89.7	89.4	94.3	91.4	88	5.81352e+09	5.75946e+09	5.82103e+09	3.80073e+09	4.25376e+09	4.23958e+09
FALSE	High	Master Protein	9.19394e+18	6469	Q02818	Nucleobindin-1 OS=Homo sapiens OX=9606 GN=NUCB1 PE=1 SV=4	NUCB1	46	18	130	18	18	461	53.8	278.88	0	1.672	1.001	0.622	0.74	0	-0.68	39.28	30.72	10.09	83.4	140.4	76.3	3.76	3	4.36	3	3	3	85.5	79.3	82.8	139.4	146	138.1	75.7	73.3	79.9	5.77106e+08	5.35286e+08	5.58614e+08	9.40451e+08	9.85115e+08	9.31999e+08
FALSE	High	Master Protein	-1.36753e+18	2726	O75947	ATP synthase subunit d, mitochondrial OS=Homo sapiens OX=9606 GN=ATP5PD PE=1 SV=3	ATP5PD	73	12	211	12	12	161	18.5	426.54	0	0.879	0.965	1.052	-0.19	-0.05	0.07	22.77	22.5	27.93	101.1	100.5	98.3	9.61	11.98	4.77	3	3	3	114.9	95.9	100	99.4	107	84.2	97.3	96.2	104.9	2.57296e+09	2.14893e+09	2.2411e+09	2.22767e+09	2.39804e+09	1.88707e+09
FALSE	High	Master Protein	1.61948e+18	3770	P24534	Elongation factor 1-beta OS=Homo sapiens OX=9606 GN=EEF1B2 PE=1 SV=3	EEF1B2	58	10	240	7	7	225	24.7	610.22	0	0.835	1.018	1.18	-0.26	0.03	0.24	6.48	11.71	20.03	104.3	91.8	103.9	2.92	2.85	4.15	3	3	3	107.8	101.7	104.7	91.4	96.3	92	97.2	104.7	104.3	7.03465e+09	6.63603e+09	6.83131e+09	5.96708e+09	6.28574e+09	6.00852e+09
FALSE	High	Master Protein	-5.632e+18	1242	Q02878	60S ribosomal protein L6 OS=Homo sapiens OX=9606 GN=RPL6 PE=1 SV=3	RPL6	48	17	282	17	17	288	32.7	586	0	0.782	0.913	1.114	-0.35	-0.13	0.16	15.01	15.74	26.06	110.4	90.8	98.9	3.91	6.67	0.96	3	3	3	117.5	109.6	110.1	94.6	90.5	82.8	97.2	98.6	99	8.83677e+09	8.24735e+09	8.28218e+09	7.11232e+09	6.80829e+09	6.23008e+09
FALSE	High	Master Protein	7.9644e+18	6046	P50897	Palmitoyl-protein thioesterase 1 OS=Homo sapiens OX=9606 GN=PPT1 PE=1 SV=1	PPT1	44	9	98	9	9	306	34.2	285.8	0	0.456	0.656	1.231	-1.13	-0.61	0.3	7.76	12.63	34.48	144.2	69.9	86	1.99	3.9	3.79	3	3	3	145	140.5	145.8	70.3	70.7	65.8	84.5	91	86.4	1.88397e+09	1.82593e+09	1.89545e+09	9.13182e+08	9.18813e+08	8.55746e+08
FALSE	High	Master Protein	5.77875e+16	3215	Q08945	FACT complex subunit SSRP1 OS=Homo sapiens OX=9606 GN=SSRP1 PE=1 SV=1	SSRP1	35	21	204	21	21	709	81	406.62	0	0.407	0.449	1.152	-1.3	-1.16	0.2	4.72	5.57	22.24	163.5	66.2	70.3	2.36	3.8	3.46	3	3	3	167	159.3	163.2	62.6	67.3	66.2	69.9	74.3	70.2	2.40371e+09	2.29296e+09	2.34974e+09	9.00546e+08	9.69056e+08	9.52269e+08
FALSE	High	Master Protein	-5.96569e+18	1129	Q7L2H7	Eukaryotic translation initiation factor 3 subunit M OS=Homo sapiens OX=9606 GN=EIF3M PE=1 SV=1	EIF3M	46	13	108	13	13	374	42.5	281.65	0	0.719	0.722	0.972	-0.48	-0.47	-0.04	21.08	10.05	27.1	123.2	93.4	83.4	21.71	10.31	46.31	3	3	3	153.1	105.2	109.1	68.9	82.7	83.1	73.9	71.6	152.4	1.13096e+09	7.77208e+08	8.06003e+08	5.09288e+08	6.11134e+08	6.13904e+08
FALSE	High	Master Protein	3.25154e+18	4359	P26368	Splicing factor U2AF 65 kDa subunit OS=Homo sapiens OX=9606 GN=U2AF2 PE=1 SV=4	U2AF2	44	13	142	13	13	475	53.5	383.45	0	0.625	0.486	0.816	-0.68	-1.04	-0.29	8.93	7.89	12.03	145.2	85.3	69.6	0.45	2.87	4.62	3	3	3	144.6	145.3	145.9	89.1	85.3	84.4	64.9	70.9	69.6	2.93841e+09	2.95147e+09	2.96474e+09	1.80942e+09	1.73394e+09	1.71414e+09
FALSE	High	Master Protein	4.14524e+18	4682	P68400	Casein kinase II subunit alpha OS=Homo sapiens OX=9606 GN=CSNK2A1 PE=1 SV=1	CSNK2A1	52	16	99	4	16	391	45.1	208.2	0	0.802	0.639	0.797	-0.32	-0.65	-0.33	26.12	12.87	27.6	122.2	100.9	76.8	9.37	6.39	19.01	3	3	3	104.8	125	122.3	104.3	92.1	101	76.9	101.6	72	4.20733e+08	5.02099e+08	4.91251e+08	4.18919e+08	3.69745e+08	4.05524e+08
FALSE	High	Master Protein	6.36434e+18	5503	P08754	Guanine nucleotide-binding protein G(k) subunit alpha OS=Homo sapiens OX=9606 GN=GNAI3 PE=1 SV=3	GNAI3	58	16	187	10	10	354	40.5	390.12	0	1.395	0.957	0.708	0.48	-0.06	-0.5	29.93	23.12	7.69	92.9	121.6	85.5	0.94	1.23	2.31	3	3	3	92.9	91.4	92.9	121.6	124.1	121.3	83.2	87.1	85.5	9.65144e+08	9.49555e+08	9.65115e+08	1.26425e+09	1.28976e+09	1.26115e+09
FALSE	High	Master Protein	5.83304e+18	5326	Q96KR1	Zinc finger RNA-binding protein OS=Homo sapiens OX=9606 GN=ZFR PE=1 SV=2	ZFR	26	19	100	19	19	1074	116.9	231.01	0	0.514	0.513	1.166	-0.96	-0.96	0.22	9.1	7.31	34.16	164	64.8	71.2	11.7	6.54	13.9	3	3	3	140.4	176	169.7	61.3	67.1	69.8	81	61.2	73.6	3.29071e+08	4.12342e+08	3.97561e+08	1.43709e+08	1.57214e+08	1.63511e+08
FALSE	High	Master Protein	2.42083e+18	4060	P30622	CAP-Gly domain-containing linker protein 1 OS=Homo sapiens OX=9606 GN=CLIP1 PE=1 SV=2	CLIP1	20	25	112	21	21	1438	162.1	179.46	3	1.13	1.124	1.006	0.18	0.17	0.01	29.58	28.95	25.59	87.3	108.8	103.9	11.7	13.28	10.48	3	3	3	100	88	79.3	95.9	109.8	125.2	104.8	88.6	108.3	2.62021e+08	2.30579e+08	2.07618e+08	2.51327e+08	2.87526e+08	3.28066e+08
FALSE	High	Master Protein	1.21458e+17	3233	P35232	Prohibitin OS=Homo sapiens OX=9606 GN=PHB PE=1 SV=1	PHB	82	16	148	16	16	272	29.8	384.42	0	1.108	1.443	1.31	0.15	0.53	0.39	23.1	20.26	26.15	77.4	97.5	125.1	8.57	3.47	2.25	3	3	3	78.1	85.9	72.5	98.9	98.2	92.8	121.3	126.1	126.2	1.50659e+09	1.65866e+09	1.3992e+09	1.90859e+09	1.89598e+09	1.79067e+09
FALSE	High	Master Protein	6.18037e+18	5443	P00505	Aspartate aminotransferase, mitochondrial OS=Homo sapiens OX=9606 GN=GOT2 PE=1 SV=3	GOT2	51	17	145	17	17	430	47.5	367.05	0	1.187	1.735	1.465	0.25	0.79	0.55	49.37	32.14	34.64	75.5	89.3	135.2	2.5	14.19	4.02	3	3	3	77	73.7	73.7	79.3	87.2	104.4	131.5	141.2	132.1	9.60684e+08	9.20076e+08	9.20474e+08	9.90216e+08	1.08807e+09	1.3029e+09
FALSE	High	Master Protein	4.11259e+18	4662	Q8IWT6	Volume-regulated anion channel subunit LRRC8A OS=Homo sapiens OX=9606 GN=LRRC8A PE=1 SV=1	LRRC8A	47	30	85	28	29	810	94.1	157.78	1	1.159	5.548	2.556	0.21	2.47	1.35	53.31	60.98	34.55	15.7	51.2	233.1	15.7	51.96	26.53	3	3	3	16	21.5	17.3	56.3	78.7	23.9	256.7	159.1	270.4	4.71293e+07	6.33606e+07	5.11114e+07	1.66417e+08	2.32537e+08	7.07326e+07
FALSE	High	Master Protein	-4.76555e+18	1556	Q96JH7	Deubiquitinating protein VCIP135 OS=Homo sapiens OX=9606 GN=VCPIP1 PE=1 SV=2	VCPIP1	27	23	112	23	23	1222	134.2	209.42	0	1.223	0.688	0.613	0.29	-0.54	-0.71	29.02	15.48	9.86	99.4	137.6	63.1	10.96	5.27	13.22	3	3	3	98	92.2	113.7	123.7	135.7	135.8	61.6	62.2	77.2	2.61032e+08	2.45725e+08	3.02881e+08	3.29637e+08	3.61453e+08	3.61829e+08
FALSE	High	Master Protein	-4.54434e+16	3182	P24928	DNA-directed RNA polymerase II subunit RPB1 OS=Homo sapiens OX=9606 GN=POLR2A PE=1 SV=2	POLR2A	21	28	83	28	28	1970	217	121.79	0	0.64	0.578	0.97	-0.64	-0.79	-0.04	21.12	12.96	36.81	145.4	82	72.6	4.49	20.29	18.78	3	3	3	145	149.5	136.7	81.8	86.1	57.8	72.1	72.4	98.6	2.93764e+08	3.02748e+08	2.76991e+08	1.65598e+08	1.74474e+08	1.17044e+08
FALSE	High	Master Protein	1.63181e+18	3780	Q8WXG1	Radical S-adenosyl methionine domain-containing protein 2 OS=Homo sapiens OX=9606 GN=RSAD2 PE=1 SV=1	RSAD2	57	20	60	20	20	361	42.1	136.14	0	10.292	0.997	0.065	3.36	0	-3.95	129.66	34.7	0.11	6.8	286.4	6.9	65.99	3.68	23.3	3	3	3	7	6.8	1.2	277.7	286.4	298.8	9.3	6.9	5.9	6.19177e+07	6.00106e+07	1.05259e+07	2.46417e+09	2.54143e+09	2.65123e+09
FALSE	High	Master Protein	1.4777e+18	3719	P27694	Replication protein A 70 kDa DNA-binding subunit OS=Homo sapiens OX=9606 GN=RPA1 PE=1 SV=2	RPA1	38	18	81	18	18	616	68.1	172.86	0	0.389	0.355	0.93	-1.36	-1.49	-0.11	7.68	5.25	49.58	176	67.8	56.2	21.05	21.58	10.72	3	3	3	165.9	159.4	229.9	68.2	63.9	44.4	53	63.1	52.3	5.99655e+08	5.76019e+08	8.30813e+08	2.46379e+08	2.30975e+08	1.60341e+08
FALSE	High	Master Protein	-8.88267e+18	129	P48739	Phosphatidylinositol transfer protein beta isoform OS=Homo sapiens OX=9606 GN=PITPNB PE=1 SV=2	PITPNB	79	21	132	18	18	271	31.5	302.1	3	0.937	0.945	0.934	-0.09	-0.08	-0.1	27.87	23.26	22.49	102.6	102.2	95.3	4.94	6.34	2.8	3	3	3	97.4	100.6	107.2	99.3	100.3	111.2	93.5	92.8	97.7	1.13922e+09	1.1776e+09	1.25463e+09	1.16222e+09	1.17344e+09	1.3006e+09
FALSE	High	Master Protein	-8.57419e+18	245	P46926	Glucosamine-6-phosphate isomerase 1 OS=Homo sapiens OX=9606 GN=GNPDA1 PE=1 SV=1	GNPDA1	70	14	133	9	9	289	32.6	336.36	5	1.181	1.515	1.243	0.24	0.6	0.31	29.38	28.78	19.59	111.2	101.1	87.8	4.81	2.27	18.1	3	3	3	110.1	108.5	100.6	102.1	98.7	97.8	85.7	113.6	82.8	1.36598e+09	1.3462e+09	1.24743e+09	1.26662e+09	1.22414e+09	1.2136e+09
FALSE	High	Master Protein	2.46623e+18	4081	Q5TEJ8	Protein THEMIS2 OS=Homo sapiens OX=9606 GN=THEMIS2 PE=1 SV=1	THEMIS2	46	18	125	18	18	643	72	291.82	0	3.141	0.906	0.319	1.65	-0.14	-1.65	35.74	30.33	2.74	50.3	201.4	48.3	11.11	2.05	19.86	3	3	3	50.6	57.7	46.4	195.9	202.3	203.5	48.5	38	56.9	1.3623e+08	1.55442e+08	1.24915e+08	5.27492e+08	5.44853e+08	5.48083e+08
FALSE	High	Master Protein	2.8421e+18	4214	O60603	Toll-like receptor 2 OS=Homo sapiens OX=9606 GN=TLR2 PE=1 SV=1	TLR2	37	21	84	21	21	784	89.8	156.58	0	2.582	0.611	0.181	1.37	-0.71	-2.47	32.11	15.68	0.92	57.3	228.5	14.2	12.28	16.22	31.08	3	3	3	60.5	66.8	52.2	185.4	254.9	241.3	15	8.3	15.6	1.31144e+08	1.44705e+08	1.12987e+08	4.01544e+08	5.52171e+08	5.22729e+08
FALSE	High	Master Protein	7.00249e+18	5713	P22392	Nucleoside diphosphate kinase B OS=Homo sapiens OX=9606 GN=NME2 PE=1 SV=1	NME2	76	11	337	2	2	152	17.3	687.3	10	0.798	0.896	1.098	-0.33	-0.16	0.14	26.55	18.39	26.19	116.1	83.7	100.1	2.4	1.37	2.21	3	3	3	116.5	118.4	112.9	83.8	84	85.9	97	100.5	101	1.54045e+10	1.56485e+10	1.49258e+10	1.10751e+10	1.11042e+10	1.13543e+10
FALSE	High	Master Protein	-2.42309e+17	3120	Q8NI27	THO complex subunit 2 OS=Homo sapiens OX=9606 GN=THOC2 PE=1 SV=2	THOC2	19	24	107	24	24	1593	182.7	199.98	0	0.782	0.784	0.978	-0.35	-0.35	-0.03	16.67	21.52	22.03	122.6	84.5	92.9	3.19	9.02	8.64	3	3	3	125.3	119.9	127.7	86.4	87.6	74.1	94.9	84.2	99.9	4.90254e+08	4.69292e+08	4.99576e+08	3.37924e+08	3.42986e+08	2.9009e+08
FALSE	High	Master Protein	-3.88108e+18	1860	P29466	Caspase-1 OS=Homo sapiens OX=9606 GN=CASP1 PE=1 SV=1	CASP1	55	17	111	16	16	404	45.1	299.6	1	2.755	0.463	0.149	1.46	-1.11	-2.75	35.71	9.75	1.27	65.7	195.5	38.7	11.92	3.24	13.15	3	3	3	63	64.8	78	189.4	192.8	201.6	31.4	40.8	38.2	7.12716e+08	7.33168e+08	8.82133e+08	2.14293e+09	2.18109e+09	2.28116e+09
FALSE	High	Master Protein	-7.51579e+18	602	P61204	ADP-ribosylation factor 3 OS=Homo sapiens OX=9606 GN=ARF3 PE=1 SV=2	ARF3	62	11	624	0	5	181	20.6	1455.97	7	1.603	1.437	0.911	0.68	0.52	-0.13	35.33	27.2	27.47	79.6	113.1	107.3	15.64	3.83	1.34	3	3	3	78	95.7	70.9	118.2	110.9	110.5	105.2	106.7	103.9	1.01565e+10	1.24567e+10	9.23379e+09	1.53896e+10	1.44396e+10	1.43863e+10
FALSE	High	Master Protein	3.55943e+18	4470	P16152	Carbonyl reductase [NADPH] 1 OS=Homo sapiens OX=9606 GN=CBR1 PE=1 SV=3	CBR1	67	14	146	11	11	277	30.4	429.9	3	1.13	1.224	1.058	0.18	0.29	0.08	24.61	18.6	19.59	89.3	100.4	110.4	7.44	7.5	3.06	3	3	3	98.4	86.3	87.2	98	96.7	110.5	110.8	107.8	104.2	1.468e+09	1.28704e+09	1.3014e+09	1.46256e+09	1.44302e+09	1.64943e+09
FALSE	High	Master Protein	-1.5452e+17	3148	Q9HCC0	Methylcrotonoyl-CoA carboxylase beta chain, mitochondrial OS=Homo sapiens OX=9606 GN=MCCC2 PE=1 SV=1	MCCC2	45	18	112	18	18	563	61.3	269.52	0	0.919	0.903	1.033	-0.12	-0.15	0.05	20.71	21.67	29.08	108.6	94.1	97.3	0.69	12.68	4.44	3	3	3	108.8	110	108.7	79.6	94.2	102.7	103.6	95.1	97.4	4.99735e+08	5.05496e+08	4.9932e+08	3.65608e+08	4.3296e+08	4.71704e+08
FALSE	High	Master Protein	8.28367e+18	6144	P50281	Matrix metalloproteinase-14 OS=Homo sapiens OX=9606 GN=MMP14 PE=1 SV=3	MMP14	34	17	144	16	17	582	65.9	317.49	0	0.836	1.178	1.321	-0.26	0.24	0.4	19.38	22.71	27.98	95.4	87.4	117.2	10.25	9.5	2.71	3	3	3	89.3	93.5	108.3	78.9	85.7	95.3	114.9	119.9	114.1	1.26102e+09	1.31973e+09	1.52828e+09	1.11439e+09	1.20964e+09	1.34568e+09
FALSE	High	Master Protein	-1.82823e+18	2567	P31153	S-adenosylmethionine synthase isoform type-2 OS=Homo sapiens OX=9606 GN=MAT2A PE=1 SV=1	MAT2A	40	13	106	10	13	395	43.6	277.24	0	0.554	0.548	1.023	-0.85	-0.87	0.03	14.24	4.45	20.71	142.2	76.9	80.9	5.01	4.22	2.15	3	3	3	150.4	136.3	141.2	81.4	76.4	75.2	80.3	81	77.7	1.84859e+09	1.6754e+09	1.73601e+09	1.00034e+09	9.39249e+08	9.24328e+08
FALSE	High	Master Protein	4.77343e+18	4907	P62834	Ras-related protein Rap-1A OS=Homo sapiens OX=9606 GN=RAP1A PE=1 SV=1	RAP1A	74	13	280	5	5	184	21	665.91	0	2.322	3.476	1.692	1.22	1.8	0.76	45.98	26.3	36.85	49.1	88.1	162.8	13.49	2.94	2.62	3	3	3	43.6	48.7	56.9	85.3	87.3	90.4	161.2	159.2	167.4	2.33497e+08	2.60577e+08	3.04672e+08	4.56776e+08	4.67206e+08	4.84102e+08
FALSE	High	Master Protein	2.66559e+18	4147	P12931	Proto-oncogene tyrosine-protein kinase Src OS=Homo sapiens OX=9606 GN=SRC PE=1 SV=3	SRC	42	17	114	10	11	536	59.8	261.28	5	3.935	1.512	0.261	1.98	0.6	-1.94	77.32	39.23	3.35	42.1	188.7	69.2	12.87	1.95	19.62	3	3	3	43.2	35.9	46.4	194.9	193.8	187.9	51.2	75.5	71.1	2.96283e+08	2.45907e+08	3.17811e+08	1.33578e+09	1.32775e+09	1.2878e+09
FALSE	High	Master Protein	7.46222e+18	5888	O43847	Nardilysin OS=Homo sapiens OX=9606 GN=NRDC PE=1 SV=3	NRDC	24	24	150	23	24	1151	131.6	262.7	0	0.574	0.389	0.717	-0.8	-1.36	-0.48	14.11	5.28	17.96	158.7	79.1	62.2	2.18	7.07	14.53	3	3	3	161	155.5	161.9	87.7	76.4	80.3	63	65	49.2	9.44882e+08	9.12605e+08	9.50352e+08	5.14987e+08	4.48473e+08	4.71134e+08
FALSE	High	Master Protein	7.26036e+18	5807	O75439	Mitochondrial-processing peptidase subunit beta OS=Homo sapiens OX=9606 GN=PMPCB PE=1 SV=2	PMPCB	45	16	91	16	16	489	54.3	200.97	0	0.856	1.12	1.281	-0.22	0.16	0.36	20.04	28.73	23.64	99.1	94.6	106.3	8.23	4.91	3.06	3	3	3	96.5	96.3	110.8	92	90.5	99.2	103.5	102.7	108.6	7.80469e+08	7.78905e+08	8.96346e+08	7.44618e+08	7.32356e+08	8.02215e+08
FALSE	High	Master Protein	-7.30935e+18	666	P26583	High mobility group protein B2 OS=Homo sapiens OX=9606 GN=HMGB2 PE=1 SV=2	HMGB2	51	11	242	9	9	209	24	640.12	2	0.373	0.29	0.754	-1.42	-1.79	-0.41	6.19	2.09	18.18	183.4	62.4	54.2	3.63	3.66	1.57	3	3	3	190.1	176.9	184.6	59.4	62.8	63.7	54.8	54.6	53.2	8.04979e+09	7.48754e+09	7.81472e+09	2.5136e+09	2.65667e+09	2.69604e+09
FALSE	High	Master Protein	7.44673e+18	5881	Q9Y2T2	AP-3 complex subunit mu-1 OS=Homo sapiens OX=9606 GN=AP3M1 PE=1 SV=1	AP3M1	66	18	120	15	18	418	46.9	284.4	0	1.142	1.241	1.072	0.19	0.31	0.1	28.02	22.84	25.41	83.1	106.5	110.4	13.07	1.2	8.45	3	3	3	84.4	95.5	73.4	108.2	106.5	109	113.7	97.2	112.2	4.79677e+08	5.42696e+08	4.17256e+08	6.14885e+08	6.05264e+08	6.19669e+08
FALSE	High	Master Protein	-2.01537e+17	3134	P48163	NADP-dependent malic enzyme OS=Homo sapiens OX=9606 GN=ME1 PE=1 SV=1	ME1	47	18	114	18	18	572	64.1	244.48	0	1.884	1.997	1.059	0.91	1	0.08	30.41	48.54	40.66	56.3	110.6	133.1	7.14	1.24	5.36	3	3	3	58.6	51.1	57.1	112.1	109.9	112.4	138.9	134.9	125.1	3.44998e+08	3.00772e+08	3.35988e+08	6.59476e+08	6.46535e+08	6.61481e+08
FALSE	High	Master Protein	4.27015e+18	4725	Q9UBV2	Protein sel-1 homolog 1 OS=Homo sapiens OX=9606 GN=SEL1L PE=1 SV=3	SEL1L	39	18	89	18	18	794	88.7	184.44	0	1.001	1.095	1.034	0	0.13	0.05	42.49	47.71	25.07	101.4	93.9	104.7	8.43	5.21	8.89	3	3	3	100.3	106.8	90.2	92.9	89.1	98.8	103.5	118.1	100.2	2.33146e+08	2.48264e+08	2.09717e+08	2.15935e+08	2.07185e+08	2.2966e+08
FALSE	High	Master Protein	-2.39879e+18	2370	P45880	Voltage-dependent anion-selective channel protein 2 OS=Homo sapiens OX=9606 GN=VDAC2 PE=1 SV=2	VDAC2	57	12	251	12	12	294	31.5	702.74	0	1.314	1.375	1.016	0.39	0.46	0.02	9.88	9.08	14.64	81	108.3	110.7	0.65	5.17	2.21	3	3	3	80.9	80.6	81.7	108.3	101.8	112.8	109.3	114	110.6	5.3679e+09	5.34838e+09	5.41649e+09	7.18258e+09	6.74983e+09	7.4845e+09
FALSE	High	Master Protein	6.97337e+18	5703	Q9UHD8	Septin-9 OS=Homo sapiens OX=9606 GN=SEPT9 PE=1 SV=2	SEPT9	40	18	129	18	18	586	65.4	291.82	0	0.829	1.131	1.413	-0.27	0.18	0.5	16.51	17.9	20.89	100.6	79.8	119.6	7.86	1.38	8.04	3	3	3	100.5	95.1	110.9	79.7	81.5	79.6	125.9	107.3	119.5	9.99506e+08	9.46467e+08	1.10346e+09	7.92487e+08	8.11241e+08	7.91855e+08
FALSE	High	Master Protein	8.16676e+18	6103	P54727	UV excision repair protein RAD23 homolog B OS=Homo sapiens OX=9606 GN=RAD23B PE=1 SV=1	RAD23B	49	12	122	10	10	409	43.1	293.34	2	0.689	0.772	1.143	-0.54	-0.37	0.19	21.19	22.22	45.27	123.2	78.4	98.4	2.87	10.36	5.44	3	3	3	122.2	123.2	128.8	78.4	84.8	68.9	98.4	103	92.4	1.67214e+09	1.68515e+09	1.76279e+09	1.07207e+09	1.16095e+09	9.42763e+08
FALSE	High	Master Protein	5.7539e+18	5288	Q15021	Condensin complex subunit 1 OS=Homo sapiens OX=9606 GN=NCAPD2 PE=1 SV=3	NCAPD2	23	22	54	22	22	1401	157.1	101.41	0	0.365	0.717	1.442	-1.45	-0.48	0.53	12.87	41.3	98.18	232	46.1	21.9	28.44	53.56	46.19	3	3	3	319.9	194.2	209.4	48.8	13.6	41.6	19.8	36.8	15.8	3.18521e+08	1.93378e+08	2.08545e+08	4.86171e+07	1.35889e+07	4.1432e+07
FALSE	High	Master Protein	-7.9465e+18	466	Q9H223	EH domain-containing protein 4 OS=Homo sapiens OX=9606 GN=EHD4 PE=1 SV=1	EHD4	56	25	156	19	21	541	61.1	336.42	1	1.017	0.693	0.665	0.02	-0.53	-0.59	24.1	14.21	12.71	107.9	103.6	88.5	6.6	5.51	3.61	3	3	3	116.7	107.6	102.6	98.3	103.3	109.7	83.8	89.9	88.2	1.01219e+09	9.32745e+08	8.89151e+08	8.51942e+08	8.9589e+08	9.50846e+08
FALSE	High	Master Protein	-3.4056e+18	2009	P52888	Thimet oligopeptidase OS=Homo sapiens OX=9606 GN=THOP1 PE=1 SV=2	THOP1	32	17	132	17	17	689	78.8	303.26	0	0.98	1.148	1.165	-0.03	0.2	0.22	32.23	25.67	27.77	95.4	94.2	110.4	11.89	22.3	1.31	3	3	3	111	89	93.6	116.3	74.4	92.4	108.8	106.1	108.3	7.41858e+08	5.94589e+08	6.2508e+08	7.77271e+08	4.96973e+08	6.17508e+08
FALSE	High	Master Protein	5.2416e+18	5121	P09211	Glutathione S-transferase P OS=Homo sapiens OX=9606 GN=GSTP1 PE=1 SV=2	GSTP1	52	9	395	9	9	210	23.3	878.57	0	0.797	0.789	1.01	-0.33	-0.34	0.01	14.14	15.29	20.82	116.2	90	93.8	0.89	1.72	1.79	3	3	3	116.2	115.3	117.3	88.2	91.3	90	92.3	93.8	95.7	1.16011e+10	1.15106e+10	1.17169e+10	8.80956e+09	9.11781e+09	8.98471e+09
FALSE	High	Master Protein	2.38361e+18	4045	Q93052	Lipoma-preferred partner OS=Homo sapiens OX=9606 GN=LPP PE=1 SV=1	LPP	34	13	102	13	13	612	65.7	264.98	0	1.183	1.25	1.116	0.24	0.32	0.16	30.5	34.67	28.31	82.4	103	114.6	1.09	3.15	6.54	3	3	3	83.8	82	82.6	107.3	100.8	103.4	115	105.3	119.8	3.08837e+08	3.02309e+08	3.0456e+08	3.95504e+08	3.71586e+08	3.80926e+08
FALSE	High	Master Protein	4.39748e+17	3352	Q9UI10	Translation initiation factor eIF-2B subunit delta OS=Homo sapiens OX=9606 GN=EIF2B4 PE=1 SV=2	EIF2B4	46	15	117	15	15	523	57.5	285.23	0	1.136	1.357	1.175	0.18	0.44	0.23	30.97	32.15	24.01	88.9	102.3	108.7	1.34	6	4.92	3	3	3	88	87	89.3	96.2	108.4	101.3	106	107.6	116.1	7.78213e+08	7.68767e+08	7.89658e+08	8.50792e+08	9.58467e+08	8.95354e+08
FALSE	High	Master Protein	-1.81172e+18	2575	Q96RP9	Elongation factor G, mitochondrial OS=Homo sapiens OX=9606 GN=GFM1 PE=1 SV=2	GFM1	44	27	138	27	27	751	83.4	241.6	0	0.558	0.801	1.402	-0.84	-0.32	0.49	12.87	24.29	36.17	132.3	72.3	95.4	2.72	5.99	1.61	3	3	3	127.2	132.1	134.2	68.8	72.2	77.5	95	95.2	97.8	1.20259e+09	1.2484e+09	1.26827e+09	6.50536e+08	6.82652e+08	7.32344e+08
FALSE	High	Master Protein	4.79794e+17	3367	P61221	ATP-binding cassette sub-family E member 1 OS=Homo sapiens OX=9606 GN=ABCE1 PE=1 SV=1	ABCE1	41	19	200	19	19	599	67.3	455.62	0	0.625	0.863	1.327	-0.68	-0.21	0.41	12.84	20.32	27.71	122.7	74.8	102.4	0.31	12.95	3.22	3	3	3	120.6	121.4	121.1	87.2	68	73.9	100.3	106.4	101.1	2.024e+09	2.0366e+09	2.03153e+09	1.46361e+09	1.13999e+09	1.23896e+09
FALSE	High	Master Protein	1.0995e+18	3594	Q13557	Calcium/calmodulin-dependent protein kinase type II subunit delta OS=Homo sapiens OX=9606 GN=CAMK2D PE=1 SV=3	CAMK2D	41	15	152	10	10	499	56.3	389.93	7	1.132	1.194	1.083	0.18	0.26	0.12	24.23	24.81	20.25	92.1	100.7	107.2	2.46	2.85	0.67	3	3	3	89	92.7	93.1	101.3	97.3	102.8	107.9	108.6	107.2	2.20522e+09	2.29765e+09	2.30577e+09	2.5104e+09	2.41105e+09	2.5482e+09
FALSE	High	Master Protein	7.19155e+18	5780	P49407	Beta-arrestin-1 OS=Homo sapiens OX=9606 GN=ARRB1 PE=1 SV=2	ARRB1	50	17	114	15	16	418	47	238.64	1	1.229	1.608	1.276	0.3	0.69	0.35	32.96	26.81	27.61	77.5	97	125.5	3.55	2.71	3.75	3	3	3	79.1	78.8	74.2	98.6	98.7	94.1	120.1	127.6	128.7	4.37417e+08	4.3539e+08	4.10186e+08	5.452e+08	5.45597e+08	5.20228e+08
FALSE	High	Master Protein	-5.43275e+18	1330	O75390	Citrate synthase, mitochondrial OS=Homo sapiens OX=9606 GN=CS PE=1 SV=2	CS	52	17	195	17	17	466	51.7	438.8	0	1.134	1.325	1.143	0.18	0.41	0.19	31.55	27.76	23.7	87.9	100.8	111.3	1.73	3.33	1.26	3	3	3	87.2	89	86	105.3	100	99	110.3	110.4	112.8	3.7718e+09	3.85235e+09	3.72277e+09	4.55579e+09	4.32655e+09	4.28374e+09
FALSE	High	Master Protein	-1.26459e+18	2762	Q14694	Ubiquitin carboxyl-terminal hydrolase 10 OS=Homo sapiens OX=9606 GN=USP10 PE=1 SV=2	USP10	31	18	77	18	18	798	87.1	163.9	0	0.465	0.48	1.009	-1.11	-1.06	0.01	8.82	5.17	36.61	191.7	53.8	54.5	6.88	4.47	17.81	3	3	3	190.3	182.7	208.6	52.2	56.9	53.4	54.1	41.8	59.9	4.88952e+08	4.69407e+08	5.36112e+08	1.34241e+08	1.46217e+08	1.3732e+08
FALSE	High	Master Protein	-3.97359e+18	1827	P04264	Keratin, type II cytoskeletal 1 OS=Homo sapiens OX=9606 GN=KRT1 PE=1 SV=6	KRT1	42	19	122	17	17	644	66	327.41	2	1.629	0.909	0.554	0.7	-0.14	-0.85	32.41	20.32	9.52	68.7	152.9	78.4	33.72	6.96	11.61	3	3	3	100.5	65.4	53	138.2	158.5	145.6	90.2	74.6	73.8	1.22961e+09	8.00386e+08	6.49036e+08	1.69131e+09	1.93939e+09	1.78219e+09
FALSE	High	Master Protein	1.72434e+18	3816	Q13619	Cullin-4A OS=Homo sapiens OX=9606 GN=CUL4A PE=1 SV=3	CUL4A	34	22	112	17	17	759	87.6	160.41	5	0.549	0.601	1.074	-0.87	-0.73	0.1	13.38	14.49	36.45	139.8	79.6	80.6	14.22	3.62	11.61	3	3	3	170.1	131.8	136.8	77.9	76.8	82.2	80.6	78.9	64.8	6.90564e+08	5.35218e+08	5.55598e+08	3.16195e+08	3.11933e+08	3.33847e+08
FALSE	High	Master Protein	5.04884e+18	5033	Q9H845	Acyl-CoA dehydrogenase family member 9, mitochondrial OS=Homo sapiens OX=9606 GN=ACAD9 PE=1 SV=1	ACAD9	42	23	156	23	23	621	68.7	305.34	0	0.867	0.962	1.052	-0.21	-0.06	0.07	17.13	19.73	17.18	99.1	100.5	100.4	2.74	5.11	4.62	3	3	3	99.2	98.6	103.7	92	100.8	100.6	97.8	100.4	106.9	8.77403e+08	8.7221e+08	9.16722e+08	8.1366e+08	8.91098e+08	8.89243e+08
FALSE	High	Master Protein	5.18496e+18	5090	Q13325	Interferon-induced protein with tetratricopeptide repeats 5 OS=Homo sapiens OX=9606 GN=IFIT5 PE=1 SV=1	IFIT5	49	17	64	15	15	482	55.8	154.85	0	4.739	0.192	0.184	2.24	-2.38	-2.44	45.85	1.31	2.97	47.9	241.9	10.2	9.99	7.74	55.3	3	3	3	46.5	43.3	52.7	265.6	234.9	231.2	3.3	12.5	9.9	9.91229e+07	9.24056e+07	1.1229e+08	5.66498e+08	5.00989e+08	4.93122e+08
FALSE	High	Master Protein	4.03961e+18	4640	P42025	Beta-centractin OS=Homo sapiens OX=9606 GN=ACTR1B PE=1 SV=1	ACTR1B	60	15	103	7	7	376	42.3	233.05	0	1.723	2.515	2.067	0.79	1.33	1.05	51.33	64.48	77.01	45.4	76.6	178	63.06	12.29	10.03	3	3	3	38.4	108.3	41.4	78.8	69.8	61.6	186	153.6	162.2	7.26615e+07	2.05009e+08	7.83187e+07	1.49131e+08	1.32079e+08	1.16554e+08
FALSE	High	Master Protein	3.14249e+18	4316	Q3YEC7	Rab-like protein 6 OS=Homo sapiens OX=9606 GN=RABL6 PE=1 SV=2	RABL6	31	18	129	18	18	729	79.5	270.19	0	0.76	0.779	1.018	-0.4	-0.36	0.03	10.64	16.36	28.5	125.4	95.2	79.3	4.5	4.34	4.95	3	3	3	133.8	124.6	123.3	94.6	95.1	87.9	78.8	77.3	84.8	7.79351e+08	7.25846e+08	7.18139e+08	5.51086e+08	5.53995e+08	5.12075e+08
FALSE	High	Master Protein	7.9065e+18	6030	Q7Z5L9	Interferon regulatory factor 2-binding protein 2 OS=Homo sapiens OX=9606 GN=IRF2BP2 PE=1 SV=2	IRF2BP2	40	13	70	10	10	587	61	212.63	3	0.455	0.322	0.546	-1.14	-1.64	-0.87	14.05	3.94	9.09	214.4	58.8	26.8	6	35.59	8.03	3	3	3	220.6	199.5	198.9	95.6	52.9	54.7	25	28.3	24.6	5.98879e+08	5.41549e+08	5.39908e+08	2.59494e+08	1.4373e+08	1.48617e+08
FALSE	High	Master Protein	8.48518e+18	6223	O14776	Transcription elongation regulator 1 OS=Homo sapiens OX=9606 GN=TCERG1 PE=1 SV=2	TCERG1	24	26	165	25	26	1098	123.8	330.09	0	0.442	0.543	1.199	-1.18	-0.88	0.26	5.21	7.05	23.37	154.7	64.9	80.3	1.78	3.77	4.71	3	3	3	154.1	154.6	159.1	64.9	67.8	62.9	74.7	80.3	81.7	1.37925e+09	1.3842e+09	1.42464e+09	5.81024e+08	6.06511e+08	5.6271e+08
FALSE	High	Master Protein	-7.07383e+18	733	Q9NR45	Sialic acid synthase OS=Homo sapiens OX=9606 GN=NANS PE=1 SV=2	NANS	55	12	108	12	12	359	40.3	315.67	0	0.931	0.986	1.084	-0.1	-0.02	0.12	21.08	15.74	24.04	104.2	95	100.7	5.51	2.9	1.52	3	3	3	110.9	99.4	104.2	96.1	95	90.9	100.7	99.9	102.9	1.60926e+09	1.44222e+09	1.51264e+09	1.395e+09	1.37961e+09	1.31998e+09
FALSE	High	Master Protein	-3.36338e+18	2030	P00441	Superoxide dismutase [Cu-Zn] OS=Homo sapiens OX=9606 GN=SOD1 PE=1 SV=2	SOD1	65	7	91	7	7	154	15.9	452	0	0.784	0.787	1.03	-0.35	-0.35	0.04	5.37	7.01	9.51	116.4	92	91.6	3.98	4.6	3.44	3	3	3	117	118	109.6	87.5	92.5	95.8	90.8	96.9	92	6.71432e+09	6.76832e+09	6.28961e+09	5.01795e+09	5.30538e+09	5.49987e+09
FALSE	High	Master Protein	-4.1075e+18	1780	P42566	Epidermal growth factor receptor substrate 15 OS=Homo sapiens OX=9606 GN=EPS15 PE=1 SV=2	EPS15	34	23	127	23	23	896	98.6	291.04	0	0.597	0.537	0.921	-0.74	-0.9	-0.12	9.08	7.17	21.84	147.7	78.8	73.5	4.09	8.27	18.73	3	3	3	141.6	153.2	144.8	88.3	77.3	76.3	59.6	86.8	72	5.77496e+08	6.24763e+08	5.90513e+08	3.60152e+08	3.15196e+08	3.11208e+08
FALSE	High	Master Protein	-6.89836e+18	793	Q01105	Protein SET OS=Homo sapiens OX=9606 GN=SET PE=1 SV=3	SET	43	10	141	6	10	290	33.5	488.67	0	0.684	0.655	0.99	-0.55	-0.61	-0.01	20.7	7.04	34.08	131	85.1	84	6.38	3.4	1.42	3	3	3	143.2	127.1	130.2	84.7	79.8	84.6	82.3	83.5	84.6	5.70684e+09	5.06692e+09	5.19068e+09	3.37686e+09	3.17904e+09	3.37123e+09
FALSE	High	Master Protein	5.38194e+18	5173	Q9UKW4	Guanine nucleotide exchange factor VAV3 OS=Homo sapiens OX=9606 GN=VAV3 PE=1 SV=1	VAV3	39	28	142	26	26	847	97.7	241.9	0	1.628	1.223	0.799	0.7	0.29	-0.32	50.48	35.83	21.38	83.4	115.4	101.2	14.49	8.68	14.44	3	3	3	91.4	86.6	68.8	110	130.9	119.8	81.3	106.2	105.1	7.21831e+08	6.84206e+08	5.43267e+08	8.68977e+08	1.03381e+09	9.46314e+08
FALSE	High	Master Protein	5.65308e+18	5262	Q96JJ3	Engulfment and cell motility protein 2 OS=Homo sapiens OX=9606 GN=ELMO2 PE=1 SV=2	ELMO2	37	20	116	17	17	720	82.6	234.25	3	1.804	1.522	0.876	0.85	0.61	-0.19	38.79	32.32	16.52	98.1	94.1	107.9	1.52	10.75	7.86	3	3	3	97.2	95.8	98.8	111.6	93	93.3	109.2	107	94.2	1.87126e+09	1.84383e+09	1.90075e+09	2.14766e+09	1.78912e+09	1.79492e+09
FALSE	High	Master Protein	-9.13777e+18	34	P58546	Myotrophin OS=Homo sapiens OX=9606 GN=MTPN PE=1 SV=2	MTPN	73	6	100	6	6	118	12.9	343.51	0	1.001	1.333	1.045	0	0.41	0.06	60.53	85.88	34.32	100.4	98.1	101.5	9.72	3.43	3.03	3	3	3	111.3	91.7	100	102	97.8	95.3	101.2	97.3	103.4	2.51344e+09	2.07156e+09	2.25927e+09	2.30343e+09	2.20808e+09	2.15303e+09
FALSE	High	Master Protein	-6.78245e+18	822	Q9UNF0	Protein kinase C and casein kinase substrate in neurons protein 2 OS=Homo sapiens OX=9606 GN=PACSIN2 PE=1 SV=2	PACSIN2	40	16	135	16	16	486	55.7	373.64	0	0.79	1.216	1.561	-0.34	0.28	0.64	16.89	19.3	14.89	87.7	86.4	126	2.59	0.72	0.88	3	3	3	85.1	87.6	89.6	86.8	85.5	86.3	125.9	125.5	127.6	2.14832e+09	2.21204e+09	2.26225e+09	2.19056e+09	2.15973e+09	2.17949e+09
FALSE	High	Master Protein	-4.00249e+18	1813	P51665	26S proteasome non-ATPase regulatory subunit 7 OS=Homo sapiens OX=9606 GN=PSMD7 PE=1 SV=2	PSMD7	47	11	112	11	11	324	37	309.61	0	1.091	1.088	1.017	0.13	0.12	0.02	32.74	29.56	31.71	93.2	99.5	107.3	9.38	8.57	7.59	3	3	3	107.1	90.7	92.2	98.4	92.7	109.5	106.1	94.3	109.1	1.06281e+09	8.99909e+08	9.15123e+08	9.76419e+08	9.19571e+08	1.08717e+09
FALSE	High	Master Protein	5.27961e+18	5132	Q9H2K8	Serine/threonine-protein kinase TAO3 OS=Homo sapiens OX=9606 GN=TAOK3 PE=1 SV=2	TAOK3	22	16	108	14	14	898	105.3	234.98	1	0.948	1.012	1.034	-0.08	0.02	0.05	39.75	46.86	22.83	87.5	103.6	109	8.86	4.43	0.99	3	3	3	75.3	88.2	88.1	104.3	102.4	111.3	109.4	109.7	111.4	7.42006e+08	8.69373e+08	8.68269e+08	1.02836e+09	1.00932e+09	1.09738e+09
FALSE	High	Master Protein	2.74877e+17	3287	Q01804	OTU domain-containing protein 4 OS=Homo sapiens OX=9606 GN=OTUD4 PE=1 SV=4	OTUD4	24	19	84	19	19	1114	124	210.85	0	1.009	1.029	0.969	0.01	0.04	-0.05	21.41	36.17	25.04	96.1	104.2	99.7	5.63	15.4	17.31	3	3	3	103.6	93.1	95.5	103.5	104.1	78.4	94.3	99	128.6	3.11332e+08	2.79942e+08	2.86906e+08	3.11032e+08	3.12856e+08	2.35544e+08
FALSE	High	Master Protein	7.30775e+18	5821	Q13287	N-myc-interactor OS=Homo sapiens OX=9606 GN=NMI PE=1 SV=2	NMI	71	19	105	19	19	307	35	234.92	0	1.057	0.205	0.236	0.08	-2.28	-2.08	37.45	1.43	2.41	125	139.6	35.3	8.45	18.29	7.81	3	3	3	129.7	127.7	110.8	115.2	166.9	142.6	32.8	38.3	36.1	8.8814e+08	8.74767e+08	7.58953e+08	7.88756e+08	1.14327e+09	9.76614e+08
FALSE	High	Master Protein	4.75497e+18	4900	Q5H9R7	Serine/threonine-protein phosphatase 6 regulatory subunit 3 OS=Homo sapiens OX=9606 GN=PPP6R3 PE=1 SV=2	PPP6R3	33	20	112	20	20	873	97.6	287.65	0	0.684	0.71	1.106	-0.55	-0.49	0.15	19.12	14.65	33.97	126.4	82.3	91.3	1.11	14.19	6.26	3	3	3	126.7	123.9	125.1	81.4	99.9	76.9	82.5	90.3	93.3	3.82386e+08	3.74076e+08	3.77452e+08	2.45659e+08	3.01626e+08	2.32058e+08
FALSE	High	Master Protein	-2.22744e+18	2424	P05141	ADP/ATP translocase 2 OS=Homo sapiens OX=9606 GN=SLC25A5 PE=1 SV=7	SLC25A5	48	17	427	5	5	298	32.8	761.83	1	1.349	1.611	1.126	0.43	0.69	0.17	29.95	24.23	20.3	79.9	106.7	113.4	3.41	3.5	4.01	3	3	3	77.9	79	83.1	101.4	105.6	108.8	112.2	111.9	120	2.00825e+09	2.03731e+09	2.14187e+09	2.61461e+09	2.72327e+09	2.80401e+09
FALSE	High	Master Protein	-1.31815e+18	2742	O43837	Isocitrate dehydrogenase [NAD] subunit beta, mitochondrial OS=Homo sapiens OX=9606 GN=IDH3B PE=1 SV=2	IDH3B	48	15	90	15	15	385	42.2	245.04	0	1.412	1.673	1.182	0.5	0.74	0.24	27.52	16.75	25.2	64.6	104.9	130.5	12.31	4.73	3.46	3	3	3	63.3	77.4	62.6	100.8	103	110.3	128	131.7	122.9	3.75405e+08	4.58974e+08	3.7127e+08	5.97497e+08	6.1014e+08	6.53465e+08
FALSE	High	Master Protein	-7.57105e+18	584	Q9Y4H2	Insulin receptor substrate 2 OS=Homo sapiens OX=9606 GN=IRS2 PE=1 SV=2	IRS2	23	18	100	18	18	1338	137.2	206.2	0	0.931	1.043	1.136	-0.1	0.06	0.18	51.55	65.02	50.09	98.6	92.9	108.5	6.77	6.76	17.14	3	3	3	99.8	98.8	111.4	94.1	95.6	84.2	85.5	109.9	120.8	2.96039e+08	2.92875e+08	3.30285e+08	2.79074e+08	2.83359e+08	2.49744e+08
FALSE	High	Master Protein	2.82665e+18	4207	Q9HCU5	Prolactin regulatory element-binding protein OS=Homo sapiens OX=9606 GN=PREB PE=1 SV=2	PREB	51	12	93	12	12	417	45.4	268.78	0	1.115	1.063	0.937	0.16	0.09	-0.09	40.07	30.42	25.79	93.5	109.6	96.9	4.03	7.61	4.78	3	3	3	92.8	97.7	90.3	120.6	108.8	104.2	90.3	99.2	96.1	4.9774e+08	5.24151e+08	4.84373e+08	6.46821e+08	5.83623e+08	5.58785e+08
FALSE	High	Master Protein	-8.48741e+18	280	P11388	DNA topoisomerase 2-alpha OS=Homo sapiens OX=9606 GN=TOP2A PE=1 SV=3	TOP2A	23	30	102	17	17	1531	174.3	173.87	0	0.973	0.692	0.706	-0.04	-0.53	-0.5	90.92	13.18	8.7	150.3	86.1	63.7	6.12	3.98	18.32	3	3	3	150.2	158.3	140	89.3	86	82.4	53.3	63.6	76.9	4.17268e+08	4.3985e+08	3.89131e+08	2.48061e+08	2.39036e+08	2.29045e+08
FALSE	High	Master Protein	7.3563e+18	5841	O75400	Pre-mRNA-processing factor 40 homolog A OS=Homo sapiens OX=9606 GN=PRPF40A PE=1 SV=2	PRPF40A	22	19	118	19	19	957	108.7	199.57	0	0.532	0.625	1.079	-0.91	-0.68	0.11	12.09	15.12	20.46	138.6	85.5	75.8	1.78	2.56	10.9	3	3	3	135	139.9	137.1	80.9	84.6	84.6	89.3	73.7	75	1.32979e+09	1.37771e+09	1.34964e+09	7.96452e+08	8.32757e+08	8.32952e+08
FALSE	High	Master Protein	4.90044e+18	4969	Q13616	Cullin-1 OS=Homo sapiens OX=9606 GN=CUL1 PE=1 SV=2	CUL1	35	24	121	24	24	776	89.6	225.09	0	1.076	0.722	0.704	0.11	-0.47	-0.51	55.41	18.4	19.22	91	120.5	88.5	4.78	2.35	0.44	3	3	3	90.1	97.1	89.1	123.6	118.2	119.3	87.1	87.6	87.9	5.01766e+08	5.41195e+08	4.96166e+08	6.88469e+08	6.58562e+08	6.64778e+08
FALSE	High	Master Protein	6.1019e+18	5416	P52788	Spermine synthase OS=Homo sapiens OX=9606 GN=SMS PE=1 SV=2	SMS	62	16	86	16	16	366	41.2	215.71	0	1.558	1.938	1.302	0.64	0.95	0.38	61.27	62.6	39.78	56	110	134	7.49	10.29	10.74	3	3	3	56.3	62.2	53.8	110.6	99.1	121.9	134.7	116.7	144.7	2.17149e+08	2.39808e+08	2.07497e+08	4.26668e+08	3.82208e+08	4.6994e+08
FALSE	High	Master Protein	1.56001e+18	3750	Q9H7D7	WD repeat-containing protein 26 OS=Homo sapiens OX=9606 GN=WDR26 PE=1 SV=3	WDR26	41	18	93	18	18	661	72.1	220.34	0	0.763	0.739	0.962	-0.39	-0.44	-0.06	22.86	20.82	33.19	118.8	94.2	87	9.43	3.35	6.38	3	3	3	108.4	116.7	130.5	92.5	97.3	91.4	85.4	83.6	94.1	5.8517e+08	6.2992e+08	7.04586e+08	4.99546e+08	5.25396e+08	4.93414e+08
FALSE	High	Master Protein	3.14685e+18	4318	Q02809	Procollagen-lysine,2-oxoglutarate 5-dioxygenase 1 OS=Homo sapiens OX=9606 GN=PLOD1 PE=1 SV=2	PLOD1	33	18	106	18	18	727	83.5	261.44	0	0.833	1.316	1.707	-0.26	0.4	0.77	21.31	29.08	26	91.3	75.7	133	1.21	4.78	10.41	3	3	3	90.6	92.2	90.1	80.2	75.1	73.1	132	147.1	119.5	2.8318e+08	2.88289e+08	2.81727e+08	2.5065e+08	2.34751e+08	2.28582e+08
FALSE	High	Master Protein	-4.62606e+18	1610	Q5VYS8	Terminal uridylyltransferase 7 OS=Homo sapiens OX=9606 GN=TUT7 PE=1 SV=1	TUT7	21	23	87	21	23	1495	171.1	158.38	0	1.035	0.957	0.893	0.05	-0.06	-0.16	22.02	26.86	19.78	97	99.5	103.5	10.07	5.33	8.23	3	3	3	97.6	92.2	111.8	100.1	105.3	94.6	90	104.1	104.3	1.67411e+08	1.58227e+08	1.91847e+08	1.7179e+08	1.80647e+08	1.62354e+08
FALSE	High	Master Protein	-6.82182e+18	812	Q9UMX0	Ubiquilin-1 OS=Homo sapiens OX=9606 GN=UBQLN1 PE=1 SV=2	UBQLN1	32	11	87	6	6	589	62.5	275.32	5	0.734	0.801	1.157	-0.45	-0.32	0.21	15.4	18.16	25.62	119.8	82.5	97.7	3.13	13.61	4.79	3	3	3	113.1	117.1	120.4	79.6	100.5	80.6	101.2	95.4	92.1	9.91751e+08	1.02676e+09	1.05578e+09	6.97922e+08	8.81754e+08	7.06697e+08
FALSE	High	Master Protein	-3.07935e+18	2142	P27635	60S ribosomal protein L10 OS=Homo sapiens OX=9606 GN=RPL10 PE=1 SV=4	RPL10	49	13	256	9	13	214	24.6	524.24	0	1.168	1.142	0.952	0.22	0.19	-0.07	39.59	23.32	27.67	100.5	98.4	101.1	3.06	4.3	1.78	3	3	3	100	98.2	104.2	98	93.4	101.7	103.5	100.7	100.2	6.0003e+09	5.8912e+09	6.2515e+09	5.87857e+09	5.59945e+09	6.10236e+09
FALSE	High	Master Protein	-5.1568e+18	1421	Q14444	Caprin-1 OS=Homo sapiens OX=9606 GN=CAPRIN1 PE=1 SV=2	CAPRIN1	36	12	96	12	12	709	78.3	304.92	0	0.488	0.359	0.743	-1.03	-1.48	-0.43	7.93	4.02	15.33	147.8	102.1	50.1	39.62	25.43	0.92	3	3	3	249.3	128.4	135.8	58.4	93.8	95.7	45.9	46	46.7	2.81537e+09	1.44923e+09	1.53325e+09	6.59273e+08	1.05923e+09	1.08046e+09
FALSE	High	Master Protein	-3.52687e+18	1973	A6NK06	Cis-aconitate decarboxylase OS=Homo sapiens OX=9606 GN=ACOD1 PE=1 SV=1	ACOD1	56	17	60	17	17	481	52.6	150.74	0	6.138	0.838	0.162	2.62	-0.25	-2.63	94.53	48.15	1.03	1.6	289.2	9.2	129.79	2.58	20.72	3	3	3	0.7	11.5	1.6	279.5	287.3	294.3	9.6	6.4	9.1	3.21483e+06	5.16857e+07	7.26146e+06	1.25719e+09	1.29231e+09	1.32375e+09
FALSE	High	Master Protein	8.39928e+18	6193	Q6ZRV2	Protein FAM83H OS=Homo sapiens OX=9606 GN=FAM83H PE=1 SV=3	FAM83H	28	24	68	24	24	1179	127	123.36	0	1.055	1.163	1.192	0.08	0.22	0.25	85.09	74.89	32.76	55.8	91	153.2	22.85	12.5	11.45	3	3	3	55.3	60.1	37.9	90.1	74.7	95.6	151.1	151.7	183.5	1.48097e+08	1.61117e+08	1.01594e+08	2.41557e+08	2.00176e+08	2.56259e+08
FALSE	High	Master Protein	4.573e+18	4838	Q13568	Interferon regulatory factor 5 OS=Homo sapiens OX=9606 GN=IRF5 PE=1 SV=2	IRF5	45	18	131	18	18	498	56	292.56	0	1.903	0.562	0.314	0.93	-0.83	-1.67	23.9	7.24	2.38	83.1	170.1	46.8	2.84	2.47	8.83	3	3	3	83	87.2	83	170	166.2	174.6	48.3	46.8	40.8	6.50056e+08	6.82592e+08	6.5001e+08	1.33082e+09	1.30106e+09	1.36685e+09
FALSE	High	Master Protein	-5.03209e+18	1459	Q13303	Voltage-gated potassium channel subunit beta-2 OS=Homo sapiens OX=9606 GN=KCNAB2 PE=1 SV=2	KCNAB2	58	16	172	13	13	367	41	380.91	3	1.446	2.105	1.36	0.53	1.07	0.44	46.31	31.63	28.21	65.7	98.2	136.1	10.08	3.75	3.22	3	3	3	70.5	66.7	57.7	101	94	99.6	132	140.6	138	8.57219e+08	8.10536e+08	7.02079e+08	1.22766e+09	1.1431e+09	1.21073e+09
FALSE	High	Master Protein	-2.2143e+18	2433	Q96C86	m7GpppX diphosphatase OS=Homo sapiens OX=9606 GN=DCPS PE=1 SV=2	DCPS	51	13	120	13	13	337	38.6	308.32	0	0.597	0.591	1.035	-0.74	-0.76	0.05	7.87	6.41	24.94	128.3	78.2	93.5	5.17	8.19	11.56	3	3	3	134.1	130.6	121.3	88	74.9	79.6	97.7	95.2	78.5	1.40246e+09	1.36585e+09	1.26794e+09	9.20132e+08	7.83539e+08	8.31936e+08
FALSE	High	Master Protein	7.22586e+18	5794	Q8N392	Rho GTPase-activating protein 18 OS=Homo sapiens OX=9606 GN=ARHGAP18 PE=1 SV=3	ARHGAP18	46	23	132	23	23	663	74.9	214.02	0	0.585	0.776	1.388	-0.77	-0.37	0.47	11.8	13.4	32.44	131.3	64	104.6	1.5	15.45	8.09	3	3	3	127	129.5	130.8	77.3	63.2	57.6	97.3	103.2	114.1	6.81521e+08	6.95169e+08	7.01971e+08	4.15069e+08	3.38962e+08	3.08839e+08
FALSE	High	Master Protein	4.06036e+18	4648	Q15435	Protein phosphatase 1 regulatory subunit 7 OS=Homo sapiens OX=9606 GN=PPP1R7 PE=1 SV=1	PPP1R7	60	16	110	16	16	360	41.5	265.27	0	0.778	1.024	1.421	-0.36	0.03	0.51	30.12	19.28	50.6	106.7	90	103.3	8.52	1.56	4.97	3	3	3	100.7	106.8	118.9	89.6	90	92.3	103.4	103.4	94.8	6.89102e+08	7.30858e+08	8.13758e+08	6.13348e+08	6.16008e+08	6.31226e+08
FALSE	High	Master Protein	-9.12079e+18	43	A0A0B4J2D5	Glutamine amidotransferase-like class 1 domain-containing protein 3B, mitochondrial OS=Homo sapiens OX=9606 GN=GATD3B PE=1 SV=1	GATD3B	51	9	75	0	9	268	28.1	263.29	0	0.851	0.919	1.091	-0.23	-0.12	0.13	25.7	22.11	30.6	109.7	90.3	99.9	22.56	9.03	12.41	3	3	3	101.8	147.5	101.9	78.1	93.3	83.8	111.7	89.1	92.7	5.78186e+08	8.38309e+08	5.78723e+08	4.4387e+08	5.30301e+08	4.76356e+08
FALSE	High	Master Protein	-5.82895e+18	1177	Q92844	TRAF family member-associated NF-kappa-B activator OS=Homo sapiens OX=9606 GN=TANK PE=1 SV=2	TANK	57	15	85	15	15	425	47.8	205.43	0	2.059	1.121	0.541	1.04	0.16	-0.89	34.46	37.59	8.14	52.2	159.9	87.9	16.78	76.7	17.54	3	3	3	44.7	39.2	31.8	120	378.3	103.9	48.4	66	67.7	1.11883e+08	9.79724e+07	7.96036e+07	3.0005e+08	9.46022e+08	2.59943e+08
FALSE	High	Master Protein	-2.75337e+18	2266	Q8IXI1	Mitochondrial Rho GTPase 2 OS=Homo sapiens OX=9606 GN=RHOT2 PE=1 SV=2	RHOT2	40	15	76	13	13	618	68.1	151.17	2	1.157	1.118	0.958	0.21	0.16	-0.06	37.78	32	27.4	108.8	92.3	98.9	14.2	14.31	2.43	3	3	3	110	118.3	89.1	83.1	110.2	93.3	99.9	95.9	100.1	3.62686e+08	3.90044e+08	2.93882e+08	2.74104e+08	3.63345e+08	3.07703e+08
FALSE	High	Master Protein	4.01051e+18	4625	Q14103	Heterogeneous nuclear ribonucleoprotein D0 OS=Homo sapiens OX=9606 GN=HNRNPD PE=1 SV=1	HNRNPD	34	16	449	13	13	355	38.4	883.07	1	0.644	0.618	0.879	-0.63	-0.69	-0.19	20.91	11.3	31.24	133.5	85.7	80.7	1.69	2.33	0.94	3	3	3	132.1	136.5	133.4	83.2	85.6	87.1	81.5	80	80.6	1.01051e+10	1.04408e+10	1.01991e+10	6.35899e+09	6.54833e+09	6.6595e+09
FALSE	High	Master Protein	-1.89295e+18	2535	P42345	Serine/threonine-protein kinase mTOR OS=Homo sapiens OX=9606 GN=MTOR PE=1 SV=1	MTOR	18	30	98	29	29	2549	288.7	113.16	1	0.976	1.158	0.868	-0.04	0.21	-0.21	34.65	42.98	35.8	118.8	96.7	84.5	1.42	6.13	3.19	3	3	3	117.5	120.6	117.8	94.2	105.4	95.9	83.8	79.9	84.9	1.86146e+09	1.90969e+09	1.86591e+09	1.49184e+09	1.66931e+09	1.51873e+09
FALSE	High	Master Protein	2.95155e+18	4252	P31689	DnaJ homolog subfamily A member 1 OS=Homo sapiens OX=9606 GN=DNAJA1 PE=1 SV=2	DNAJA1	48	14	87	13	13	397	44.8	251.89	1	0.88	0.489	0.511	-0.18	-1.03	-0.97	22.33	8.43	9.86	121.2	115.1	63.7	2.55	2.48	33.37	3	3	3	115.1	111.3	117.1	113.9	109.2	109.1	60.5	103.5	60.2	9.56059e+08	9.24909e+08	9.72714e+08	9.4647e+08	9.07425e+08	9.06557e+08
FALSE	High	Master Protein	-4.94544e+18	1485	O95861	3'(2'),5'-bisphosphate nucleotidase 1 OS=Homo sapiens OX=9606 GN=BPNT1 PE=1 SV=1	BPNT1	65	15	119	15	15	308	33.4	317.05	0	1.057	1.229	1.196	0.08	0.3	0.26	32.08	29.1	16.37	92.9	95.6	111.5	2.46	14.34	3.78	3	3	3	93.2	95	90.5	96	78.7	104.9	118.9	111.9	111	1.12795e+09	1.14947e+09	1.09452e+09	1.16113e+09	9.51655e+08	1.26971e+09
FALSE	High	Master Protein	1.6839e+18	3796	O94776	Metastasis-associated protein MTA2 OS=Homo sapiens OX=9606 GN=MTA2 PE=1 SV=1	MTA2	48	25	138	21	23	668	75	212.51	2	0.383	0.344	0.852	-1.39	-1.54	-0.23	3.62	3.94	21.53	178.6	64.6	56.9	3.49	1.44	5.38	3	3	3	174.1	186.3	177.7	64	65.7	64.2	56.6	52.7	58.7	1.8746e+09	2.00571e+09	1.91306e+09	6.89023e+08	7.07612e+08	6.91753e+08
FALSE	High	Master Protein	-2.95467e+18	2193	P41218	Myeloid cell nuclear differentiation antigen OS=Homo sapiens OX=9606 GN=MNDA PE=1 SV=1	MNDA	52	17	106	17	17	407	45.8	242.61	0	0.4	0.241	0.646	-1.32	-2.05	-0.63	6.73	2.22	10.92	186.7	69.5	43.8	2.02	3.44	3.3	3	3	3	183.2	187.4	190.7	69.8	70.1	65.9	43	45.9	44	1.94121e+09	1.9858e+09	2.02108e+09	7.39159e+08	7.4328e+08	6.98105e+08
FALSE	High	Master Protein	4.19141e+18	4690	O14979	Heterogeneous nuclear ribonucleoprotein D-like OS=Homo sapiens OX=9606 GN=HNRNPDL PE=1 SV=3	HNRNPDL	30	16	271	14	14	420	46.4	521.81	2	0.678	0.663	1.046	-0.56	-0.59	0.07	15.4	10.5	23.64	125.9	87.1	87	1.48	3.22	2.9	3	3	3	123	126.6	125.4	86.7	85.8	91.1	89.8	86.6	84.9	8.58742e+09	8.84032e+09	8.75726e+09	6.05611e+09	5.98965e+09	6.36031e+09
FALSE	High	Master Protein	-8.45169e+18	292	Q86W92	Liprin-beta-1 OS=Homo sapiens OX=9606 GN=PPFIBP1 PE=1 SV=2	PPFIBP1	31	25	100	23	25	1011	114	177.85	0	0.437	0.923	2.113	-1.2	-0.11	1.08	7.9	24.07	40.56	109.2	55.7	135.1	10.98	11.82	8.86	3	3	3	121.8	110.1	97.7	47.7	56.1	60.4	123.1	136.2	147	4.85237e+08	4.38724e+08	3.89137e+08	1.89863e+08	2.23538e+08	2.40494e+08
FALSE	High	Master Protein	5.7978e+18	5313	Q2TAY7	WD40 repeat-containing protein SMU1 OS=Homo sapiens OX=9606 GN=SMU1 PE=1 SV=2	SMU1	41	14	97	14	14	513	57.5	242.9	0	0.676	0.868	1.255	-0.56	-0.2	0.33	22.11	25.59	40.46	117.2	79.6	103.2	8.36	7.16	11.19	3	3	3	112.7	113.8	130.4	78.5	77.2	68.7	100.2	98.6	120	3.79963e+08	3.83654e+08	4.3977e+08	2.64737e+08	2.604e+08	2.31522e+08
FALSE	High	Master Protein	8.38615e+18	6188	Q9NUU7	ATP-dependent RNA helicase DDX19A OS=Homo sapiens OX=9606 GN=DDX19A PE=1 SV=1	DDX19A	55	21	124	3	4	478	53.9	257.17	14	0.793	0.905	1.085	-0.33	-0.14	0.12	17.77	23.62	26.68	100.6	93	106.4	4.45	5.49	2.46	3	3	3	97.8	99.3	106.2	98.6	91.8	88.6	104	108.9	104.9	8.3671e+08	8.4959e+08	9.08923e+08	8.44063e+08	7.8564e+08	7.58516e+08
FALSE	High	Master Protein	2.56473e+18	4115	O95479	GDH/6PGL endoplasmic bifunctional protein OS=Homo sapiens OX=9606 GN=H6PD PE=1 SV=2	H6PD	34	20	116	20	20	791	88.8	278.28	0	1.186	1.398	1.113	0.25	0.48	0.15	48.58	37.22	21.17	90.2	93.6	116.2	0.49	4.69	2.03	3	3	3	89.3	89.9	90.1	90.7	99.3	93.3	113.5	115.8	118.2	5.82668e+08	5.8689e+08	5.88204e+08	5.91832e+08	6.4827e+08	6.09211e+08
FALSE	High	Master Protein	-3.57421e+18	1954	Q9Y2X7	ARF GTPase-activating protein GIT1 OS=Homo sapiens OX=9606 GN=GIT1 PE=1 SV=2	GIT1	37	21	98	17	17	761	84.3	191.7	0	0.763	1.419	1.895	-0.39	0.5	0.92	30.77	46.37	39.53	126.3	58.9	114.8	13.88	14.18	0.69	3	3	3	147.7	122.4	113.4	54.4	70.4	57.1	111	112.4	111.2	5.29821e+08	4.39099e+08	4.07059e+08	1.95027e+08	2.52727e+08	2.04966e+08
FALSE	High	Master Protein	-3.07674e+18	2144	Q8TDN6	Ribosome biogenesis protein BRX1 homolog OS=Homo sapiens OX=9606 GN=BRIX1 PE=1 SV=2	BRIX1	55	15	76	15	15	353	41.4	169.87	0	0.59	0.627	1.031	-0.76	-0.67	0.04	20.31	21.07	44.23	139.8	67.1	93.1	8.2	13.84	13.22	3	3	3	143.4	128	150.5	73.9	68.8	56.1	104	95.5	79.7	6.16546e+08	5.50129e+08	6.4712e+08	3.17726e+08	2.95816e+08	2.4116e+08
FALSE	High	Master Protein	6.42167e+18	5519	Q96C19	EF-hand domain-containing protein D2 OS=Homo sapiens OX=9606 GN=EFHD2 PE=1 SV=1	EFHD2	48	13	225	11	13	240	26.7	479.26	0	1.071	1.006	0.926	0.1	0.01	-0.11	17.07	11.35	10.03	96.7	105	98.3	1.77	3.16	0.81	3	3	3	99.3	96.1	96.6	104.8	101.1	107.7	98.2	97.3	98.9	5.13598e+09	4.9695e+09	4.9966e+09	5.42427e+09	5.23234e+09	5.5739e+09
FALSE	High	Master Protein	2.92723e+18	4244	P20701	Integrin alpha-L OS=Homo sapiens OX=9606 GN=ITGAL PE=1 SV=3	ITGAL	24	21	135	21	21	1170	128.7	286.41	0	0.493	0.374	0.721	-1.02	-1.42	-0.47	7.89	3.78	10.53	162.6	80.9	56.5	18.35	7.76	10.32	3	3	3	202.9	145.2	155.2	77.2	86	74.2	53.9	47.2	58.1	1.21218e+09	8.67922e+08	9.2757e+08	4.61366e+08	5.13947e+08	4.4335e+08
FALSE	High	Master Protein	4.29879e+18	4737	Q9BTU6	Phosphatidylinositol 4-kinase type 2-alpha OS=Homo sapiens OX=9606 GN=PI4K2A PE=1 SV=1	PI4K2A	49	19	106	19	19	479	54	241.32	0	0.607	1.068	1.826	-0.72	0.09	0.87	14.8	28.96	44.08	120.7	58	121.3	9.1	14.11	2.49	3	3	3	109.2	131.1	120.3	52	57.8	68.5	123	117.1	120.9	6.22683e+08	7.47396e+08	6.85652e+08	2.9639e+08	3.29554e+08	3.90673e+08
FALSE	High	Master Protein	5.46807e+18	5201	P37837	Transaldolase OS=Homo sapiens OX=9606 GN=TALDO1 PE=1 SV=2	TALDO1	40	15	330	15	15	337	37.5	548.64	0	0.803	0.929	1.158	-0.32	-0.11	0.21	19.46	15.52	28.17	107.2	91	101.8	3.17	4.12	2.66	3	3	3	104.2	111	107.8	91.5	85.6	92.4	102.4	105.2	99.8	9.9646e+09	1.06172e+10	1.03114e+10	8.75025e+09	8.18418e+09	8.83454e+09
FALSE	High	Master Protein	5.96479e+18	5367	P56537	Eukaryotic translation initiation factor 6 OS=Homo sapiens OX=9606 GN=EIF6 PE=1 SV=1	EIF6	57	9	113	9	9	245	26.6	379.58	0	1.093	1.025	0.922	0.13	0.04	-0.12	25.23	9.92	18.59	95.6	107.8	96.6	2.71	9.27	6.81	3	3	3	91.6	96.6	94.9	106.9	121	101.3	95.8	89.4	102.5	1.56294e+09	1.6491e+09	1.61877e+09	1.82481e+09	2.06551e+09	1.72826e+09
FALSE	High	Master Protein	1.30401e+18	3648	O60216	Double-strand-break repair protein rad21 homolog OS=Homo sapiens OX=9606 GN=RAD21 PE=1 SV=2	RAD21	41	21	103	19	21	631	71.6	221.07	0	0.515	0.453	0.818	-0.96	-1.14	-0.29	5.5	6.54	21.6	149.2	85.6	65.2	4.03	6.2	5.5	3	3	3	140.6	150.8	151	80.8	91.5	86.5	65.9	62.8	70.1	7.34662e+08	7.87943e+08	7.88914e+08	4.22013e+08	4.77862e+08	4.52191e+08
FALSE	High	Master Protein	-8.43169e+18	300	P15531	Nucleoside diphosphate kinase A OS=Homo sapiens OX=9606 GN=NME1 PE=1 SV=1	NME1	70	10	355	5	5	152	17.1	779.25	0	0.852	1.023	1.234	-0.23	0.03	0.3	24.04	20.64	16.13	91.9	94.5	113.6	7.55	3.76	2.28	3	3	3	96.6	83.1	91.7	100.3	93.8	94.2	116	110.9	113.3	6.86558e+09	5.90624e+09	6.51392e+09	7.12598e+09	6.66692e+09	6.69599e+09
FALSE	High	Master Protein	3.83452e+18	4562	Q05655	Protein kinase C delta type OS=Homo sapiens OX=9606 GN=PRKCD PE=1 SV=2	PRKCD	41	20	112	18	19	676	77.5	201.89	1	0.578	0.307	0.532	-0.79	-1.7	-0.91	13.73	3.55	8.86	168.3	105.4	26.2	6.54	16.39	6.4	3	3	3	158.8	180.9	168.6	87.3	105.6	121.7	27	26.2	23.8	5.15213e+08	5.86986e+08	5.46941e+08	2.83326e+08	3.42567e+08	3.9475e+08
FALSE	High	Master Protein	-6.9195e+18	790	Q9UJU6	Drebrin-like protein OS=Homo sapiens OX=9606 GN=DBNL PE=1 SV=1	DBNL	40	13	153	13	13	430	48.2	391.49	0	0.758	0.728	0.966	-0.4	-0.46	-0.05	19.38	14.93	19.83	110.5	94.1	95.3	13.02	9.07	4.42	3	3	3	101.2	109	129.7	84.1	92.8	100.9	90	98.3	94	1.9081e+09	2.05477e+09	2.44604e+09	1.58675e+09	1.74918e+09	1.90345e+09
FALSE	High	Master Protein	3.2111e+18	4339	P11310	Medium-chain specific acyl-CoA dehydrogenase, mitochondrial OS=Homo sapiens OX=9606 GN=ACADM PE=1 SV=1	ACADM	45	17	143	17	17	421	46.6	302.72	0	0.776	0.831	1.006	-0.37	-0.27	0.01	20.58	15.14	33.29	121.7	76.7	101.6	4.98	9.52	8.16	3	3	3	128.6	117.7	118.4	68.5	82.8	74.7	97.6	98.9	112.8	2.04593e+10	1.87351e+10	1.88493e+10	1.08973e+10	1.31735e+10	1.18836e+10
FALSE	High	Master Protein	-7.74763e+18	530	Q96BW5	Phosphotriesterase-related protein OS=Homo sapiens OX=9606 GN=PTER PE=1 SV=1	PTER	64	17	115	17	17	349	39	238.38	0	1.208	1.232	1.04	0.27	0.3	0.06	33.98	23.65	35.01	81.6	108.3	110.1	13.43	3.16	10.19	3	3	3	74.7	96.3	80.1	109.5	102.8	106.3	108.1	100	122.2	5.00954e+08	6.45603e+08	5.36769e+08	7.34279e+08	6.89285e+08	7.12638e+08
FALSE	High	Master Protein	-7.5435e+18	595	P13798	Acylamino-acid-releasing enzyme OS=Homo sapiens OX=9606 GN=APEH PE=1 SV=4	APEH	48	20	119	20	20	732	81.2	283.92	0	0.801	0.954	1.261	-0.32	-0.07	0.33	12.28	12.83	14.24	108.2	83.7	108.1	3.12	10.88	2.97	3	3	3	109.9	113.8	107	85	87.6	71.1	110.9	104.8	109.8	8.01926e+08	8.30816e+08	7.8084e+08	6.205e+08	6.391e+08	5.1925e+08
FALSE	High	Master Protein	3.97387e+18	4609	P15374	Ubiquitin carboxyl-terminal hydrolase isozyme L3 OS=Homo sapiens OX=9606 GN=UCHL3 PE=1 SV=1	UCHL3	51	9	81	9	9	230	26.2	280.57	0	0.961	1.312	1.364	-0.06	0.39	0.45	18.22	23.07	20.67	87	88	125	7.39	17.89	8.56	3	3	3	90.3	78	86.3	116	87.3	85.3	124.1	107.2	125.5	8.29098e+08	7.16213e+08	7.92682e+08	1.06552e+09	8.01511e+08	7.82977e+08
[truncated: 4,083 more rows]
[truncated: 44 more columns]

## Sheet: Table S3
Table S3. Differentially expressed proteins in M1 compared with M0 macrophages from PMA-THP-1s
[truncated: 362 more rows]

[truncated: 14 more sheets: Table S4, Table S5, Table S6, Table S7, Table S8, Table S9, Table S10, Table S11, Table S12, Table S13, Table S14, Table S15, Table S16, Table S17]
